# Supplementary material for: Causal Variation in Yeast Sporulation Tends to Reside in a Pathway Bottleneck
Source: PLoS Genet. 2014 Sep 11;10(9):e1004634. doi: 10.1371/journal.pgen.1004634 (PMC4161353; doi:10.1371/journal.pgen.1004634)
Supplement: Table S1 — Marker locations, sequences, and average read counts. Cross 1 (first tab) and 2 (second tab) marker names, chromosomal locations, sequences, and average read numbers are listed. Location refers to the start of the mapped read when aligned to the reference genome. For sequence polymorphisms both oak and vineyard sequences are given, for presence/absence markers, one sequence is provided and the other is marked as “Absent Allele.” (XLSX) [file pgen.1004634.s001.xlsx]

## Sheet: Cross1 UCD51xBC248
Marker	Chromosome	Location	Oak Sequence	Vineyard Sequence	Average Read Number
*M01.01	Scchr01	8035	Absent Allele	AATTGTATGGGTCACCTGGCAGGGAGTAAAAT	91.8117
*M01.02	Scchr01	50407	CATATTATGGTAGTTTCCATTTGCATTCAATT	CATACTATGGTAGTTTCCATTTGCACTCAATT	61.3941
*M01.03	Scchr01	63005	GTGTTACCTCAACTCAAACCCTTTTTACAATT	GTGTTACCTCAACTCAAACCTTTTTTACAATT	152.64
*M01.04	Scchr01	73468	AATTGTCGTCATAACGATGAGGCGTTGCATTT	AATTGTCGTCATAACGATGAGGTGTTGCATTT	26.7948
*M01.05	Scchr01	113108	ATTGAGCATGTTCGCGTTCCCATTAGCCAATT	ATTGAGCATGTTCGCGTTCCCATTGGCCAATT	107.971
*M01.06	Scchr01	129619	AGGAAAAGAGCCAAGAACTGGAAGAGGCAATT	AGGAAAAGAGTCAAGAACTGGAAGAGGCAATT	75.8143
*M01.07	Scchr01	153717	ATAATGAAGGTAAACATATCAGCGCCTCAATT	ATAATGAAGGTAAACATATCAGCGCCCCAATT	52.0682
*M01.08	Scchr01	168781	Absent Allele	AATTGTCATGTCTAGCAGCTATAGAACTAACC	121.889
*M01.09	Scchr01	180074	CTTGAATGTGTCGAACATTTCAAACCTCAATT	CTTGAATGTGTCGAACATTTCAAACCCCAATT	62.737
*M02.01	Scchr02	9690	ACTATTAACTAGAATAATAAGGAAATGCAATT	ACTATTAACTAGAATAATAGGGAAATGCAATT	59.2532
*M02.02	Scchr02	39396	CATGATTTGAAAGGCAGACAGGAATCACAATT	CATGACTTGAAAGGCAGACAGGAATCACAATT	47.1623
*M02.03	Scchr02	56933	AGTGCTGAGGCTTCTGAAATCTACCTCCAATT	AGTGCAGAGGCTTCTGAAATCTACCTCCAATT	17.3149
*M02.04	Scchr02	83575	AGTCCATGGAGTCGTAGTCCATGCAACCAATT	AGTCCATGGAGTCGTAGTCCATGCGACCAATT	52.7468
*M02.05	Scchr02	131770	GGAAATTGGTTGGTTGGGAGCATTTTGCAATT	GGAAATTGGTTGGTTAGGAGCATTTTGCAATT	24.3896
*M02.06	Scchr02	148708	AATTGGTTTGTAATTATTTCTTTGCAGTTGCT	AATTGGTTTGTAATTATTTCGTTGCAGTTGCT	23.789
*M02.07	Scchr02	206340	ATCCATACTAGTAAAATCTGCCATAAGCAATT	Absent Allele	45.1184
*M02.08	Scchr02	228569	TCGATAGAATATTAAAAGTATTGACAACAATT	TCGATAGAATATTAGAAGTATTGACAACAATT	47.5032
*M02.09	Scchr02	244812	AATTGAGATTTACACCATTCTCCCCTTTGAGG	AATTGAGATTTACACCATTCACCCCTTTGAGG	28.2695
*M02.10	Scchr02	288878	AATTGGTGTGTTTGTTCCAAATAGTGCTGACG	Absent Allele	28.8117
*M02.11	Scchr02	310171	CGTTGTCGCCGTTGGTTTCAGGCGTTGCAATT	CGTTGTCGCCGTTAGTTTCAGGCGTTGCAATT	172.709
*M02.12	Scchr02	329445	AATTGGAGTAAAAGTTGCAGGCGCTAAGCTTT	AATTGGAGTAAAAGTTGCAGGCGCCAAGCTTT	18.0262
*M02.13	Scchr02	359099	TTTCTTTTGCTGTAGCTGGTACATTTGCAATT	TTTCTTTTGTTGTAACTGGTACATTTGCAATT	61.5162
*M02.14	Scchr02	377855	AATTGTAAGGGCAGAACAGTTAGCCATTGAAT	AATTGTAAAGGCAGAACAGTTAGCCATTGAAT	138.114
*M02.15	Scchr02	405098	AATCGACAGCAGGTATTCAAGAACGACCAATT	AATCGACAGCAGGTATTTAAGAACGACCAATT	68.3876
*M02.16	Scchr02	433613	ATGGATAATAACAAGGTTAACATTTCCCAATT	ATGGATAATAACAAGGTTAATATTTCCCAATT	87.763
*M02.17	Scchr02	454447	AATTGGTTCAACTGTGTTATACCATTTTCCAG	AATTGGTTCAACTGTGCTATACCATTTTCCAG	73.6591
*M02.18	Scchr02	465954	AATTGAACTCCTGACGTGGTTTGTAAAAAAAC	AATTGAACTCCTGACGTGATTTGTAAAAAAAC	42.3442
*M02.19	Scchr02	488534	AATTGTTTATGTAGCCAATATCTTCGTTATGC	AATTGTTTATGTAGCCAATATCTTAGTTATGC	36.5325
*M02.20	Scchr02	498594	AATTGTGTCAGAGTATGGAATGCCTAAACAAT	AATTGTGTCAGAGTATGGAATGTCTAAACAAT	36.5487
*M02.21	Scchr02	567327	AATTGAGCCTACTCAAAAAAACTTCAACACAT	AATTGATCCTACTCAAAAAAACTTCAACACAT	29.4838
*M02.22	Scchr02	605057	AATTGTCTAAAATTCGTCGTGCTGCCAGAGAC	Absent Allele	34.1364
*M02.23	Scchr02	626447	AGACAGATTAAAGGTGACTTCCTAGGCCAATT	AGACAGATTAAAGGTGATTTCCTAGGCCAATT	46.6558
*M02.24	Scchr02	646694	AGTTTATGAATAAAGAAGATAAAACATCAATT	AGTTTATGAATAAAGATGATAAAACATCAATT	29.8734
*M02.25	Scchr02	679156	CGCATGCGAAAAAGCGGTAAAGAAGACCAATT	CGCATGGGAAAAAGCGGTAAAGAAGACCAATT	114.225
*M02.26	Scchr02	689885	AATTGCCGAACCTGACCTTTCGAATGGGAACG	AATTGCCGAACCTGACCTTTCAAATGGGAACG	95.3442
*M02.27	Scchr02	701272	AATTGAGGTTGACCACAGATATGTCATTTTCC	AATTGAGGTTGACCACAGATATGTCGTTTTCC	66.2013
*M02.28	Scchr02	712070	AATTGCACAGGCTTACTCAAAACTAGATAAAA	Absent Allele	89.7468
*M02.29	Scchr02	729887	ACCCAGCTTTAGGTAGTTGTCCTTGACCAATT	ACCCAGCTTTAGATAGTTGTCCTTGACCAATT	60.0357
*M02.30	Scchr02	751619	Absent Allele	GAATTTCATGGTGTTTTTCTTTTCCACCAATT	26.6258
*M02.31	Scchr02	763398	ACCAACCCGACCTTATATATATAGCAACAATT	Absent Allele	86.7871
*M02.32	Scchr02	793316	Absent Allele	AGCTGCGAAGCTGTATCTTCTAAAGAACAATT	206.305
*M03.01	Scchr03	34900	CTTCAAGTTTCTCATCTTTCACTCTTGCAATT	CTTCGAGTTTCTCATCTTTCACTCTTGCAATT	53.487
*M03.02	Scchr03	68024	CACAACAACACGCTCCTTTGGCACATTCAATT	CACAACAACACGCTCCTTTGGTACATTCAATT	54.1981
*M03.03	Scchr03	79551	AATTGCTTCAGACAGATAATTATAGGTATTTC	AATTGCTTCAGACAGATAATTATAGGCATTTC	90.2148
*M03.04	Scchr03	98507	AATTGGAAGAGGTCAAGCACCCTTCAACAGAC	AATTGGAAGAGGTCAAGCACCCTTCAAGAGAC	55.5584
*M03.05	Scchr03	117029	ATACTAATACTTTAATAAGATGAGTACCAATT	ATAGTAATACTTTAATAAGATGAGTACCAATT	58.2565
*M03.06	Scchr03	142169	TCCTCCACTGTTCGCTTCTGATTACTGCAATT	TCCTCCACTGTTCGCTTCTGGTTACTGCAATT	45.3052
*M03.07	Scchr03	193481	AATGTTGGAAATGATACGTTTGGTAAACAATT	AATGTTGGAAATGATACATTTGGTAAACAATT	21.7273
*M03.08	Scchr03	216022	CCCTACCGCCCATCACCCTAGATTATACAATT	CCCTACCGCCCATCATCCTAGATTATACAATT	83.4448
*M03.09	Scchr03	230031	GCAGGGAAATTTCCTTCCATTGAAATTCAATT	GCAGGGAAATTCCCTTCCATTGAAATTCAATT	23.6721
*M03.10	Scchr03	241786	AATTGTAGTGACCCTTTAGGGTATGCATTGGC	AATTGTAGTGACCCTTTAGAGTATGCATTGGC	111.977
*M03.11	Scchr03	268427	AATTGTCGAGTTTAAATCAGGCCTCAAAAAGT	AATTGTCGAGTTTAAATCGGGCCTCAAAAAGT	39.3896
*M03.12	Scchr03	302600	AATTGGCAATAAGAAGTTCTTTGTTTGTAGGA	Absent Allele	54.6169
*M04.01	Scchr04	23246	AATTGTATTGCAAGTACCACTTTCTCAAATAT	AATTGTATTGCAAGTACCACTTTCTCAAGTAT	32.6169
*M04.02	Scchr04	33887	AATTGATGATTTCTGAGGGAATAGTAGACATT	AATTGATGATTTCTGACGGAATAGTAGACATT	40.4448
*M04.03	Scchr04	55684	Absent Allele	TTGAATTTCATTTTGCGCACTGGACGACAATT	56.8117
*M04.04	Scchr04	80126	GTGATATTGCTTTGAACAGAGGAAGTGCAATT	Absent Allele	38.7987
*M04.05	Scchr04	96239	TCTGAACACTTGCTGCTCTTCAAGGCCCAATT	TCTGAACACTTGCTGCTCATCAAGGCCCAATT	55.8929
*M04.06	Scchr04	106838	TCGGCTTCTGCCTAATACCACACTCATCAATT	TCTGCTTCTGCCTAATACCACACTCATCAATT	62.2208
*M04.07	Scchr04	126386	ATCGGCATTTCAATGCTGTACAGACTCCAATT	Absent Allele	51.8984
*M04.08	Scchr04	148624	CCACTTCGTCTCCGAACAACAACGCCCCAATT	CCACTTCGTCTCCGGACAACAACGCCCCAATT	131.097
*M04.09	Scchr04	180068	TCTGCTGAAAGGAATTATGCAGAGCCTCAATT	TCTGCTGAAAGGAATTATACAGAGCCTCAATT	21.25
*M04.10	Scchr04	204558	Absent Allele	AATTGGTTAACACCGGTTTTGAGCATACAAAG	22.6364
*M04.11	Scchr04	251524	AATTGAGTGCTACTTCGAAGTAAAATACATAG	AATTGAGTGTTACTTCGAAGTAAAATACATAG	35.7175
*M04.12	Scchr04	263763	AATTGCAACTTTGAGGAATCTACTCCGCTACC	AATTGCAACATTGAGGAATCTACTCCGCTACC	111.977
*M04.13	Scchr04	295454	AATTGACGAGCACTAGACCATTCTAAAAGCTT	AATTGACGAGCACTGGACCATTCTAAAAGCTT	27.3896
*M04.14	Scchr04	311021	AAATATATGGTGTCAATCCCCACTTAACAATT	AAATATAAGGTGTCAATCCCCACTTAACAATT	38.7175
*M04.15	Scchr04	324904	AATTGCATGTTGTAAATCGCTTAACACTTCAG	AATTGCATGTTGTAAATCGCTCAACACTTCAG	31.8469
*M04.16	Scchr04	339087	AATTGCTATTTCAATGCTTTGCAATTTCATCA	AATTGCTATTTCAATGCTTTGCAATTTTATCA	29.3279
*M04.17	Scchr04	351988	Absent Allele	AATTGCGCTGGAAGATATGATGGGAGAGGACT	99.5844
*M04.18	Scchr04	370891	AATGAGAACTAGTAACTACATATTCAACAATT	AATGAGAACTAGTAACTACACATTCAACAATT	19.5831
*M04.19	Scchr04	383205	AATTGAAGTAGTTTGAGCTGTTAAAGTAGCTG	AATTGAAGTAGTTTGAGCCGTTAAAGTAGCTG	55.1039
*M04.20	Scchr04	444647	AATTGCACAATTACTTTACAAAAAACACGACA	AATTGCACAATTACTTTACAAGAAACACGACA	72.7752
*M04.21	Scchr04	505778	AATTGTAGAAATTTGCGAAGCGAGCGAAAGGC	AATTGTAGAAATCTGCGAAGCGAGCAAAAGGC	31.2565
*M04.22	Scchr04	524267	Absent Allele	CCATGGTGATACCGTCCATGAAGGTAACAATT	60.2792
*M04.23	Scchr04	553968	TGGTAGGAGGTGGACATTTTGCGGGAGCAATT	TGGTGGGAGGTGGACATTTTGCGGGAGCAATT	30.1169
*M04.24	Scchr04	578136	CAAGTATTTTGTTAATTGAATTTTACCCAATT	Absent Allele	30.3419
*M04.25	Scchr04	591065	GAAAAATAGCTTCGAAGTATTATCGGGCAATT	GAAAAATATCTTCGAAGTATTATCGGGCAATT	63.4643
*M04.26	Scchr04	617904	AATTGATTGAATAATACCCTTCTTATCAATAG	AATTGACTGAATAATACCCTTCTTATCAATAG	42.8961
*M04.27	Scchr04	674225	CACTCAGATACATAACCGCTAAGTCTTCAATT	CACTCAAATACATAACCGCTAAGTCTTCAATT	23.6071
*M04.28	Scchr04	692312	AATTGGGCTTGTTTTGACTTTGACAAAAACTC	Absent Allele	69.5325
*M04.29	Scchr04	703898	ATTATCTGCGCTATTTTCACGTATCTTCAATT	ATCATCTGCGCTATTTTCACGTATCTTCAATT	81.1948
*M04.30	Scchr04	765581	AATTGTAAAATCAGCAGGCATCGTTAGATTGA	AATTGTAAAATCAGCAGGCATCGTTAGATTGG	46.0977
*M04.31	Scchr04	791449	AATTGAAATCTCTAGATGATTCTACAGAGTTA	AATTGAAATCTCTAGATGATTCTACAGAATTA	20.0563
*M04.32	Scchr04	820512	TTCAAACTAAAATTACCAGCCCTGTGACAATT	TTCAAACTAAAATTACCAGCCCTGGGACAATT	31.4091
*M04.33	Scchr04	836426	AATTGCTGAATCCGAAGGCTGAATCGTTGAGA	AATTGTTGAATCCGAAGGCTGAATCGTTGAGA	206.173
*M04.34	Scchr04	848955	AATTGCCTAAGTTTTCTGCCGAGGAAAGGAAA	AATTGCCTAAGTTTTCTCCCGAGGAAAGGAAA	49.5487
*M04.35	Scchr04	860768	AATTGAAAGAATTTTCAACCCCATTCATCTTC	AATTGAGAGAATTTTCAACCCCATTCATCTTC	89.1883
*M04.36	Scchr04	890619	TTACAATATCAATTACACCAGCAGCTGCAATT	TTACAATACCAATTACACCAGCAGCTGCAATT	106.377
*M04.37	Scchr04	917015	TAGCTGCTTACCACGCTCAAACCGAACCAATT	TAGCTGCTTACCATGCTCAAACCGAACCAATT	26.5357
*M04.38	Scchr04	946850	AATTGAACAGTAAGATAAAAGACGAATGGAAA	Absent Allele	30.4774
*M04.39	Scchr04	966967	CCTTATTCACTTTAGAATCAATATCTTCAATT	Absent Allele	41.8129
*M04.40	Scchr04	1031458	AATTGATAATGTGCCCTTTATTGAACTGCTAA	AATTGATAACGTGCCCTTTATTGAACTGCTAA	46.789
*M04.41	Scchr04	1049163	AATTGCTGTTGCTGAGCCATCAACTGCTGCTG	AATTGCTGTTGCTGAGCCATCAACTGTTGCTG	157.734
*M04.42	Scchr04	1066178	CAAAAGTTAGTCTATCATGAAAGGGCTCAATT	CAAAAACTAGTCTATCATGAAAGGGCTCAATT	26.4638
*M04.43	Scchr04	1076903	AATTTTTCTGAGGTATACCATGCTGATCAATT	AGTTTTTCTGAGGTATACCATGCTGATCAATT	40.3669
*M04.44	Scchr04	1109744	Absent Allele	AGCCCTGAAAAGAGCAGAATCTTGTTACAATT	76.6948
*M04.45	Scchr04	1137513	AATTGAAAGAAAAATACGAGCATTTTAATGGT	AATTGAAAGAAAAATACGGGCATTTTAATGGT	24.2792
*M04.46	Scchr04	1147826	AATTGATGAACCCAGCAATAAACGAAAATGAC	AATTGATGAACCCCGCAATAAACGAAAATGAC	94.43
*M04.47	Scchr04	1167542	AGCTTGTTCAGTACCATTCTCGGATTCCAATT	AGCTTGTTCAGTCCCATTCTCGGATTCCAATT	34.8442
*M04.48	Scchr04	1179769	AGATGAAGAGATATTAATACAGGAGAACAATT	GGATGAAGAGATATTAATACAGGAGAACAATT	85.3409
*M04.49	Scchr04	1219939	AATTGGGGGCTGGTCTAATAGTGAAAATTTCA	AATTGGGGGCTGGTCTGATAGTGAAAATTTCA	32.4286
*M04.50	Scchr04	1257425	Absent Allele	AATTGCCGTTAGAGTCGACCTCACACTCACCG	23.8077
*M04.51	Scchr04	1330844	Absent Allele	AAGAAATAAAGTACCAGTTAAGAGGTGCAATT	37.8301
*M04.52	Scchr04	1375244	AATTGTGCAAACTGGTTATAGACCTCGGTCTT	AATTGTGTAAACTGGTTATAGACCTCGGTCTT	81.7338
*M04.53	Scchr04	1424170	AATTGGTCGATTTCCAATGCGAGAGCTTACGA	AATTGGTCGATTTTCAATGCGAGAGCTTACGA	110.15
*M04.54	Scchr04	1449890	GAATATATCGAAGAAGAATTGAAGACGCAATT	GAATATATCGAAGAAGAATTGAAGATGCAATT	31.2143
*M04.55	Scchr04	1460890	AATTGGTATACCAATCACTCAAAGTGATAATC	AATTGGTGTACCAATCACTTAAAGTGATAATC	37.7459
*M04.56	Scchr04	1503497	Absent Allele	AATTGTTACTTTCATGGGTACGAACAGATTGG	38.5714
*M04.57	Scchr04	1517676	AATTGTTATTATTTAATTCGTTTAATTACCAA	AATTGTTATTATTTCGTTCGTTTAATTACCAA	38.0422
*M05.01	Scchr05	10773	CCTCTTGGATTGTACCCGTAATTACAGCAATT	Absent Allele	31.5871
*M05.02	Scchr05	28136	AGATTTGCAGTTGGTGGTTGTTTTTACCAATT	Absent Allele	47.8421
*M05.03	Scchr05	43737	TTGGACTTGGGCTGTGTCACTACGCCTCAATT	TTGGACCTAGGCTGTGTCACTACGCCTCAATT	118.295
*M05.04	Scchr05	56018	TTCATCAAACAGACTTGTGATGTCAACCAATT	TTCATCAAACAGACTTGTGACGTCAACCAATT	28.1433
*M05.05	Scchr05	85554	TCATTTCCTAAATTCCTCTCCTTTTATCAATT	TCATTTCCTAAATTCCTCTCCTTCTATCAATT	43.1006
*M05.06	Scchr05	104260	CTTTTTGCCCAGCCAAGATATTTTTATCAATT	CTTTTTGCTTAGCCAAGATATTTTTATCAATT	39.7208
*M05.07	Scchr05	119193	AATTGTGTCCCTCTAGTCTTCTCTTTCCTCAA	AATTGTGCCCCTCTAGTCTTCTCTTTCCTCAA	60.4903
*M05.08	Scchr05	149972	TGCAGAAGGATACAAAAGAAAAAATTCCAATT	Absent Allele	49.8377
*M05.09	Scchr05	161745	AATTGGGTCCTTAATATACTACATGAAGGGTT	AATTGGGTCCTTAATATACTTCATGAAGGGTT	76.0325
*M05.10	Scchr05	193615	AATTGCTTAAGGGCTGTACCACGTGCGATTCG	AATTGCTCAAGGGCTGTACCACGTGCGATTCG	169.367
*M05.11	Scchr05	296041	GCAATATTAAAAGTGTCACGAAAGAGCCAATT	GCAATATTAAAAGTGTCACAAAAGAGCCAATT	31.7597
*M05.12	Scchr05	339282	AATTGTATCGCTTTGAGGACTATGGTCTATAA	AATTGTATCGCTTTAAGGACTATGGTCTATAA	37.2078
*M05.13	Scchr05	361200	AATTGATCTTTCTCCTTTAGTTGAGCTAACAG	AATTGATCCTTCTCCTTTAGTTGAGCTAACAG	47.3442
*M05.14	Scchr05	380863	AATTGGTTCAGTATCCTTCAAACCGTTTATGG	Absent Allele	66.7727
*M05.15	Scchr05	403788	GAACTGGAATTGGAGCTTGGTTTTTGCCAATT	Absent Allele	51.7451
*M05.16	Scchr05	416831	TATTACTCTTTTTTTTGGAAAGGGAGTCAATT	TATTATTCTTTTTTTTGGAAAGGGAGTCAATT	41.3701
*M05.17	Scchr05	475640	AATTGCCCTTGGGTTTTTCAACGCATTGAGAC	Absent Allele	139.545
*M05.18	Scchr05	556237	Absent Allele	GGATTTTATTTCCTAATTGAAAGTGATCAATT	25.0844
*M06.01	Scchr06	30543	AAGGTGTGGAGGGATGCTGGTATCCTCCAATT	TAGGTGTGGAGGGATGCTGGTATCCTCCAATT	64.3322
*M06.02	Scchr06	42414	TACCGTCTCAATTTCACAAGAATTTGCCAATT	Absent Allele	58.974
*M06.03	Scchr06	56274	AATTGGAGTGACATAGCAGCTACTACAACTAC	AATTGGAGTGACATAGCAGCTATTACAACTAC	62.9545
*M06.04	Scchr06	102950	TTTTTCTACACATGCAGTGTTAAATCCCAATT	TTTCTCTACACATGCAGTGTTAAATCCCAATT	28.5682
*M06.05	Scchr06	144203	AATTGCCATAGTAACATTTTGAATGCTTGCAT	Absent Allele	51.9156
*M06.06	Scchr06	171211	AATTGAAGGGGTAGATAATACCATAAATCAGT	AATTGAAGGGGTAGATAATACTATAAATCAGT	27.8052
*M06.07	Scchr06	193230	Absent Allele	AGACGATTGACGATGCTTTACAACAAGCAATT	47.7662
*M06.08	Scchr06	204730	GAGTGCATGACCTCGAGGATTTTTGCTCAATT	Absent Allele	62.8065
*M06.09	Scchr06	218764	CTTTTGTGGCCTCCTTTAATTTAGGTTCAATT	CTTTCGTGGCCTCCTTTAATTTAGGTTCAATT	77.5584
*M06.10	Scchr06	241474	Absent Allele	AATTGATAAGAACAACATGTTGCTATTATAGT	59.9156
*M06.11	Scchr06	254234	AATTGATAGCCATTGGAGAGTTACTTGGAATA	Absent Allele	150.671
*M06.12	Scchr06	268627	Absent Allele	AGTACTATGTAGGAATAAATCCTGCCTCAATT	52.8961
*M07.01	Scchr07	10213	AATTGAGATATCTCGCTTATATTAATACATCT	AATTGAGATATCTCGCTTATATTAATACACCT	30.2273
*M07.02	Scchr07	20239	AATTGCCAAGCTTCTATAAAAATTTTCTAGAA	AATTGCCAAGCTTCTATGAAAATTTTCTAGAA	83.2857
*M07.03	Scchr07	54590	CACCAATTTTGTTTCCAAGCTAGGCTTCAATT	Absent Allele	51.0774
*M07.04	Scchr07	76597	Absent Allele	AATTGACGAAAGAAGACACGTCGCCTAAACGC	61.3595
*M07.05	Scchr07	93497	GACTGGAGAAAAGTAGAGCCCAAGTGGCAATT	Absent Allele	42.7255
*M07.06	Scchr07	133277	AATTTATTGGGTTTAGCGTGATTGATGCAATT	AATTTATTGGGTTTAGTGTGATTGATGCAATT	51.1494
*M07.07	Scchr07	152386	AATTGTTACCGATATTAAACTGGAGGCTAAGG	AATTGTTACCGATATTAAACTGGAGGCTACGG	34.5325
*M07.08	Scchr07	188218	TAATGATAGTGCGGCAACAGAAGTAGACAATT	Absent Allele	84.8954
*M07.09	Scchr07	206879	AATTGAAAAAAATAAATCATCACTTAACTCTC	AATTGAAAAAAATAAATCATCACTTAACTCTT	32.6883
*M07.10	Scchr07	223616	Absent Allele	GGAAGCATTTTCAGCAGCTCTTAGTCTCAATT	35.3896
*M07.11	Scchr07	260194	AATTGATCCTATTATCATTGAGAAAAAGCAAA	AATTGATCTTATTATCATTGAGAAAAAGCAAA	23.9286
*M07.12	Scchr07	279139	Absent Allele	AATTGACACCAAATCTACAATCTTCATTAATT	116.176
*M07.13	Scchr07	298849	GTAAATCATTTCCAAAATTGTTGTTAGCAATT	Absent Allele	45.9026
*M07.14	Scchr07	313365	AATTGGGAACTCAGTGACTCATGGAGAGCTCA	Absent Allele	87.8377
*M07.15	Scchr07	326031	Absent Allele	AACTGGTCTAACTAAACTTCAAATTTCCAATT	55.9481
*M07.16	Scchr07	336532	TATTTTTCCTCAGATGAGAAAATGAAGCAATT	TATTTTTCCTCGGATGAGAAAATGAAGCAATT	26.7843
*M07.17	Scchr07	357680	AAAATGGTGATACTTTTGGTTTGATTGCAATT	AAAATGGTGATGCTTTTGGTTTGATTGCAATT	39.8474
*M07.18	Scchr07	387205	GTATTTGATGCCTTAAATGACTTGGAACAATT	GTCTTTGATGCCTTAAATGACTTGGAACAATT	120.793
*M07.19	Scchr07	426194	ATGACTTATTCTGAGAAGGCCACGAATCAATT	ATGACTTATTCTGAGAAGGCCATGAATCAATT	83.1558
*M07.20	Scchr07	463830	CCAGAGGAGCAAGCCAAATATATTTTACAATT	CCAGAGGAGCAAGCTAAATATATTTTACAATT	22.2866
*M07.21	Scchr07	474508	AATTGCTACTAGCCTTTCTTCGATGTTCTCAG	Absent Allele	80.487
*M07.22	Scchr07	500800	AATTGAGAGCTTGGAAAAGATTAGGAAGTTAA	AATTGAGAGCCTGGAAAAGATTAGGAAGTTAA	30.0877
*M07.23	Scchr07	511909	TTGCTGATTTGGAAGAAGTTCCTCACACAATT	Absent Allele	125.039
*M07.24	Scchr07	545558	AATGACACATACTTCTTGTAGTAGGAACAATT	Absent Allele	35.2792
*M07.25	Scchr07	558267	AATCTGACAATGCGTAGTTTTAAAAACCAATT	AATCTGACAATACGTAGTTTTAAAAACCAATT	40.7208
*M07.26	Scchr07	605260	AATTGGTATCTTATAGAAGAATATTGGGTGGT	AATTGGTATCTTATAGAAGAATATTGGGTAGT	25.2273
*M07.27	Scchr07	633779	AATTGCTAGAAAATGGGACCAGAACTTCGCTA	AATTGCTAGAAAATGGGACCAGAACTTTGCTA	23.0327
*M07.28	Scchr07	653540	Absent Allele	AATTGATGTCACATTCTCTTACACACTTCGAT	92.5484
*M07.29	Scchr07	670231	AATTGTTTTTTCAATGATAATTACAAATTAGA	AATTGTTTTTTCAATGATAATTACAAATTGGA	31.75
*M07.30	Scchr07	702348	AATTGTTTTGGACGTAAGAATTTACAGCGCAA	Absent Allele	26.7386
*M07.31	Scchr07	718274	Absent Allele	CTAGGCAGGAAATGCCGACAGACCAAACAATT	153.987
*M07.32	Scchr07	765276	AATTGCTTTGTTCTCGTACGAGATAAGGCAGA	AATTGCTTTGTTCTAGTACGAGATAAGGCAGA	62.2922
*M07.33	Scchr07	779978	Absent Allele	AATTGCTTTAGTGAATAGTTTTTTTTTACGCC	56.0779
*M07.34	Scchr07	837745	Absent Allele	AATTGAAGCTCAGCGGTACCATCTATACGATA	56.2244
*M07.35	Scchr07	881490	Absent Allele	ACGCTGCCTCATCTCCTCTGGTTATCGCAATT	92.0258
*M07.36	Scchr07	913190	Absent Allele	AGCACTGTCGTATTCAGAAGCGGATTTCAATT	146.691
*M07.37	Scchr07	927982	AATTGGGGTTCCCTCACTAAAAAGGCTGAGAA	AATTGGGGTTCCGTCACTAAAAAGGCTGAGAA	38.1039
*M07.38	Scchr07	942762	AATTGTAGTAATACCACGTCTACATTAGTATC	AATTGTAGTAACACCACGTCTACATTAGTATC	54.9805
*M07.39	Scchr07	961738	AATTGTCGATGTAAAGCTCTCTTCACGGGCAT	AATTGTTGATGTAAAGCTCTCTTCACGGGCAT	47.3377
*M07.40	Scchr07	976010	GTACAGACCCAGTAAATCTTGTACTAACAATT	GTACAGACCTAGTAAATCTTGTACTAACAATT	58.0942
*M07.41	Scchr07	1010431	AATTGTAAAGCCAGCAGCTTCCTAGCGGTCGA	AATTGTAAAGCCAGCAGCTTCCTAGCGGTGGA	91.7045
*M07.42	Scchr07	1027357	AATTGGTACAGAAAGAACATGGCACGAAATTT	AATTGGTGCAGAAAGAACATGGCACGAAATTT	58.8896
*M07.43	Scchr07	1048791	AATTGAGTAGACTTATTCATTGGATAGAATAC	AATTGAGTAGACTTATTCATTGGATAGAACAC	44.8604
*M07.44	Scchr07	1059006	AATTGCTACTTATTTCAACTTGCCCAACGCTG	Absent Allele	93.859
*M08.01	Scchr08	21360	AATTGTCTTCTCATTTCTGTTGATGGATTTTC	Absent Allele	94.9351
*M08.02	Scchr08	46929	AATTGTTTGTGCGCCAGTATGGTATCAGGGCA	AATTGTTTGTGTGCCAGTATGGTATCAGGGCA	49.8669
*M08.03	Scchr08	79988	AATTGGTCGATTGTATTGCCTTCTTTCCGAAC	Absent Allele	45.8961
*M08.04	Scchr08	106815	AAGGCTTTATTTCTGGTACCTATGATGCAATT	AGGGCTTTATTTCTGGTACCTATGATGCAATT	35.6364
*M08.05	Scchr08	128873	GAAATTTGGCGAGATAAGTAGTGCTTCCAATT	GAAATTTGGCGAGATAAGTAGTGCCTCCAATT	39.9318
*M08.06	Scchr08	140031	AATTGCTTCAATACAGCAGATTTAGCAGTTCC	AATTGCTTCAATACAGCAGATTTAGCGGTTCC	35.4805
*M08.07	Scchr08	159812	AATTGGGTTTCTCTAAGCAACGTATGTTGGAC	AATTGGGTTTCTCTAAGCAACGTATGTTAGAC	96.9481
*M08.08	Scchr08	179206	GAACTTGCGTGACCATAATGCCATTTACAATT	Absent Allele	80.9481
*M08.09	Scchr08	190034	AATTGCACTTTCCCATGCGCACTACCCATCTA	AATTGCACTTTCCCATGCGCACCACCCATCTA	136.192
*M08.10	Scchr08	203207	AATTGCTTCAGCAGTTTAGCAAACCGTTTCCC	AATTGCTTCAGCAGTTTACCAAACCGTTTCCC	98.4253
*M08.11	Scchr08	233425	GATGTAACGTCTGCAATAAAGATGAGTCAATT	GATGTAATGTCTGCAATAAAGATGAGTCAATT	40.3474
*M08.12	Scchr08	244230	GACCAAAATGAGTTCACAACAGAGGTCCAATT	GACCAAAATGAGTTCACAAAAGAGGTCCAATT	36.974
*M08.13	Scchr08	318543	Absent Allele	CCATAACAAATCAAAAATTGGGGTCCGCAATT	154.6
*M08.14	Scchr08	330444	AACGATGAATTGAAAAGTGAAACTATCCAATT	AATGATGAATTGAAAAGTGAAACTATCCAATT	19.2974
*M08.15	Scchr08	348804	Absent Allele	AATTGGTACGGAATCTGAGCTGCTATCACTAA	76.9805
*M08.16	Scchr08	359673	Absent Allele	AATTGTACAATTTTTACATTTGGAGGCCAAAT	123.752
*M08.17	Scchr08	388191	AATTGGAACGAGATGCTGCTAGTGTGGCTAAC	AATTGGAACGAGATGCTGCTAGTGTCGCTAAC	45.4708
*M08.18	Scchr08	404233	AATTGGCAAAAAATTTAAAGTCGCAAAAAAAT	AATTGGCAAAAAATTCAAAGTCGCAAAAAAAT	34.0162
*M08.19	Scchr08	421314	GGGGGAAATCGCTACTTGTTCGTTTTTCAATT	AGGGGAAATCGCTACTTGTTCGTTTTTCAATT	91.2638
*M08.20	Scchr08	488212	GGCGTTTTCTGGAATAGCAGACATTATCAATT	GGCGTTTTCTGGGATAGCAGACATTATCAATT	81.513
*M08.21	Scchr08	498887	GCTGATGTTGTTGCCACTTCTTGTTTACAATT	Absent Allele	155.719
*M08.22	Scchr08	523056	Absent Allele	AATTGCATGGGTTCCAGCACTTAGCCAAATGT	80.5519
*M09.01	Scchr09	30613	Absent Allele	CATTAGGCTGGTTCAGAGGAATATTTACAATT	109.519
*M09.02	Scchr09	44606	TTGCAAATAAACGAAACGCAGAATCCTCAATT	TTGCAAATAAAAGGAACGCAGAATCTTCAATT	21.4643
*M09.03	Scchr09	65376	AGCCTGTATCTGTGAGTTTGCATCCTTCAATT	Absent Allele	53.013
*M09.04	Scchr09	103567	TTTTATCACAGGCCATCGTTCATTAGACAATT	TTTTATCACAGACCATCGTTCATTAGACAATT	37.0649
*M09.05	Scchr09	132880	GATGGAGAGCCATCTTTTGGTTCTTAGCAATT	GATGGAGAGCCATCTTTTGGTTCCTAGCAATT	119.721
*M09.06	Scchr09	167963	Absent Allele	AATTGTGACCACGACGAATTATGCCGTTTTGC	89.513
*M09.07	Scchr09	180123	GTTATCATTGCCTTTCGTAGATTGCCCCAATT	GCTATCATTGCCTTTCGTAGATTGCCCCAATT	40.5325
*M09.08	Scchr09	211340	AATTGGTTGAAATAGTGTTGTTTAAATTTTGT	AATTGGTTAAAATAGTGTTGTTTAAATTTTGT	73.0682
*M09.09	Scchr09	232909	Absent Allele	TATTGCTGATGCTTTAGCAGATTTAATCAATT	36.8431
*M09.10	Scchr09	242932	Absent Allele	AATTGGATGTTTAAAATGACTTTTAAGATACC	74.987
*M09.11	Scchr09	260147	ACCAGTCCAATGTACTTTGATGAAGAACAATT	ACCAGTCCAATGTACTTTAATGAAGAACAATT	22.148
*M09.12	Scchr09	311442	CATATTTGAAAGCTCAGAGAGGCTCCACAATT	CATATTTGAAAGCTCAAAGAGGCTCCACAATT	143.24
*M09.13	Scchr09	322613	CTTACAATGGCGAAGAAGTTAAGCCTTCAATT	CTTATAATGGCGAAGAAGTTAAGCCTTCAATT	47.0162
*M09.14	Scchr09	354919	TAGTATCATTCCACAGCTGACACTACCCAATT	TAGTATCATTCCACAGCTGACATTACCCAATT	55.1071
*M09.15	Scchr09	386419	AAGTAGGGTCTGAACGAGAGGCTGGCACAATT	AAGTAGGGTCTGAACGAGAGGCTGTCACAATT	65.487
*M09.16	Scchr09	409487	AAAAATCCTCAAGCGTCTTTGTGGCCACAATT	AAAAACCCTCAAGCGTCTTTGTGGCCACAATT	58.415
*M10.01	Scchr10	21603	GGCCTGATATCCTTATTTTCCTTCTGCCAATT	Absent Allele	41.7987
*M10.02	Scchr10	31763	GCTGGTATGTAGCGTAGCTTTTCTTTCCAATT	GCTGGTATGTGGCGTTGCTTTTCTTTCCAATT	25.224
*M10.03	Scchr10	57778	AATTGCGGATAAGTCAATTTCAATAACCTTAT	Absent Allele	95.1503
*M10.04	Scchr10	99830	AATTGAGAAGAATAGGTTTCGTTTTCTGGAAT	AATTGAGAAGAATATGTTTCGTTTTCTGGAAT	32.1136
*M10.05	Scchr10	118406	TCGCAGTTACAGTTTTACTTGGAACAGCAATT	TCGCAGTTGCAGTTTTACTTGGAACAGCAATT	123.137
*M10.06	Scchr10	204801	TCAGACTATTTCTACGACACAGAAAAACAATT	Absent Allele	57.5752
*M10.07	Scchr10	227000	ATTTGATATGAAGAGTGAGGTTCTTATCAATT	Absent Allele	52.8182
*M10.08	Scchr10	238353	AATTGGATGGTGAAACTAATCAAACTTCCAAA	AATTGGATGGTGAAACTAATCAAACTTTCAAA	141.838
*M10.09	Scchr10	285002	Absent Allele	AATTGATTGTTCAGAAAATATTTTCTTATTGC	60.5519
*M10.10	Scchr10	307159	Absent Allele	ACTATAAGACGCTGACTCAATTCAACTCAATT	99.7355
*M10.11	Scchr10	333766	AATTGGGGATTCATAATAAACCAATTATCTTG	Absent Allele	45.5948
*M10.12	Scchr10	378474	Absent Allele	AATTGTTTAAAGTTCAGAATAACAGTTCAAAA	31.7532
*M10.13	Scchr10	391192	AATTGGCACGCTCGCAACGGTTTCGGGCCAGA	AATTGGCACGCTCGCAACGGTTTCGGGCCAGG	83.6558
*M10.14	Scchr10	421877	AATTGGTAACAATTTCGATGCTTACATTTTAT	AATTGGTAACAATTTAGATGCTTACATTTTAT	25.5877
*M10.15	Scchr10	433873	GATTCAATGGAGCATTGTGGGAATAAACAATT	GATTCAATGGGGCATTGTGGGAATAAACAATT	40.6169
*M10.16	Scchr10	502379	CGTAGGCGTTCGCCGTAATGATTGAATCAATT	TGTAGGTGTTCGCCGTAATGATTGAATCAATT	48.8734
*M10.17	Scchr10	542974	GAAAGAGTATACTACATAACACATATACAATT	GAAAAAGTATACTACGTAACACATATACAATT	49.5065
*M10.18	Scchr10	573579	TTGCCTGCAAGATGTCATGCTGTTTACCAATT	Absent Allele	86.5987
*M10.19	Scchr10	619165	AAGCTTTCGGGCATTCCATGGAACTCCCAATT	AAGCTTTCGGGCATTCTATGGAACTCCCAATT	37.013
*M10.20	Scchr10	634628	AATTGGTTGAAGTTGAACACTCTTATATTAAA	AATTGGTTGAAGTTGAACACTCTTATTTTAAA	46.5357
*M10.21	Scchr10	654963	TTGAACTCGTGGTGGCGGGCATACCCCCAATT	TTGAACTCGTGGTGGCGGGCATACCCTCAATT	54.8766
*M10.22	Scchr10	692723	ATGATATCTACACCACAGTATTTGCTTCAATT	GTGATATCTACACCACAGTATTTGCTTCAATT	29.0844
*M10.23	Scchr10	706757	AATTGGTCAAGAGTTGTTACTGATTTGAACTG	AATTGGTCAAGGGTTGTTACTGATTTGAACTG	23.9903
*M10.24	Scchr10	720270	AATTGCCTACGGTGTTTACATTCACCAGGATT	AATTGCGTACGGTGTTTACATTCACCAGGATT	53.8474
*M11.01	Scchr11	26274	TCCTTAATTTTTCGGCGAGTGCATTCGCAATT	TCCTTAATTTTTCGGTGAGTGCATTCGCAATT	32.3344
*M11.02	Scchr11	44395	AATTGAGAGTTAAAACTTTCCACAGTGTGTAT	AATTGAGAGTTACAACTTTCCACAGTGTGTAT	56.3333
*M11.03	Scchr11	56354	TACCTTCAATTCCACTCACTTCCATTGCAATT	Absent Allele	47.4091
*M11.04	Scchr11	69682	CGTCGGGCAGATACTCATTTGGGTCCACAATT	CGTCGGGCAGATACTCGTTTGGGTCCACAATT	125.215
*M11.05	Scchr11	84399	GAGCATATACCGTTGATTTTGAAGAGCCAATT	GAGCATGTACCGTTGATTTTGAAGAGTCAATT	58.2573
*M11.06	Scchr11	145780	AATTGCAGAAGCTTTCCCTGAGAAAAAATTTG	Absent Allele	63.1818
*M11.07	Scchr11	174159	AATTGAGATATTTTTTTGAACCATCATAATAA	AATTGAGATATTTTTTTGAACCATCGTAATAA	46.8604
*M11.08	Scchr11	188423	AATTGTGGCAATGTTTTTCAAGACATCTGGGA	AATTGTGGCAATGTTTTTCAAGACGTCTGGGA	35.0877
*M11.09	Scchr11	300528	Absent Allele	AATTGGAAAATAATGAGCTGTTTTATGGTACG	26.8701
*M11.10	Scchr11	316676	ATAATGTCGTAAAGTATAAACTCATCGCAATT	ATAATGTCGTAAAGTATAAACTCATCACAATT	51.8701
*M11.11	Scchr11	328071	GAATCAAGAAGGATATCGCGGGTTTCGCAATT	GAATCGAGAAGGATATCGCGGGTTTCGCAATT	109.173
*M11.12	Scchr11	375383	TGGTCATCTAATGGTAAATTCTCCGAGCAATT	TGGTCATCTGATGGTAAATTCTCCGAGCAATT	64.5747
*M11.13	Scchr11	385653	Absent Allele	TTTACTACTATGTAAAATATCCTCATGCAATT	38.1503
*M11.14	Scchr11	404630	GTGTTTCTCATGAGACCTGCCCCAGGTCAATT	GTGTTTCTCATGAGACCTGTCCCAGGTCAATT	74.9316
*M11.15	Scchr11	431373	AATTGGCAAGGGAGAGAGCGTAGAGCTTTCAG	AATTGGCAACGGAGAGAGCGTAGAGCTTTCAG	47.4058
*M11.16	Scchr11	487916	TATTTGGTGCCTATTGAGAGAGTAGCACAATT	TATTTGGTACCTATTGAGAGGGTAGCACAATT	72.8701
*M11.17	Scchr11	509816	ATTCACAAAACCAGTATTAATATCCGGCAATT	Absent Allele	41.6299
*M11.18	Scchr11	540354	AAAAAATTTTTTCATGCTTAATCGTATCAATT	AAAAAATTTTCTCATGCTTAATCGTATCAATT	28.1433
*M11.19	Scchr11	565130	AATTGTTGGTTATGGGAAAGCTTGAAAACTTG	AATTGTTGGTTATGGGAAAGTTTGAAAACTTG	84.789
*M11.20	Scchr11	585239	Absent Allele	AATTGATGGCAATGATTAAGCACATATTCAAT	36.4481
*M11.21	Scchr11	624448	AATTGTCAGAAACAAAACAAAGTGCCGAGAGT	AATTGTCAGAAACAAAACAAAGTGCCGAGACT	28.0909
*M11.22	Scchr11	641055	Absent Allele	AATTGTGGAGAATACTATCTCCAACCTGGATT	30.5592
*M11.23	Scchr11	654042	Absent Allele	AATTGACGCTTTCAAGGTTTCTGAAGCTATGA	138.636
*M12.01	Scchr12	29020	Absent Allele	AATTGTATGGACGTGAGCTCTGACTTTTGCTT	55.8506
*M12.02	Scchr12	44698	AATTGCAGCAAAACCCAGCAGACGGTATAACA	Absent Allele	120.156
*M12.03	Scchr12	80435	GAGTGGCAACAACTTGATACAACTTTGCAATT	GAGTGGCAACAACTTGACACAACTTTGCAATT	68.7338
*M12.04	Scchr12	169418	Absent Allele	AATTGATCGTCTTTACCATGAATGGCACGGAA	192.474
*M12.05	Scchr12	206179	CACGAAGAAGAAACAATGAACTTGAATCAATT	Absent Allele	34.6753
*M12.06	Scchr12	223708	Absent Allele	TCTTTTGGATTAAAATCACAAGTCTTGCAATT	116.745
*M12.07	Scchr12	256219	Absent Allele	AATTGACCACTATGGCACTCGCGTTTATCAGA	128.955
*M12.08	Scchr12	284452	CCTCTGACGATTTCAACACCAATTTTGCAATT	CCTCTGATGATTTCAACACCAATTTTGCAATT	54.0195
*M12.09	Scchr12	331649	AATTGCCCGCTTTTATTTCCCGTTAATTGATG	AATTGCCCGCTTTTATTTCCCGCTAATTGATG	28.1656
*M12.10	Scchr12	346395	AATTGCAATGTGGCTTTCTTGTTAGGCAATGT	AATTGCAATGTGACTTTCTTGTTAGGCAATGT	43.0162
*M12.11	Scchr12	356640	TCGGAATAACAGCAGCAAAAGATTCTTCAATT	TCGGAATAACAGCAGCAAGAGATTCTTCAATT	40.039
*M12.12	Scchr12	378173	AATTGAATGTTTAGGTGCCCATTCCCTTCTGT	AATTGAATGTTTAGGTGCTCATTCCCTTCTGT	53.3669
*M12.13	Scchr12	407454	AATTGAAACATGTAAATTTTGCCCACTTACAA	AATTGAAACATGTAAATTTTGCCTACTTACAA	22.1954
*M12.14	Scchr12	448394	Absent Allele	AATTGGTTGTTGTTCCTAACGCGTTTTGTCAT	65.8627
*M12.15	Scchr12	493145	AATTGTCAATCCATTAGGAAGTTTAGAGGTTC	AATTGTCAACCCATTAGGAAGTTTAGAGGTTC	61.101
*M12.16	Scchr12	504492	AATTGTATGTTACTACACTCTTGACTTGTCGA	AATTGTATGTTACTACGCTCTTGACTTGTCGA	99.8149
*M12.17	Scchr12	515422	Absent Allele	GTCTTTGGTGAAATTACTACCAAGGCACAATT	116.157
*M12.18	Scchr12	529697	TCGGTCCATCAGGAAGCGGCAAATCAACAATT	Absent Allele	136.714
*M12.19	Scchr12	570003	AATTGACAATGTACGTAAAGGCAAATAAAGGT	AATTGACGATGTACGTAAAGGCAAATAAAGAT	67.5961
*M12.20	Scchr12	602326	AATTGTCGCAACCAGTCTTGGACTTGTTATGA	AATTGTCGCAACCGGTCTTGGACTTGTTATGA	139.635
*M12.21	Scchr12	635193	Absent Allele	TAAAACCTGAGAATCTTCTTTTTGAACCAATT	43.8247
*M12.22	Scchr12	661852	AAAATACTGTACATGAAGTGACTACTTCAATT	AAAATACTGTACACGAAGTGACTACTTCAATT	84.5552
*M12.23	Scchr12	685860	Absent Allele	GAGATATTCTTCCCATTCACTCAGCCTCAATT	57.8052
*M12.24	Scchr12	699534	CTTTTTATTTCCTCAATAGACAAAATTCAATT	CTTTTTATTTCCTCAATGGACAAAATTCAATT	36.1883
*M12.25	Scchr12	711658	Absent Allele	GGCAATGAAATCTCTCAAGCCATCGAGCAATT	81.1688
*M12.26	Scchr12	722054	Absent Allele	AATTGGCTCTGACTCACCCTCTTCAGTCTCTT	36.6863
*M12.27	Scchr12	732676	AATTGTTTGGTCTAGAAGTTCCAGGTTACGTC	Absent Allele	100.468
*M12.28	Scchr12	747958	AATTGATTTGCAATGTATTGTTGCACTTTCCT	AATTGATTTGCAATGTATTATTGCACTTTCCT	87.3344
*M12.29	Scchr12	764768	AATTGTGCTCCCAATCTTGCTTTGAAAATACC	AATTGTGCTCCCCATCTTGCTTTGAAAATACC	117.286
*M12.30	Scchr12	788348	TTATAAGGGCAAAACATAACAACATACCAATT	TCATAAGGGCAAAACATAACAACATACCAATT	25.1721
*M12.31	Scchr12	816271	AATTGCAGAGAAGTGAAGAGGAGCTTAGCAAT	AATTGCAAAGAAGCGAAGAGGAGCTTAGCAAT	75.2671
*M12.32	Scchr12	872373	CCGATGAATTCTGTCACAGATTATGCACAATT	CCGATGAATTCTGTCACAGATTATGCGCAATT	29.0489
*M12.33	Scchr12	884645	GGGTTGTCTTCTGTTTCCATTTCTCCCCAATT	GGGTTGTCTTTTGTTTCCATTTCTCCCCAATT	37.2435
*M12.34	Scchr12	918555	AATTGCGCTGTAGAACCCCTTACTGAGTTTTG	AATTGCGCTGTAGAGCCCCTTACTGAGTTTTG	19.987
*M12.35	Scchr12	931756	Absent Allele	TCAAGTACTTTGGATTATCTGCTCGTGCAATT	49.2338
*M12.36	Scchr12	948519	Absent Allele	ATAACATTAAGAAAATACGATGTGTTGCAATT	44.6645
*M12.37	Scchr12	984844	TTGAAGTTAATCAGGTACATGGATTGGCAATT	TTGAAGTTAATCAGGTACATGGATTAGCAATT	30.1981
*M12.38	Scchr12	995602	Absent Allele	AATTGTGAATTCTATGAGCCTTGCCCCCGTGC	42.9026
*M12.39	Scchr12	1025215	AATTGAAAGCACTCTAGCTCGGGAATTAGAAA	Absent Allele	108.115
*M13.01	Scchr13	17680	AATTGTACGAAGGAAATGCCACTTTTTTCAAC	AATTGTACGAAGGAAATGCAACTTTTTTTAAC	76.8795
*M13.02	Scchr13	30271	Absent Allele	ATTGACCTTTTAAATGGTGCCCAGTGGCAATT	102.232
*M13.03	Scchr13	47376	AGCAATGATAATTCCGTGGAAAGGTCTCAATT	AGCAATGATAATTCCGTGGAAAGGTCACAATT	53.8279
*M13.04	Scchr13	58447	CTTACCAGTTTTTGGGTTAATAAAACTCAATT	Absent Allele	46.8194
*M13.05	Scchr13	78531	TCAATGCCTCTTCTTGTGTGGGCTCTCCAATT	TCAATGTCTCTTCTTGTGTGGGCTCTCCAATT	32.5487
*M13.06	Scchr13	100526	AATTGTGCCTTTGTTTTTGCACAATCAATGTA	AATTGCGCCTTTGTTTTTGCACAATCAATGTA	52.8929
*M13.07	Scchr13	117051	AATTGCTTTGTATTTCCACTACTTAATAATGC	AATTGTTTTGTATTTCCACTACTTAATAATGC	88.1661
*M13.08	Scchr13	129056	AATTGATTGGTTTTTTGAGCGCTGGAGGCAAC	AATTGATTGGTTTTTTGAGCGCTGGAAGCAAC	131.484
*M13.09	Scchr13	144759	CAACAGGGAAGTGATAATATTTCTGAACAATT	CAACAGGGAAGCGATAATATTTCTGAACAATT	68.4513
*M13.10	Scchr13	176860	AATTGTTGCGATAATATGCTCAAATTCTGTAA	AATTGTTGCGATAATATGCTCAAATTCTGCAA	28.1954
*M13.11	Scchr13	208538	AATTGGTAGAATGCGATGGTTGCTCCAGGATG	AATTGGTAGAATGCGATGGTTGCTCCAAGATG	143.072
*M13.12	Scchr13	227652	ATTTAATTGTGGGAATATACGTATCAACAATT	ATTTAATCGTGGGAATATACGTATCAACAATT	44.2532
*M13.13	Scchr13	244034	Absent Allele	AATTGGTGGGTGGTGGCCCAGAAGAGATGAAG	28.4968
*M13.14	Scchr13	335731	Absent Allele	GATGCCCAGATTAGATTCAGAGACTTGCAATT	35.7273
*M13.15	Scchr13	416174	AATTGATGTTTTTTTCACTTCTAAGTCATCTC	AATTGATGTTTTTTTCCCTTCTAAGTCATCTC	82.4416
*M13.16	Scchr13	438884	TTAATTATTGGTCAAGGTAATCTCTTGCAATT	TTAATTAATGGTCAAGGTAATCTCTTGCAATT	80.487
*M13.17	Scchr13	451249	TGTCATCAATATCTAAATCCTCAGTATCAATT	TTTCATCAATATCTAAATCCTCAGTATCAATT	27.3019
*M13.18	Scchr13	470359	AATTGCGTCAACGACATCTGGGATAGCACTGG	AATTGCGTCAACAACATCTGGGATAGCACTGG	50.9253
*M13.19	Scchr13	513239	Absent Allele	TCCTAGATATCGGTGTCTAAGAAACTCCAATT	45.1104
*M13.20	Scchr13	528938	AATTGCATCTATTACTGGAACTGGAAGCAATG	AATTGCATCTATTACCGGAACTGGAAGCAATG	45.3831
*M13.21	Scchr13	555070	GTCTTTAGCATGGGTCATTTTCCAGTTCAATT	GTCTTTGGCATGGGTCATTTTCCAGTTCAATT	85.1433
*M13.22	Scchr13	601386	TAAGGGGTTTCTAGGACCTAGTAACAACAATT	TAAGGGATTTCTAGGACCTAGTAACAACAATT	30.7792
*M13.23	Scchr13	625237	AATTGAGTCAAGAATACACGAAAGAAAGAGAA	AATTGAATCAAGAATACACGAAAGAAAGAGAA	34.5325
*M13.24	Scchr13	652581	AATTGGAAGCCTCAACCGTCCCCTGGTGTAAG	AATTGGAAGCCTCAACTGTCCCCTGGTGTAAG	111.062
*M13.25	Scchr13	669618	GATGGTAATCCATTGCAAGCTCTTCCTCAATT	GATGGTAACCCATTGCAAGCTCTTCCTCAATT	77.539
*M13.26	Scchr13	680675	AATTGCAGAAGAGTTTTAATATGCTCTTTTCT	AATTGCAGGAGAGTTTTAATATGCTCTTTTCT	25.2974
*M13.27	Scchr13	706056	AATTGGAACTTATCAAGTGTACCTTCTATTAT	AATTGAAACTTATCGAGTGTACCTTCTATTAT	22.0714
*M13.28	Scchr13	729653	Absent Allele	AATTGATAAATGTCATCAACAGGGCTATAACC	39.3442
*M13.29	Scchr13	752483	TAATGCTGTTGCTATTAGACAAATGACCAATT	Absent Allele	58.0455
*M13.30	Scchr13	765087	AATTGAGATGCCAGCAATGTTCTTAATTTCGT	Absent Allele	37.7727
*M13.31	Scchr13	782245	Absent Allele	CTAGAGGAAAGTGTAGACCTAGTGCAGCAATT	32.4156
*M13.32	Scchr13	798928	Absent Allele	AATTGGCCTATCAGAACGTCAAGCACCGTGGT	34.9026
*M13.33	Scchr13	826196	TCACTTGAGTTGATTTAGTTGAAGAAACAATT	TCACTTGAGTTGATTTGGTTGAAGAAACAATT	65.1331
*M13.34	Scchr13	872808	TGCAGTGCATCATTTGTGAGGGTTCAACAATT	Absent Allele	32.7516
*M13.35	Scchr13	902415	TGGACACAAAGTATCGTTTCCACTAAGCAATT	TGGACACAAAGTATTGTTTCCACTAAGCAATT	54.2208
*M13.36	Scchr13	913858	AATTGAACCCATATACCTACTTGCTACATTAG	AATTGAACCCATATACCTACTTGCTACGTTAG	92.8539
*M14.01	Scchr14	19318	TTGTAGCCACGAATGTTTTGTATGGCGCAATT	TTATAGCCACGAATGTTTTGTATGGCGCAATT	20.5149
*M14.02	Scchr14	29950	Absent Allele	GCGTTGGTCCTATCAAGACAGTCGATACAATT	79.8117
*M14.03	Scchr14	46458	Absent Allele	CATATATTTTTCAGCTAAGGTGGCATCCAATT	52.5065
*M14.04	Scchr14	72457	AATTGGAAGCAAGAACCCATATGGGAATTTCA	AATTGGAAGCAAGAACCCATATGGGGATTTCA	48.7565
*M14.05	Scchr14	108246	Absent Allele	AATTGTCTCGAAGAAGAGGCAAAAGTAGACAA	34.3742
*M14.06	Scchr14	123332	ACTCTTTATGGTGAGCTAAAGAAGCATCAATT	ACTCTCTATGGTGAGCTAAAGAAGCATCAATT	38.1104
*M14.07	Scchr14	138728	Absent Allele	AGAAGCATGGGTCATTGCAAGGTGGCGCAATT	39.4744
*M14.08	Scchr14	153082	Absent Allele	AATTGAACTGGCAACCGACATTATTGAAGAAA	36.3896
*M14.09	Scchr14	164218	TTACGGATGCACGAAAGGACGGAGAGTCAATT	TTACGGATGCACGAAAGGAAGGAGAGTCAATT	55.1201
*M14.10	Scchr14	176365	AATTGAGAGATTTGGAAACCGATATTTCAAGT	Absent Allele	51.3831
*M14.11	Scchr14	209761	AATTGTACCCACTAGCATCCAAACCAAAAGAT	Absent Allele	42.3203
*M14.12	Scchr14	224270	TATGAATCTCTAGCATTGGAAAAGTTGCAATT	TATGAGTCTCTAGCATTGGAAAAGTTGCAATT	19.1023
*M14.13	Scchr14	284702	AATTGGAGGCTGCATGGGCTTTGACTAACATC	AATTGGAGGCTGCTTGGGCTTTGACTAACATT	73.8312
*M14.14	Scchr14	357174	AATTGCTCACGCATCGACGAATACTAAGCGGC	Absent Allele	38.271
*M14.15	Scchr14	382118	AAGAGTTCATAAATGATGATGATACTCCAATT	AAGAGTTCATAAATGATGATGACACTCCAATT	45.1883
*M14.16	Scchr14	397967	AATTGATTTGGGGTTAACGGCGCGTTTGGTGT	AATTGATTTGGGGTTAACGGTGCGTTTGGTTT	72.3442
*M14.17	Scchr14	436882	GTTCTATCATCGTAATCATTGTTGTGTCAATT	GTTCTATAATCGTAATCATTGTTGTATCAATT	49.3442
*M14.18	Scchr14	463273	Absent Allele	TTTCAAGTTTTTGTTAGATTTCGTTTCCAATT	48.7338
*M14.19	Scchr14	525129	Absent Allele	GATAACGTTAGTAGTTTTTTGGAAGGACAATT	115.312
*M14.20	Scchr14	537750	CTGTGTGAATGAGTTAGCCCTGTTGTTCAATT	CTGTGTAAATGAGTTAGCCCTATTGTTCAATT	118.925
*M14.21	Scchr14	558957	GAGCGGCAGTGGCTAAAGTTCTCTTAGCAATT	GAGTGGCAGTGGCTAAAGTTCTCTTAGCAATT	153.545
*M14.22	Scchr14	588674	AAATTCTTGTGCTTTCCTTTCCTTCTGCAATT	AAATTCGTGTGCTTTCCTTTCCTTCTGCAATT	84.026
*M14.23	Scchr14	603806	AATTGGCGCCATGCCATTACCATCTCAAGGCC	AATTGGCGCCATGCCATTACCATCCCAAGGCC	39.6331
*M14.24	Scchr14	620525	Absent Allele	AATTGACACCTGAGGACGATACCTCTCTCCAG	83.8961
*M14.25	Scchr14	635628	CGTTTAATGCCCCTTGCCTTTTCTTCTCAATT	CGTTTAATGCCCCCTGCCTTTTCTTCTCAATT	30.9253
*M14.26	Scchr14	651306	AGACTTCCTGTTTCTTGCAACACTTTGCAATT	Absent Allele	89.1859
*M14.27	Scchr14	661860	Absent Allele	AGGAAAGGAAAATTGAAGAGAGCAGAACAATT	19.2222
*M14.28	Scchr14	674463	AATTGCAGTAGGAGAGTCGTCATTGTCTTCCA	AATTGCAGTAGGAGAGTCGTCGTTGTCTTCCA	35.7825
*M14.29	Scchr14	687650	AATTGACACAAAACAACAACAGCAACAGCTTC	AATTGACACAAAGCAACAACAGCAACAGCTTC	167.961
*M14.30	Scchr14	703433	AATTGTAAAGTCTCTTTTTGGACATTGCACGT	AATTGTAAAGTCTCTTTTTGGATATTGCACGT	40.4351
*M14.31	Scchr14	719573	AATTGAGGGTTCTTAAACTCCTGAATTATTTT	AATTGAGGGTTCTTGAACTCCTGGATTATTTT	90.7305
*M14.32	Scchr14	735432	AATTGAAGACCAAATTTATAGAGAACTATACC	AATTGAAAACCAAATTTATAGAGAACTATACC	57.3571
*M14.33	Scchr14	756826	AATTGTTCTTCAGAATACTCTAAAAGGTTTGA	AATTGTTCTTTAGAATACTCTAAAAGGTTTGA	47.526
*M14.34	Scchr14	767979	Absent Allele	TGAATGTTGAACAGAGAAAGAAACTATCAATT	96.2308
*M14.35	Scchr14	781008	Absent Allele	AATTGAGCTGTAACTATGAGCCGTTACCATAA	26.5769
*M15.01	Scchr15	5351	ACTAAATACACGAGGTAATGTCGCTTCCAATT	Absent Allele	139.903
*M15.02	Scchr15	17726	ATCAACATATGCGGAGCATAATGAGTACAATT	Absent Allele	81.5909
*M15.03	Scchr15	48245	Absent Allele	AATTGGACCAGCGAGGTATTTTCTTACCGGTA	30.513
*M15.04	Scchr15	74696	GATATGGATGAAACAGTTGCTCATCATCAATT	GGTATGGATGAAACGGTTGCTCATCATCAATT	55.3669
*M15.05	Scchr15	97584	TGTTATCGGATGACGAAGGCATGGAATCAATT	TGTTATCGGATGACGAAGGCATGGAGTCAATT	81.1169
*M15.06	Scchr15	117145	TGAAAAATCCTTCTGAACCAAAGAACTCAATT	TGAAAAACCCTTCTGAACCAAAGAACTCAATT	26.8046
*M15.07	Scchr15	131236	AATTGCCGCACCTAAGCCTTGTATTAGTAAGC	AATTGCCGCACCGAAGCCTTGTATTAGTAAGC	27.7208
*M15.08	Scchr15	141629	Absent Allele	AATTGCAAGTACGTTCCAACACCCTCCAGAAT	80.1111
*M15.09	Scchr15	153944	Absent Allele	CTGGTCTTCTATGTGTGATAATAGGCTCAATT	70.0455
*M15.10	Scchr15	165902	TTGCTGTCAAACGCCAATGACTTTGGCCAATT	TTGCTGTCAAACACCAATGATTTTGGCCAATT	61.3571
*M15.11	Scchr15	186448	CTGGCCTCAAAGAATAGAACATTATTACAATT	Absent Allele	43.7285
*M15.12	Scchr15	235419	Absent Allele	AATTGACTCCTCAACAACAACAATTAGTGAAC	41.3885
*M15.13	Scchr15	255047	AATTGCGTACCTAGTACTTAAGCAAAATACTC	AATTGCGTACCTAGTACTTAAATAAAATACTC	30.6721
*M15.14	Scchr15	310346	TAGTATTCAGGAAAGCGATGCTCAAGCCAATT	TATTATTCAGGAAAGCGATGCTCAAGCCAATT	62.6396
*M15.15	Scchr15	338168	AATTGAGTCTCCATGGTCTCCCGTAATTTACT	AATTGAGCCTCCATGGTCTCCCGTAATTTACT	138.561
*M15.16	Scchr15	357328	CGAGAAAGGAAAAAAAAAAGTATCAGACAATT	Absent Allele	80.3701
*M15.17	Scchr15	380714	CTGATGATACTTTCAAAACAAACGCCGCAATT	CTGATGATACTTTTAAGACAAACGCCGCAATT	33.8377
*M15.18	Scchr15	400043	CGCAGAGGCTATCAATAGTAGAGCTATCAATT	Absent Allele	78.4903
*M15.19	Scchr15	445203	CAAAAGAAGGCTCATTTGGCTGAAATCCAATT	CAAAAGAAGGCTCACTTGGCTGAAATCCAATT	103.12
*M15.20	Scchr15	481629	TCTCCGCTGCAGTCCTCACACATTCCGCAATT	TCCCCGCTGCAGTCCTCACACATTCCGCAATT	79.2955
*M15.21	Scchr15	493085	Absent Allele	AATTGGTCGCCAATACCTGATAACTAAGAATG	39.1355
*M15.22	Scchr15	503759	TTGTCTGATGTCAACTTTTTTAGCATGCAATT	TTGTCTGATGTCAACTTTTTCAGCATGCAATT	63.8084
*M15.23	Scchr15	537203	Absent Allele	AATTGGTATATTAACTTTCAACACATTTTGTT	41.7013
*M15.24	Scchr15	592821	ATGGTATTAGAGCCCTTAAGTGCTTTGCAATT	ATGGTAATAGAGCCCTTAAGTGCTTTGCAATT	51.3766
*M15.25	Scchr15	614200	AATTGCATTTTGACCAGCGGGTAATTCTCTAA	AATTGCATTTTGGCCAGCGGGTAATTCTCTAA	42.9935
*M15.26	Scchr15	656847	Absent Allele	AATTGTTCTGATGGATGTACTTTGTCCAACCT	43.5098
*M15.27	Scchr15	690080	GCCGACCAAAAAAGAACAACAAATATACAATT	GCCGACCAAAAAGGAACAACAAATATACAATT	59.9903
*M15.28	Scchr15	710594	Absent Allele	ACAACAAAGGAGAAATCGCCAAGAAACCAATT	59.2857
*M15.29	Scchr15	748970	TTTTACCCATTCTAATTAAAAGAAATGCAATT	TTTTACCCATTCTAATTAAAAAAAATGCAATT	67.3409
*M15.30	Scchr15	764037	CAAGAAGTGGCAAACTATAAGGCCAAGCAATT	CAAGAAGTGGCAAACTATAAGGCCAGGCAATT	74.8474
*M15.31	Scchr15	783655	AATTGAAAATTGAACGTACCCAATGGACGAAA	AATTGAAAATTGAATGTACTCAATGGACGAAA	77.763
*M15.32	Scchr15	796338	GAGGAAGTGCGAAATGTAGTTAGTCTGCAATT	GATGAAGTGCGAAATGTAGTTAGTCTGCAATT	38.2597
*M15.33	Scchr15	816966	AATTCGAAAAATGCCCTCAATCAGTAGCAATT	Absent Allele	50.9744
*M15.34	Scchr15	829337	AATTGTGGGTAAACCAGCATTGATTTCTCTGT	AATTGTGGGCAAACCAGCATTGATTTCTCTGT	147.381
*M15.35	Scchr15	846544	CCCCGGTAATATACAATTAATGTCGGGCAATT	CCTCGGTAATATACAATTAATGTCGGGCAATT	50.8701
*M15.36	Scchr15	863374	AATTGTAGTGCCACCAGCTCTGCCCGCAACTT	Absent Allele	22.961
*M15.37	Scchr15	890233	AATTGCCACGTTAAACCTACCGAACTTATCGC	AATTGCGACGTTAAACCTACCGAACTTATCGC	95.3864
*M15.38	Scchr15	940816	AATTGATTCTTGAAGGTAAAAAGGAATTCGCC	AATTGATTCTTGAAGGTAGAAAGGAATTCGCC	31.6461
*M15.39	Scchr15	954209	TGGGCTGACGATTGCCTATACGGTTATCAATT	TGGGCTGACGATTGCCTAAACGGTTATCAATT	54.1656
*M15.40	Scchr15	970078	GCTGCCATTTATACCTGTTAGTTATGGCAATT	Absent Allele	29.4114
*M15.41	Scchr15	981215	TTCTTTTAATGTCGTGTTCACAGATTCCAATT	TTCTTTTAATGCCGCGTTCACAGATTCCAATT	49.0519
*M15.42	Scchr15	997392	AATTGTAATAAGAAAAGAAGATATCATACACC	Absent Allele	99.1538
*M15.43	Scchr15	1007492	AATTGCGTGTCGTTGTCCTTGAAAAATCCAGT	AATTGCGTGTCGTTGTTCTTGAAAAATCCAGT	68.7273
*M15.44	Scchr15	1018732	AATTGATGTCATTGCTGAAGAGTTATGCTTTT	Absent Allele	22.7516
*M15.45	Scchr15	1039289	AATTGCTCCAGCTTGCTGGCCTCTGCCAGCAG	Absent Allele	87.2994
*M15.46	Scchr15	1055196	GTGTCAAGAGAAGCACAATTATTATTACAATT	Absent Allele	55.1484
*M16.01	Scchr16	37537	CCGATGACGAGCCGACAACGCCCATCTCAATT	Absent Allele	70.7078
*M16.02	Scchr16	52584	AATTGCAGAAAGTGGAATATCATCTCTATACC	AATTGCAGAAAGCGGAATATCATCTCTATACC	22.0879
*M16.03	Scchr16	72256	TTCTTTGAATGCAATAAAATCCTTCCTCAATT	TTCTTTGAATGCAATAAAACCCTTCCTCAATT	38.9023
*M16.04	Scchr16	86376	AATTGAATCTGTGTTATCTAAGGGCAATGCAG	AATTGAATCTGTGCTATCTAAGGGCAATGCAG	109.357
*M16.05	Scchr16	106415	AATTGATCATGGAGTCACAAGAGAAGTACATG	AATTGATCATGGAATCACAAGAGAAGTACATG	110.692
*M16.06	Scchr16	132289	Absent Allele	TATGGCGCAAGTAGGCACGGTAGTCACCAATT	57.5948
*M16.07	Scchr16	157684	AATTGCATCAGTTGACCTTAGCTCAAGGTTTT	AATTGCATCAGTTGGCCTTAGCTCAAGGTTTT	41.0584
*M16.08	Scchr16	171503	Absent Allele	AGGAAGGTAACATCAACGTTGTCCAACCAATT	39.7961
*M16.09	Scchr16	239710	Absent Allele	CCAAAAGTGAGGTTTCCATTGTTCCCTCAATT	40.7468
*M16.10	Scchr16	312653	GCTTCCAATAGCGATATTTTTGCAGAACAATT	GCATCCAATAGCGATATTTTTGCAGAACAATT	20.8371
*M16.11	Scchr16	337127	Absent Allele	AATTGAAGTAATCATTGTTATTTAAAGGTTGC	38.1429
*M16.12	Scchr16	469366	Absent Allele	TACAGTTTGCTCAGTCGCGGAAATCACCAATT	77.6364
*M16.13	Scchr16	485800	TCAACAAAAATTAAATTAATGCCTCTTCAATT	TCAACAAAAATCAAATTAATGCCTCTTCAATT	45.3571
*M16.14	Scchr16	522958	AAAAATTGCCTAAAGTATACAAGAGATCAATT	AAAAATTGCCTAAAGTCTACAAGAGATCAATT	38.8929
*M16.15	Scchr16	537381	CATTGGCATAAGCTGATAAACCAAGATCAATT	CATTGGCATAAGCTGATAAACCAAGGTCAATT	45.526
*M16.16	Scchr16	583392	Absent Allele	AATTGTTCGTAAACTGCAAAGTTTAGTGCTAC	91.0455
*M16.17	Scchr16	639952	AATTGCCCTATCCATGGGCAAGAGCTCTGCAT	AATTGCCCTATCCATGGGCAAGAGTTCTGCAT	94.1922
*M16.18	Scchr16	677822	TTTCCGTCTCCACTTCGGTAGTTGTCTCAATT	TTTCCGTCTCTACTTCGGTAGTTGTCTCAATT	37.8409
*M16.19	Scchr16	688124	ATTTATTAAATGTTTCCAGTTCCAAGACAATT	Absent Allele	32.8105
*M16.20	Scchr16	703401	Absent Allele	TGCAGTCTCTGGCCTTAGAAAGGCCTTCAATT	60.3871
*M16.21	Scchr16	717905	Absent Allele	TCTCTTAGTGAAAAGCGAGGCATCTGGCAATT	35.3896
*M16.22	Scchr16	750441	AGCCGAACTTGAATTTTCAGCATCGATCAATT	AGCCGAACTTGAGTTTTCAGCATCGATCAATT	47.0877
*M16.23	Scchr16	790723	CCACTGGGCAGAGGGTTGTTGACAGGTCAATT	CCACTGGGCAGAGGATTGTTGACAGGTCAATT	135.84
*M16.24	Scchr16	828427	TGTTGTTACAATTTTCACGAACTGCAACAATT	TGGTGTTACAATTTTCACGAACTGCAACAATT	60.4935
*M16.25	Scchr16	878099	AATTGCAGCAAGAGCTGGCCACTACTCAAGAC	AATTGCAGCAAGAACTGGCCACTACTCAAGAC	85.224
*M16.26	Scchr16	895687	CTGAGATTCCTAGAGTAGTAGCATCAACAATT	CTGAGATTCCCAGAGTAGTAGCATCAACAATT	46.1753
*M16.27	Scchr16	927846	Absent Allele	TGAGTGGGATTGATGATGCGCACGGCACAATT	40.5621

## Sheet: Cross2 M5 x BC248
Marker	Chromosome	Location	Oak Sequence	Vineyard Sequence	Average Read Count
*A01.01	Scchr01	50407	CATATTATGGTAGTTTCCATTTGCATTCAATT	CATACTATGGTAGTTTCCATTTGCACTCAATT	248.249
*A01.02	Scchr01	63005	GTGTTACCTCAACTCAAACCCTTTTTACAATT	GTGTTACCTCAACTCAAACCTTTTTTACAATT	264.148
*A01.03	Scchr01	73468	AATTGTCGTCATAACGATGAGGCGTTGCATTT	AATTGTCGTCATAACGATGAGGTGTTGCATTT	81.4629
*A01.04	Scchr01	113108	ATTGAGCATGTTCGCGTTCCCATTAGCCAATT	ATTGAGCATGTTCGCGTTCCCATTGGCCAATT	236.314
*A01.05	Scchr01	129619	AGGAAAAGAGCCAAGAACTGGAAGAGGCAATT	AGGAAAAGAGTCAAGAACTGGAAGAGGCAATT	146.328
*A01.06	Scchr01	153717	ATAATGAAGGTAAACATATCAGCGCCTCAATT	ATAATGAAGGTAAACATATCAGCGCCCCAATT	173.317
*A01.07	Scchr01	168781	Absent Allele	AATTGTCATGTCTAGCAGCTATAGAACTAACC	277.341
*A01.08	Scchr01	180074	CTTGAATGTGTCGAACATTTCAAACCTCAATT	Absent Allele	237.548
*A02.02	Scchr02	58093	AATTGTAATCCTAGCGCTTCAAACTCATGTGA	AATTGTAATCCTAGCACTTCAAACTCATGTGA	147.888
*A02.03	Scchr02	85788	TAGCCTTAACCTCAAAAACACCCTCGTCAATT	TAGCCTTAACCTCAAAAACACCCTCATCAATT	186.027
*A02.04	Scchr02	148708	AATTGGTTTGTAATTATTTCTTTGCAGTTGCT	AATTGGTTTGTAATTATTTCGTTGCAGTTGCT	77.3225
*A02.05	Scchr02	206340	ATCCATACTAGTAAAATCTGCCATAAGCAATT	Absent Allele	182.012
*A02.06	Scchr02	218501	CAATCGATTACCGGGTTTACGACTACTCAATT	Absent Allele	225.429
*A02.07	Scchr02	228569	TCGATAGAATATTAAAAGTATTGACAACAATT	TCGATAGAATATTAGAAGTATTGACAACAATT	248.692
*A02.08	Scchr02	244812	AATTGAGATTTACACCATTCTCCCCTTTGAGG	AATTGAGATTTACACCATTCACCCCTTTGAGG	129.006
*A02.09	Scchr02	288850	GGTCGTTGAATTGACTTTTAAGACATCCAATT	Absent Allele	81.9581
*A02.10	Scchr02	311407	Absent Allele	AATTGGACCAATCTTAGATTGGCACTTCTTGA	228.218
*A02.11	Scchr02	329445	AATTGGAGTAAAAGTTGCAGGCGCTAAGCTTT	AATTGGAGTAAAAGTTGCAGGCGCCAAGCTTT	97.7211
*A02.12	Scchr02	340487	TTAATTCATCCGGATTGGGAGGGTACTCAATT	TTAATTCATCTGGATTGGGAGGGTACTCAATT	143.189
*A02.13	Scchr02	359099	TTTCTTTTGCTGTAGCTGGTACATTTGCAATT	TTTCTTTTGTTGTAACTGGTACATTTGCAATT	135.574
*A02.14	Scchr02	377636	ATGTATTTTCTGTCACCTGCACCACCACAATT	ATGTATCTTCTGTCACCCGCACCACCACAATT	197.473
*A02.15	Scchr02	405651	AAAATTTTAGTCTTTATTCTAAAAAGCCAATT	AAAAATTTAGTCTTTATTCTAAAAAGCCAATT	89.5385
*A02.16	Scchr02	432306	TTCTCAATGCTGAAATTCCGAAAGATACAATT	TTCTCAATGCTGAAATCCCGAAAGATACAATT	130.071
*A02.17	Scchr02	488534	AATTGTTTATGTAGCCAATATCTTCGTTATGC	AATTGTTTATGTAGCCAATATCTTAGTTATGC	143.763
*A02.18	Scchr02	567327	AATTGAGCCTACTCAAAAAAACTTCAACACAT	AATTGATCCTACTCAAAAAAACTTCAACACAT	109.027
*A02.19	Scchr02	605029	AAGAAAGAAATTTACAGAATTTCTTTCCAATT	Absent Allele	49.0848
*A02.20	Scchr02	626447	AGACAGATTAAAGGTGACTTCCTAGGCCAATT	AGACAGATTAAAGGTGATTTCCTAGGCCAATT	208.056
*A02.21	Scchr02	646694	AGTTTATGAATAAAGAAGATAAAACATCAATT	AGTTTATGAATAAAGATGATAAAACATCAATT	110.817
*A02.22	Scchr02	679184	AATTGGCATACGAGCCATTTCAAAAGGACCAT	Absent Allele	154.506
*A02.23	Scchr02	689885	AATTGCCGAACCTGACCTTTCGAATGGGAACG	AATTGCCGAACCTGACCTTTCAAATGGGAACG	230.142
*A02.24	Scchr02	701272	AATTGAGGTTGACCACAGATATGTCATTTTCC	AATTGAGGTTGACCACAGATATGTCGTTTTCC	120.941
*A02.25	Scchr02	712070	AATTGCACAGGCTTACTCAAAACTAGATAAAA	Absent Allele	243.824
*A02.26	Scchr02	751619	Absent Allele	GAATTTCATGGTGTTTTTCTTTTCCACCAATT	81.6646
*A02.27	Scchr02	763398	ACCAACCCGACCTTATATATATAGCAACAATT	Absent Allele	226.296
*A02.28	Scchr02	797018	Absent Allele	TGACAGTAGTAATAGCAACAGCTAGTTCAATT	108.778
*A03.02	Scchr03	68024	CACAACAACACGCTCCTTTGGCACATTCAATT	CACAACAACACGCTCCTTTGGTACATTCAATT	105.355
*A03.03	Scchr03	79551	AATTGCTTCAGACAGATAATTATAGGTATTTC	AATTGCTTCAGACAGATAATTATAGGCATTTC	191.118
*A03.04	Scchr03	90774	Absent Allele	AATTGCCCTGTACTTCCTTGTTCATGTGTGTT	168.426
*A03.05	Scchr03	117029	ATACTAATACTTTAATAAGATGAGTACCAATT	ATAGTAATACTTTAATAAGATGAGTACCAATT	165.385
*A03.06	Scchr03	142169	TCCTCCACTGTTCGCTTCTGATTACTGCAATT	TCCTCCACTGTTCGCTTCTGGTTACTGCAATT	173.672
*A03.07	Scchr03	203548	AAGTATGTGTAGTACCATCGGTGCCTTCAATT	AAGTATGTGTAGTATCATCGGTGCCTTCAATT	63.7665
*A03.08	Scchr03	216022	CCCTACCGCCCATCACCCTAGATTATACAATT	CCCTACCGCCCATCATCCTAGATTATACAATT	153.095
*A03.09	Scchr03	241786	AATTGTAGTGACCCTTTAGGGTATGCATTGGC	AATTGTAGTGACCCTTTAGAGTATGCATTGGC	267.275
*A03.10	Scchr03	262604	AGTTGTTCTTACTTCGCTGATGTTTATCAATT	AGTTGTTCTTGCTTCGCTGATGTTTATCAATT	40.0387
*A03.11	Scchr03	294602	Absent Allele	ATATACTCATATTTCTATGTGTTTATACAATT	61.3905
*A04.01	Scchr04	33887	AATTGATGATTTCTGAGGGAATAGTAGACATT	AATTGATGATTTCTGACGGAATAGTAGACATT	204.154
*A04.02	Scchr04	47477	ACCAAATCTTATACAGCTAGAAATTCTCAATT	ACCAAATCTTATGCAGCTAGAAATTCTCAATT	227
*A04.03	Scchr04	69647	Absent Allele	TGGCACTATTATCATCACTTTTACTTTCAATT	160.275
*A04.04	Scchr04	80126	GTGATATTGCTTTGAACAGAGGAAGTGCAATT	Absent Allele	204.941
*A04.05	Scchr04	96239	TCTGAACACTTGCTGCTCTTCAAGGCCCAATT	TCTGAACACTTGCTGCTCATCAAGGCCCAATT	172.389
*A04.06	Scchr04	106838	TCGGCTTCTGCCTAATACCACACTCATCAATT	TCTGCTTCTGCCTAATACCACACTCATCAATT	173.959
*A04.07	Scchr04	117245	ATTCAGAATGATAGTGTGGTACTGTGTCAATT	ATTTAGAATGATAGTGTGGTACTGTGTCAATT	68.9941
*A04.08	Scchr04	174806	AATTGTTAAAGAGAAGATAAAAACCCTTTAAT	AATTGTTAAAGAGAAGATAAAAACCTTTTAAT	73.2597
*A04.09	Scchr04	211846	AATTGGCCGTGAAATTCCATCGTCCTTTTTGG	AATTGGCCGTGAAATTCCATCGTCCTTTTTTG	96.3136
*A04.10	Scchr04	251524	AATTGAGTGCTACTTCGAAGTAAAATACATAG	AATTGAGTGTTACTTCGAAGTAAAATACATAG	84.3609
*A04.11	Scchr04	265989	CGTAGTTTGACCTCCCAGTTTCTGAAGCAATT	Absent Allele	48.8024
*A04.12	Scchr04	278960	AATTGGCTTTGAAGATTTCAGCTAACTCTGTC	AATTGGCTTTAAAGATTTCAGCTAACTCTGTC	135.769
*A04.13	Scchr04	295454	AATTGACGAGCACTAGACCATTCTAAAAGCTT	AATTGACGAGCACTGGACCATTCTAAAAGCTT	72.606
*A04.14	Scchr04	324904	AATTGCATGTTGTAAATCGCTTAACACTTCAG	AATTGCATGTTGTAAATCGCTCAACACTTCAG	134.021
*A04.15	Scchr04	339087	AATTGCTATTTCAATGCTTTGCAATTTCATCA	AATTGCTATTTCAATGCTTTGCAATTTTATCA	91.8413
*A04.16	Scchr04	351207	TGCAAAAAATATGTGAGCTCACGTAGACAATT	TGCAAACAATATGTGAGCTCACGTAGACAATT	152.068
*A04.17	Scchr04	370891	AATGAGAACTAGTAACTACATATTCAACAATT	AATGAGAACTAGTAACTACACATTCAACAATT	58.9405
*A04.18	Scchr04	382800	AATTGGAATGCCCGTGGAAGTTGATTTGGTCG	Absent Allele	131.361
*A04.19	Scchr04	444647	AATTGCACAATTACTTTACAAAAAACACGACA	AATTGCACAATTACTTTACAAGAAACACGACA	256.151
*A04.20	Scchr04	488358	GATATCCTCAAGAGCTCCCGATTCATCCAATT	Absent Allele	189.645
*A04.21	Scchr04	504840	TATTGTTGTCCAGAGAGTAACTGTGCTCAATT	TATTGTTGTCCAGAGAGTAACTGTACTCAATT	72.7738
*A04.22	Scchr04	523408	AATTGATATTTAGAATGGTACGGATATTGAGT	AATTGGTATTTAGAATGGTAGGGATATTGAGT	139.592
*A04.23	Scchr04	553968	TGGTAGGAGGTGGACATTTTGCGGGAGCAATT	TGGTGGGAGGTGGACATTTTGCGGGAGCAATT	85.6006
*A04.24	Scchr04	564797	Absent Allele	AATTGGCCAAACAACCCCTTTGGTCGGTCTTT	92.5503
*A04.25	Scchr04	578627	AATTGCGCCCTCAAAGCACCGAGCAAACAATC	Absent Allele	180.44
*A04.26	Scchr04	598626	AATTGGTGTGTAATTCGTTAGAAGATATACAA	AATTGGTGTGTAATTCGTTAGAAGGTATACAA	80.7834
*A04.27	Scchr04	617904	AATTGATTGAATAATACCCTTCTTATCAATAG	AATTGACTGAATAATACCCTTCTTATCAATAG	225.222
*A04.28	Scchr04	651874	Absent Allele	CTTTCATTAAGTCTAATGACTGTTTTTCAATT	180.431
*A04.29	Scchr04	708313	TTATTGCCTAACTCCGCTGCCCCCGGCCAATT	TTATTGCCTAACTCCGCTGCCCCTGGCCAATT	112.959
*A04.30	Scchr04	731698	TTGAGCAATACAACCTGCCTTTATAAACAATT	TTGAGCAATACGACCTGCCTTTATAAACAATT	81.4379
*A04.31	Scchr04	791449	AATTGAAATCTCTAGATGATTCTACAGAGTTA	AATTGAAATCTCTAGATGATTCTACAGAATTA	64.0693
*A04.32	Scchr04	806542	TATACATAACATAGGGATACGTTCAGGCAATT	TATACATAACATAGGGACACGTTCAGGCAATT	112.485
*A04.33	Scchr04	820512	TTCAAACTAAAATTACCAGCCCTGTGACAATT	TTCAAACTAAAATTACCAGCCCTGGGACAATT	119.589
*A04.34	Scchr04	842413	Absent Allele	AATTTGAAGCCTAGAAGATTGCTACCGCAATT	116.281
*A04.35	Scchr04	885725	AATCTTGTAAAATTGGTAAGTGCACTGCAATT	AATCCTGTAAAATTGGTAAGTGCACTGCAATT	93.4521
*A04.36	Scchr04	910895	TTCAAAGCGAAAACTACTCTATTTTAGCAATT	TTCAAAGCGAAAACTACTCTGTTTTAGCAATT	138.97
*A04.37	Scchr04	921408	Absent Allele	GCATCGGCGCTGGATGAAAAGGAAAAACAATT	170.077
*A04.38	Scchr04	948958	TTATTATTGGTGGATAATATTTAGCGACAATT	Absent Allele	183.376
*A04.39	Scchr04	965720	CGCTAAATTCTCCAATAATTTTCCATTCAATT	Absent Allele	124.822
*A04.40	Scchr04	979524	AATTGTGCATATTATCAGTCAAAAAGTGAATC	Absent Allele	146.32
*A04.41	Scchr04	1009137	ATGAGGATGAGAAAATAAGTATTGAAGCAATT	CTGAGGATGAGAAAATAAGTGTTGAAGCAATT	83.5074
*A04.42	Scchr04	1031458	AATTGATAATGTGCCCTTTATTGAACTGCTAA	AATTGATAACGTGCCCTTTATTGAACTGCTAA	193.335
*A04.43	Scchr04	1066178	CAAAAGTTAGTCTATCATGAAAGGGCTCAATT	CAAAAACTAGTCTATCATGAAAGGGCTCAATT	85.3661
*A04.44	Scchr04	1076903	AATTTTTCTGAGGTATACCATGCTGATCAATT	AGTTTTTCTGAGGTATACCATGCTGATCAATT	169.988
*A04.45	Scchr04	1109744	Absent Allele	AGCCCTGAAAAGAGCAGAATCTTGTTACAATT	236.743
*A04.46	Scchr04	1137513	AATTGAAAGAAAAATACGAGCATTTTAATGGT	AATTGAAAGAAAAATACGGGCATTTTAATGGT	163.243
*A04.47	Scchr04	1147826	AATTGATGAACCCAGCAATAAACGAAAATGAC	AATTGATGAACCCCGCAATAAACGAAAATGAC	269.241
*A04.48	Scchr04	1167542	AGCTTGTTCAGTACCATTCTCGGATTCCAATT	AGCTTGTTCAGTCCCATTCTCGGATTCCAATT	113.552
*A04.49	Scchr04	1179769	AGATGAAGAGATATTAATACAGGAGAACAATT	GGATGAAGAGATATTAATACAGGAGTACAATT	203.275
*A04.50	Scchr04	1219939	AATTGGGGGCTGGTCTAATAGTGAAAATTTCA	AATTGGGGGCTGGTCTGATAGTGAAAATTTCA	133.893
*A04.51	Scchr04	1322285	AAATTTTATGAGGAGAAATTGTGGTTCCAATT	AAATTTTATGAAGAGAAATTGTGGTTCCAATT	65.1652
*A04.52	Scchr04	1333230	CAAATCGGTCATTCGGTTGAGAACCACCAATT	CAAATCGGTCAGTCGGTTGAGAACCACCAATT	180.184
*A04.53	Scchr04	1343314	GTTTTTTTACCTTCACCTTATGCTGAACAATT	GTCTTTTTACCTTCACCTTATGCTGAACAATT	114.692
*A04.54	Scchr04	1381962	AACATCATTTTCTACCAGAACTCTTCTCAATT	AACATCATTTTCTACCAAAACTCTTCTCAATT	274.689
*A04.55	Scchr04	1398157	GTCCATACCCTCGTCCATATTATCCAACAATT	Absent Allele	37.9818
*A04.56	Scchr04	1449890	GAATATATCGAAGAAGAATTGAAGACGCAATT	GAATATATCGAAGAAGAATTGAAGATGCAATT	97.7321
*A04.57	Scchr04	1467555	AATTGAAGAAGAAATCTGCCTCTGCATAACCC	AATTGAAGAAGAAATCTGCCTCTGCATAACCT	92.3136
*A04.58	Scchr04	1503497	Absent Allele	AATTGTTACTTTCATGGGTACGAACAGATTGG	61.4731
*A04.59	Scchr04	1517676	AATTGTTATTATTTAATTCGTTTAATTACCAA	AATTGTTATTATTTCGTTCGTTTAATTACCAA	196.193
*A05.01	Scchr05	10773	CCTCTTGGATTGTACCCGTAATTACAGCAATT	Absent Allele	87.3846
*A05.02	Scchr05	28136	AGATTTGCAGTTGGTGGTTGTTTTTACCAATT	Absent Allele	139.877
*A05.03	Scchr05	43737	TTGGACTTGGGCTGTGTCACTACGCCTCAATT	TTGGACCTAGGCTGTGTCACTACGCCTCAATT	281.077
*A05.04	Scchr05	56018	TTCATCAAACAGACTTGTGATGTCAACCAATT	TTCATCAAACAGACTTGTGACGTCAACCAATT	79.7045
*A05.05	Scchr05	80539	TTCCCTTATTTCACGAATAAAGTGCCGCAATT	TTCCCTTATTTCACGAAGAAAGTGCCGCAATT	63.6
*A05.06	Scchr05	104260	CTTTTTGCCCAGCCAAGATATTTTTATCAATT	CTTTTTGCTTAGCCAAGATATTTTTATCAATT	139.92
*A05.07	Scchr05	119193	AATTGTGTCCCTCTAGTCTTCTCTTTCCTCAA	AATTGTGCCCCTCTAGTCTTCTCTTTCCTCAA	106.544
*A05.08	Scchr05	149972	TGCAGAAGGATACAAAAGAAAAAATTCCAATT	Absent Allele	163.521
*A05.09	Scchr05	161745	AATTGGGTCCTTAATATACTACATGAAGGGTT	AATTGGGTCCTTAATATACTTCATGAAGGGTT	144.145
*A05.10	Scchr05	173880	Absent Allele	CGACAGTGAACCTTTCCTAAAAACTTACAATT	67.4036
*A05.11	Scchr05	184263	AATTGAGGCAGTTATCAGCTAATAAGCAAAAG	AATTGAGGCAGTTATCAGCTAATAAGAAAAAG	89.7574
*A05.12	Scchr05	207268	AATTGCACAAAGATACTGAAGCTCCAAAACTA	Absent Allele	109.249
*A05.13	Scchr05	221803	Absent Allele	ACGAGCAAAACAAAAAAAAAAACAAGACAATT	160.861
*A05.14	Scchr05	286955	AATTGTTATATATTTGGGTGTGAAAAGAAAAA	AATTGTTAGGTATTTGGGTGTGAAAAGAAAAA	61.1381
*A05.15	Scchr05	339282	AATTGTATCGCTTTGAGGACTATGGTCTATAA	AATTGTATCGCTTTAAGGACTATGGTCTATAA	85.8991
*A05.16	Scchr05	361200	AATTGATCTTTCTCCTTTAGTTGAGCTAACAG	AATTGATCCTTCTCCTTTAGTTGAGCTAACAG	156.074
*A05.17	Scchr05	380835	GAATACACTTCAGAGCAGCTAATTTAACAATT	Absent Allele	161.065
*A05.18	Scchr05	403788	GAACTGGAATTGGAGCTTGGTTTTTGCCAATT	Absent Allele	98.5706
*A05.19	Scchr05	464728	ACTCTTCCTCAGAACCGATTTTATTCGCAATT	ACCCTTCCTCAGAACCGATTTTATTCGCAATT	151.272
*A05.20	Scchr05	475640	AATTGCCCTTGGGTTTTTCAACGCATTGAGAC	Absent Allele	306.076
*A05.21	Scchr05	540908	AATTGATCCAAGTGTTATGTCAATATGACTTA	AATTGATCCAAGTGTCATGTCAATATGACTTA	72.5714
*A05.22	Scchr05	568240	AATTGACTTTGAGGATGTAACTAGTGATTATT	Absent Allele	109.113
*A06.01	Scchr06	25354	CTAAAAAGTAATGCTTCTTGCAGCTTTCAATT	Absent Allele	115.195
*A06.02	Scchr06	47284	CCTGTTGCAAGGGAGAGCCTATTTCAGCAATT	CCTGTAGCAAGGGAGAGCCTATTTCAGCAATT	106.504
*A06.03	Scchr06	66579	Absent Allele	AATTGGAAGATTTGTGTAAATGTTTGAAAACC	106.79
*A06.04	Scchr06	98669	AAATCCTGCCTCATAATACCACTGCAGCAATT	Absent Allele	58.2781
*A06.05	Scchr06	123197	TAACGTCACTTTTTTTCCAGGGTAACCCAATT	Absent Allele	173.734
*A06.06	Scchr06	202737	CTACCAGACAAAATCATTTTTGCGGTACAATT	CTACCAGACAAAATCATTTTCGCGGTACAATT	68.3571
*A06.07	Scchr06	215758	AATTGCCTCCTCTCAGAAAGTTCATCCAAACG	AATTGCCTCCTCTCAGAAAGTTCATCCAAATG	42.3826
*A06.08	Scchr06	231080	Absent Allele	AATTGAGACAAATCATTGACTCAACTTTTTTG	167.154
*A06.09	Scchr06	241474	Absent Allele	AATTGATAAGAACAACATGTTGCTATTATAGT	173.3
*A06.10	Scchr06	254234	AATTGATAGCCATTGGAGAGTTACTTGGAATA	Absent Allele	284.911
*A06.11	Scchr06	268627	Absent Allele	AGTACTATGTAGGAATAAATCCTGCCTCAATT	172.621
*A07.02	Scchr07	19937	AATTGGTATTTTAAAATCTATTAAACGTCAAA	AATTGGTATTTTAAAATCTATTAGACGTCAAA	97.9645
*A07.03	Scchr07	46138	AATTGTTGACTTTGAATTTTGGAAACGTAGAT	AATTGTTGACTTTGAATTTTGGAAACGAAGAT	134.317
*A07.04	Scchr07	76597	Absent Allele	AATTGACGAAAGAAGACACGTCGCCTAAACGC	147.456
*A07.05	Scchr07	106128	Absent Allele	TTTATCTTCCTTTAACCATTTTTCGAACAATT	159.657
*A07.06	Scchr07	133277	AATTTATTGGGTTTAGCGTGATTGATGCAATT	AATTTATTGGGTTTAGTGTGATTGATGCAATT	156.473
*A07.07	Scchr07	173123	AATTGCTGCTTGTTTATTCGCCCTTTTTTGTT	Absent Allele	104.888
*A07.08	Scchr07	188218	TAATGATAGTGCGGCAACAGAAGTAGACAATT	Absent Allele	213.994
*A07.09	Scchr07	206879	AATTGAAAAAAATAAATCATCACTTAACTCTC	AATTGAAAAAAATAAATCATCACTTAACTCTT	83.3501
*A07.10	Scchr07	223616	Absent Allele	GGAAGCATTTTCAGCAGCTCTTAGTCTCAATT	100.121
*A07.11	Scchr07	261737	Absent Allele	AATTGCTGGGTAATTTCGACTGGTAAACCGTT	117.053
*A07.12	Scchr07	278159	GCTTCTCCAGCTGTCAAGAAGTTGTTGCAATT	GCTTCTCCAGCTGTCAAAAAGTTGTTGCAATT	71.9821
*A07.13	Scchr07	298849	GTAAATCATTTCCAAAATTGTTGTTAGCAATT	Absent Allele	218.982
*A07.14	Scchr07	313365	AATTGGGAACTCAGTGACTCATGGAGAGCTCA	Absent Allele	284.881
*A07.15	Scchr07	326031	Absent Allele	AACTGGTCTAACTAAACTTCAAATTTCCAATT	147.676
*A07.16	Scchr07	337091	TTCTGAAATTCTCAAAGGCAACACTTTCAATT	Absent Allele	222
*A07.17	Scchr07	357680	AAAATGGTGATACTTTTGGTTTGATTGCAATT	AAAATGGTGATGCTTTTGGTTTGATTGCAATT	158.364
*A07.18	Scchr07	377877	AATTGTAGACCACTTAGAAAACCATTGTGCGG	AATTGTAAACCACTTAGAAAACCATTGTGCGG	60.406
*A07.19	Scchr07	410425	GATATTTTTAGAAGTTTCAAACCCGTCCAATT	Absent Allele	57.5655
*A07.20	Scchr07	423883	AATTCCGGAGAACAAAAACATATCATACAATT	Absent Allele	128.982
*A07.21	Scchr07	436388	GGATTTGAGGACATTTGATGTGAAAAGCAATT	Absent Allele	158.082
*A07.22	Scchr07	463830	CCAGAGGAGCAAGCCAAATATATTTTACAATT	CCAGAGGAGCAAGCTAAATATATTTTACAATT	79.2679
*A07.23	Scchr07	474508	AATTGCTACTAGCCTTTCTTCGATGTTCTCAG	Absent Allele	234.946
*A07.24	Scchr07	500800	AATTGAGAGCTTGGAAAAGATTAGGAAGTTAA	AATTGAGAGCCTGGAAAAGATTAGGAAGTTAA	176.211
*A07.25	Scchr07	545558	AATGACACATACTTCTTGTAGTAGGAACAATT	Absent Allele	218.659
*A07.26	Scchr07	558267	AATCTGACAATGCGTAGTTTTAAAAACCAATT	AATCTGACAATACGTAGTTTTAAAAACCAATT	160.346
*A07.27	Scchr07	594662	AATTGAAAAATTTTGAGAAACCTTGCCTGATT	AATTGAAAAATTTTGAGAAACCTTGCCTAATT	95.0327
*A07.28	Scchr07	605682	ACGGCATCTTCGAACTTGGCGAATGAACAATT	Absent Allele	139.971
*A07.29	Scchr07	627341	AATTGTTTTTGTATTCCTTATAATTAGAAAGA	AATTGTTTTTGTATTCCTTATAATAAGAAAGA	84.2955
*A07.30	Scchr07	653540	Absent Allele	AATTGATGTCACATTCTCTTACACACTTCGAT	289.994
*A07.31	Scchr07	670231	AATTGTTTTTTCAATGATAATTACAAATTAGA	AATTGTTTTTTCAATGATAATTACAAATTGGA	133.881
*A07.32	Scchr07	682310	Absent Allele	AATTGTGTGGTAGTTTGTGATGGTACGTAAAG	92.4793
*A07.33	Scchr07	702348	AATTGTTTTGGACGTAAGAATTTACAGCGCAA	Absent Allele	133.355
*A07.34	Scchr07	718274	Absent Allele	CTAGGCAGGAAATGCCGACAGACCAAACAATT	343.355
*A07.35	Scchr07	735705	CATATATAACCGAATGAGAAATAATCGCAATT	Absent Allele	70.881
*A07.36	Scchr07	765276	AATTGCTTTGTTCTCGTACGAGATAAGGCAGA	AATTGCTTTGTTCTAGTACGAGATAAGGCAGA	115.036
*A07.37	Scchr07	779978	Absent Allele	AATTGCTTTAGTGAATAGTTTTTTTTTACGCC	202.429
*A07.38	Scchr07	801956	GCCTTGGTTTAAATTGGTTAAGACAGTCAATT	GCCTTGGTTTAAATTGGTCAAGACAGTCAATT	144.041
*A07.39	Scchr07	837745	Absent Allele	AATTGAAGCTCAGCGGTACCATCTATACGATA	147.426
*A07.40	Scchr07	881490	Absent Allele	ACGCTGCCTCATCTCCTCTGGTTATCGCAATT	289.607
*A07.41	Scchr07	913190	Absent Allele	AGCACTGTCGTATTCAGAAGCGGATTTCAATT	256.429
*A07.42	Scchr07	931654	Absent Allele	ACGGAAACATACGAATATGATAGTACTCAATT	97.3491
*A07.43	Scchr07	954932	Absent Allele	TGAGGATTTACGGCCAGTTCCTTTAAACAATT	238.553
*A07.44	Scchr07	976010	GTACAGACCCAGTAAATCTTGTACTAACAATT	GTACAGACCTAGTAAATCTTGTACTAACAATT	232.384
*A07.45	Scchr07	986261	TTGGACCCGCTAGTGCATCAGGGCAACCAATT	TTGGACCCGCTAGTGCATCAAGGCAACCAATT	79.1395
*A07.46	Scchr07	998076	AATTGTAGAATGTACAATGGCGAGAATACGTC	AATTGCCGAATGTACAATGGCGAGAATACGTC	48.5269
*A07.47	Scchr07	1010107	AATTGTTCTTTCGAGTATCCCATCCTCAGTCT	AATTGTTCTTTCGAGTATCCCATTCTCAGTCT	161.858
*A07.48	Scchr07	1027357	AATTGGTACAGAAAGAACATGGCACGAAATTT	AATTGGTGCAGAAAGAACATGGCACGAAATTT	105.391
*A07.49	Scchr07	1059006	AATTGCTACTTATTTCAACTTGCCCAACGCTG	Absent Allele	241.871
*A08.01	Scchr08	8776	CATGGGATGTTACCGACTGAATAGAAACAATT	Absent Allele	119.917
*A08.02	Scchr08	21360	AATTGTCTTCTCATTTCTGTTGATGGATTTTC	Absent Allele	248.506
*A08.03	Scchr08	32631	AATTGAGGCTATGATAGCCAATGGTAAATAGT	Absent Allele	197.389
*A08.04	Scchr08	46929	AATTGTTTGTGCGCCAGTATGGTATCAGGGCA	AATTGTTTGTGTGCCAGTATGGTATCAGGGCA	160.866
*A08.05	Scchr08	79960	GAGATAGAGTGTCTTCAATTTAAGACACAATT	Absent Allele	182.325
*A08.06	Scchr08	128873	GAAATTTGGCGAGATAAGTAGTGCTTCCAATT	GAAATTTGGCGAGATAAGTAGTGCCTCCAATT	124.363
*A08.07	Scchr08	141440	AATTGCGAATATTCTCCCCTAGCTAAAGAAAA	AATTGCGAATATTCTCCCCTAGCTAAAGAAAG	115.509
*A08.08	Scchr08	155618	ATGCTTGAGGTCGATTATTTAAAAAGACAATT	Absent Allele	198.811
*A08.09	Scchr08	179234	AATTGTCATTCAAAGATAATGACCGCAAAGAA	Absent Allele	165.3
*A08.10	Scchr08	191310	AATTGGGTCCCTTCGATTTGTCTCAACCGTAT	AATTGGGTCCCTTCGATTTGTCTCAACCGTTT	251.728
*A08.11	Scchr08	233425	GATGTAACGTCTGCAATAAAGATGAGTCAATT	GATGTAATGTCTGCAATAAAGATGAGTCAATT	103.368
*A08.12	Scchr08	266755	GATTCTTCTTGTGCTTACGTTTGACTCCAATT	Absent Allele	158.952
*A08.13	Scchr08	323356	AATTGGGAAAATACTGTAATATAAATCGTAAA	Absent Allele	68.142
*A08.14	Scchr08	358683	GGTGAATAATTTGATAATTTTGGGATTCAATT	GGTGAATAATTTGATAATTTTGAGATTCAATT	179.834
*A08.15	Scchr08	389906	AATTGGCCCTAGCGTTTGCCTTATTATCAAGA	AATTGGCCCTAGCGTTTGTCTTATTATCAAGA	110.222
*A08.16	Scchr08	404233	AATTGGCAAAAAATTTAAAGTCGCAAAAAAAT	AATTGGCAAAAAATTCAAAGTCGCAAAAAAAT	135.941
*A08.17	Scchr08	421314	GGGGGAAATCGCTACTTGTTCGTTTTTCAATT	AGGGGAAATCGCTACTTGTTCGTTTTTCAATT	270.736
*A08.18	Scchr08	463985	CTGTCATTCATCATCCTATTACATTATCAATT	Absent Allele	190.485
*A08.19	Scchr08	488212	GGCGTTTTCTGGAATAGCAGACATTATCAATT	GGCGTTTTCTGGGATAGCAGACATTATCAATT	182.713
*A09.02	Scchr09	30613	Absent Allele	CATTAGGCTGGTTCAGAGGAATATTTACAATT	167.432
*A09.03	Scchr09	65376	AGCCTGTATCTGTGAGTTTGCATCCTTCAATT	Absent Allele	279.325
*A09.04	Scchr09	103567	TTTTATCACAGGCCATCGTTCATTAGACAATT	TTTTATCACAGACCATCGTTCATTAGACAATT	165.101
*A09.05	Scchr09	142592	ACTAATCCGAAGTTAATTGTTATGAGTCAATT	ACTAATCCGAAGTTAATTGTTAGGAGTCAATT	118.858
*A09.06	Scchr09	167963	Absent Allele	AATTGTGACCACGACGAATTATGCCGTTTTGC	105.122
*A09.07	Scchr09	180123	GTTATCATTGCCTTTCGTAGATTGCCCCAATT	GCTATCATTGCCTTTCGTAGATTGCCCCAATT	196.029
*A09.08	Scchr09	211340	AATTGGTTGAAATAGTGTTGTTTAAATTTTGT	AATTGGTTAAAATAGTGTTGTTTAAATTTTGT	155.628
*A09.09	Scchr09	232909	Absent Allele	TATTGCTGATGCTTTAGCAGATTTAATCAATT	158.157
*A09.10	Scchr09	242932	Absent Allele	AATTGGATGTTTAAAATGACTTTTAAGATACC	128.947
*A09.11	Scchr09	255941	AATTGTATAATTTTATATCTGCATGACTTAAT	Absent Allele	157.659
*A09.12	Scchr09	287677	TTTTTTTAAATCTATTAGAATTAAGTACAATT	GTTTTTTAAATCTATTAGAATTAAGTACAATT	98.1538
*A09.13	Scchr09	300935	Absent Allele	AATTGAACAATTAAGTTAGAAGCGGTTAGAAA	65.2976
*A09.14	Scchr09	311442	CATATTTGAAAGCTCAGAGAGGCTCCACAATT	CATATTTGAAAGCTCAAAGAGGCTCCACAATT	160.432
*A09.15	Scchr09	322613	CTTACAATGGCGAAGAAGTTAAGCCTTCAATT	CTTATAATGGCGAAGAAGTTAAGCCTTCAATT	287.598
*A09.16	Scchr09	342295	AATTGATTTCACATACCGGATTATGTTCCTTC	AATTGATTTCACAAACCGGATTATGTTCCTTC	174.721
*A09.17	Scchr09	354919	TAGTATCATTCCACAGCTGACACTACCCAATT	TAGTATCATTCCACAGCTGACATTACCCAATT	56.5935
*A10.01	Scchr10	21603	GGCCTGATATCCTTATTTTCCTTCTGCCAATT	Absent Allele	133.858
*A10.02	Scchr10	31791	AATTGACGGGACATCGAAACAGTATATTAACC	AATTGAGGGGACATCGAAACAGTATATTAACC	133.956
*A10.03	Scchr10	57778	AATTGCGGATAAGTCAATTTCAATAACCTTAT	AATTGCGGATAAGTCAATTTCAATAACTTTAT	174.722
*A10.04	Scchr10	118406	TCGCAGTTACAGTTTTACTTGGAACAGCAATT	TCGCAGTTGCAGTTTTACTTGGAACAGCAATT	263.169
*A10.05	Scchr10	160363	Absent Allele	AATTGACAAAAGTAATTTTGTCGTTCATTTCT	82.7751
*A10.06	Scchr10	204801	TCAGACTATTTCTACGACACAGAAAAACAATT	Absent Allele	162.589
*A10.07	Scchr10	227000	ATTTGATATGAAGAGTGAGGTTCTTATCAATT	Absent Allele	186.958
*A10.08	Scchr10	239779	ATGCTGACGATACTTTCCAGACAACGGCAATT	ATGCGGACGATACTTTCCAGACAACGGCAATT	156.675
*A10.09	Scchr10	285002	Absent Allele	AATTGATTGTTCAGAAAATATTTTCTTATTGC	238.349
*A10.10	Scchr10	307159	Absent Allele	ACTATAAGACGCTGACTCAATTCAACTCAATT	278.274
*A10.11	Scchr10	333766	AATTGGGGATTCATAATAAACCAATTATCTTG	Absent Allele	113.456
*A10.12	Scchr10	345031	AATTGAAACGCAAAATTTCAGAATCACAAGCC	AATTGAAACGCAAAATTTCAGAATCACAAGCG	54.1886
*A10.13	Scchr10	357376	AATTGCTAATTTGGATAAAGTAAGAAATGCTC	Absent Allele	219.222
*A10.14	Scchr10	382420	AATTGTTAGAATCATACTTTGATGGTAAGAAG	Absent Allele	174.906
*A10.15	Scchr10	421877	AATTGGTAACAATTTCGATGCTTACATTTTAT	AATTGGTAACAATTTAGATGCTTACATTTTAT	179.297
*A10.16	Scchr10	472061	AATTGGACGAATCTAGTTAGATTGCCAAGATG	AATTGGACGAATCTAGCTAGATTGCCAAGATG	65.5651
*A10.17	Scchr10	502379	CGTAGGCGTTCGCCGTAATGATTGAATCAATT	TGTAGGTGTTCGCCGTAATGATTGAATCAATT	183.876
*A10.18	Scchr10	542974	GAAAGAGTATACTACATAACACATATACAATT	GAAAAAGTATACTACGTAACACATATACAATT	214.136
*A10.19	Scchr10	580790	TTGTCTCTCCACAGAATTTGCAATATCCAATT	TTGTCTCTCCACTGAATTTGCAATATCCAATT	147.598
*A10.20	Scchr10	590864	AATTGTGTTGTTGTTATTGTTCCTAACCATGT	Absent Allele	200.586
*A10.21	Scchr10	617774	CTTAAAAAGTAAGCAATCAATGATATGCAATT	Absent Allele	84.6131
*A10.22	Scchr10	634628	AATTGGTTGAAGTTGAACACTCTTATATTAAA	AATTGGTTGAAGTTGAACACTCTTATTTTAAA	198.175
*A10.23	Scchr10	654963	TTGAACTCGTGGTGGCGGGCATACCCCCAATT	TTGAACTCGTGGTGGCGGGCATACCCTCAATT	178.941
*A10.24	Scchr10	675591	AATTGGCACCACACCGGCAGCCGCATCATCAA	AATTGACACCACACCGGCAGCCGCATCATCAA	94.0769
*A10.25	Scchr10	695281	AATTGACTAGTTCTTGTGAGTTCAACCTTTCA	Absent Allele	231.137
*A10.26	Scchr10	706757	AATTGGTCAAGAGTTGTTACTGATTTGAACTG	AATTGGTCAAGGGTTGTTACTGATTTGAACTG	170.979
*A10.27	Scchr10	720270	AATTGCCTACGGTGTTTACATTCACCAGGATT	AATTGCGTACGGTGTTTACATTCACCAGGATT	187.039
*A11.01	Scchr11	28382	AATTGAGTACCCATCTGGAGGGCGATATCCAT	AATTGAGTACCCATTTGAAGGGCGATATCCAT	70.4643
*A11.02	Scchr11	46428	Absent Allele	ATAATGCAACAGTTTTTATATCTGAAACAATT	90.1716
*A11.03	Scchr11	84399	GAGCATATACCGTTGATTTTGAAGAGCCAATT	GAGCATGTACCGTTGATTTTGAAGAGTCAATT	163.28
*A11.04	Scchr11	145780	AATTGCAGAAGCTTTCCCTGAGAAAAAATTTG	Absent Allele	140.899
*A11.05	Scchr11	174159	AATTGAGATATTTTTTTGAACCATCATAATAA	AATTGAGATATTTTTTTGAACCATCGTAATAA	167.525
*A11.06	Scchr11	200231	CTGGATTGTTGTCAATTTGCTCGCGGTCAATT	CTGGATTGTTGTTAATTTGCTCGCGGTCAATT	54.4102
*A11.07	Scchr11	300528	Absent Allele	AATTGGAAAATAATGAGCTGTTTTATGGTACG	79.7751
*A11.08	Scchr11	328071	GAATCAAGAAGGATATCGCGGGTTTCGCAATT	GAATCGAGAAGGATATCGCGGGTTTCGCAATT	245.719
*A11.09	Scchr11	385653	Absent Allele	TTTACTACTATGTAAAATATCCTCATGCAATT	171.298
*A11.10	Scchr11	402844	AATTGGTTCCGCAGAACATCAGTCCGTGGACC	AATTGGTTCCACAGAACATCAGTCCGTGGACC	40.8619
*A11.11	Scchr11	487916	TATTTGGTGCCTATTGAGAGAGTAGCACAATT	TATTTGGTACCTATTGAGAGGGTAGCACAATT	112.018
*A11.12	Scchr11	513068	Absent Allele	CTTAGTTTTAATTATTTATATTTCGTCCAATT	116.458
*A11.13	Scchr11	565130	AATTGTTGGTTATGGGAAAGCTTGAAAACTTG	AATTGTTGGTTATGGGAAAGTTTGAAAACTTG	171.787
*A11.14	Scchr11	585239	Absent Allele	AATTGATGGCAATGATTAAGCACATATTCAAT	134.465
*A11.15	Scchr11	601784	TTCATAGGGGCTATAGACACTAGGGGACAATT	TTCATAGGGGCTATAGACACTAGTGGACAATT	220.84
*A11.16	Scchr11	618224	AAGCTTGCCGCAGGTAATAGTTTTTCTCAATT	Absent Allele	82.4072
*A11.17	Scchr11	628591	ATCATCTCAATTTGTTTAAAAAGCAGCCAATT	ATCATCTCAATTTGTTTGAAAAGCAGCCAATT	83.9701
*A11.18	Scchr11	641027	Absent Allele	ATTATAGGTTTATTGTCAGGGAAAAGCCAATT	98.1765
*A12.01	Scchr12	32692	GGAAAATTCCAAGTAGCTTATCAAGATCAATT	GGAAAATTCCAAGTAGCTTATCAAGGTCAATT	159.124
*A12.02	Scchr12	56493	ACATTTTTGATAAAGAATGGTTGTGACCAATT	ACATTTTTGATAAAAAATGGTTGTGACCAATT	127.402
*A12.03	Scchr12	72857	AATTGTCTTTTGTAAGACAACTTTCTTAACTC	AATTGTCTTTTGTAAGACGACTTTCTTAACTC	109.695
*A12.04	Scchr12	90778	AATTGTATTGTCATCATGACTTCCAATCTAGG	AATTGTATTGTCATTATGACTTCCAATCTAGG	68.6786
*A12.05	Scchr12	118669	AATTGCTACCCGATTTGAAAATACTACCAGAT	AATTGCTACCGGATTTGAAAATACTACCAGAT	146.198
*A12.06	Scchr12	137494	CCGCACTCCCCATAAATCTAGTAGTGTCAATT	CTGCACTCCCCATAAATCTAGTAGTGTCAATT	100.565
*A12.07	Scchr12	169150	CAGAAATTGCAGCATACGTAAAACGAACAATT	CAGAAATTGCAGCATACGTAAAACGTACAATT	27.9279
*A12.08	Scchr12	205835	AATTGGATTGCTTTTTAACATCTCTCATTTTT	Absent Allele	64.1916
*A12.09	Scchr12	225429	TTTGAATCTCTCGAGTGCCTTTTGAACCAATT	TTTGAATCTCTCGAGTGCTTTTTGAACCAATT	210.107
*A12.10	Scchr12	271278	GATGAATTAAACAAGCAAAGAAGCGAGCAATT	GATGAATTAAACAAGCAAAGAAACGAGCAATT	75.6142
*A12.11	Scchr12	289380	Absent Allele	AATTGTTAAACGCGACGGTAAAAGCAGCAAAA	224.74
*A12.12	Scchr12	346367	Absent Allele	AATTGAATTAATGTTTTCTTCTCGAAACAATT	129.904
*A12.13	Scchr12	378173	AATTGAATGTTTAGGTGCCCATTCCCTTCTGT	AATTGAATGTTTAGGTGCTCATTCCCTTCTGT	258.184
*A12.14	Scchr12	390257	AATTGAAGTTTCATTTTTCAATGTCGAGTAAT	AATTGAAGTTTCATTTTTCAATGCCGAGTAAT	107.867
*A12.15	Scchr12	407454	AATTGAAACATGTAAATTTTGCCCACTTACAA	AATTGAAACATGTAAATTTTGCCTACTTACAA	113.899
*A12.16	Scchr12	423696	AATTGCGGAAGTACGTCGAATTGTACAATAAG	Absent Allele	139.825
*A12.17	Scchr12	448394	Absent Allele	AATTGGTTGTTGTTCCTAACGCGTTTTGTCAT	157
*A12.18	Scchr12	493145	AATTGTCAATCCATTAGGAAGTTTAGAGGTTC	AATTGTCAACCCATTAGGAAGTTTAGAGGTTC	209.426
*A12.19	Scchr12	504492	AATTGTATGTTACTACACTCTTGACTTGTCGA	AATTGTATGTTACTACGCTCTTGACTTGTCGA	268.722
*A12.20	Scchr12	539029	TTGGTTTTGCTACATCTCTAATCAAATCAATT	Absent Allele	118.195
*A12.21	Scchr12	570003	AATTGACAATGTACGTAAAGGCAAATAAAGGT	AATTGACGATGTACGTAAAGGCAAATAAAGAT	140.183
*A12.22	Scchr12	602326	AATTGTCGCAACCAGTCTTGGACTTGTTATGA	AATTGTCGCAACCGGTCTTGGACTTGTTATGA	371.961
*A12.23	Scchr12	635193	Absent Allele	TAAAACCTGAGAATCTTCTTTTTGAACCAATT	112.447
*A12.24	Scchr12	661852	AAAATACTGTACATGAAGTGACTACTTCAATT	AAAATACTGTACACGAAGTGACTACTTCAATT	254.128
*A12.25	Scchr12	685860	Absent Allele	GAGATATTCTTCCCATTCACTCAGCCTCAATT	182.729
*A12.26	Scchr12	699534	CTTTTTATTTCCTCAATAGACAAAATTCAATT	CTTTTTATTTCCTCAATGGACAAAATTCAATT	216.873
*A12.27	Scchr12	722054	Absent Allele	AATTGGCTCTGACTCACCCTCTTCAGTCTCTT	77.2395
*A12.28	Scchr12	732676	AATTGTTTGGTCTAGAAGTTCCAGGTTACGTC	Absent Allele	231.287
*A12.29	Scchr12	753057	AATTGTGTGGCATATGTGTATGGGTCAATATC	Absent Allele	149.083
*A12.30	Scchr12	764768	AATTGTGCTCCCAATCTTGCTTTGAAAATACC	AATTGTGCTCCCCATCTTGCTTTGAAAATACC	245.976
*A12.31	Scchr12	792801	AATTGTATTACATTTAAATAAGAGCATGTATG	Absent Allele	175.411
*A12.32	Scchr12	816271	AATTGCAGAGAAGTGAAGAGGAGCTTAGCAAT	AATTGCAAAGAAGCGAAGAGGAGCTTAGCAAT	222.778
*A12.33	Scchr12	835450	AATTGGACTACCTTCAATTCCCGTATTAAGAA	AATTGGACTGCCTTCAATTCCCGTATTAAGAA	109.164
*A12.34	Scchr12	872436	AAGTGCCCATTCAACTCCACCTTAATACAATT	AAGTGCCCATTTAATTCCACCTTAATACAATT	43.0772
*A12.35	Scchr12	914942	AATTGTATATTGTTCGCATATTAGTTTATGTG	AATTGTATATTGTTCGGATATTAGTTTATGTG	133.08
*A12.36	Scchr12	930661	AATTGACTCAGCACCATCTGTACTGTATGCTT	AATTGGCTCAGCACCATCTGTACTGTATGCTT	135.068
*A12.37	Scchr12	948720	TAGAGGAAGAGTTTTCAGAGAACGATGCAATT	TAGAGGAAGAATTTTCAGAGAACGATGCAATT	144.131
*A12.38	Scchr12	1010135	AATTAATTTTAAATCGTACTCTCGCTGCAATT	Absent Allele	59.9167
*A13.01	Scchr13	29858	GAAACTGACACCCTACCTGAAACTCCTCAATT	Absent Allele	253.87
*A13.02	Scchr13	58447	CTTACCAGTTTTTGGGTTAATAAAACTCAATT	Absent Allele	170.609
*A13.03	Scchr13	78531	TCAATGCCTCTTCTTGTGTGGGCTCTCCAATT	TCAATGTCTCTTCTTGTGTGGGCTCTCCAATT	119.671
*A13.04	Scchr13	97038	GTAACCTTTCGCACCCAAAAATTCATTCAATT	GTAACCTTTCACACCCAAAAATTCATTCAATT	260.775
*A13.05	Scchr13	110490	Absent Allele	TTTATTATCTACTAACCCCCGACAGCCCAATT	55.6864
*A13.06	Scchr13	133082	GGGTTTTTTGCCTTTATTTGTTACTGTCAATT	GGGTTTTTTGCCTTTACTTGTTACTGTCAATT	129.074
*A13.07	Scchr13	176860	AATTGTTGCGATAATATGCTCAAATTCTGTAA	AATTGTTGCGATAATATGCTCAAATTCTGCAA	91.0358
*A13.08	Scchr13	227652	ATTTAATTGTGGGAATATACGTATCAACAATT	ATTTAATCGTGGGAATATACGTATCAACAATT	208.885
*A13.09	Scchr13	244034	Absent Allele	AATTGGTGGGTGGTGGCCCAGAAGAGATGAAG	135.047
*A13.10	Scchr13	279087	AATTGTGTAGGTCAAATTAGAGCCACCAGGGT	AATTGTGTAGGTCAAGTTAGAGCCACCAGGGT	29.9909
*A13.11	Scchr13	289387	AATTGCCTACGTTATTGTTGCCGAATCTTATC	AATTGCCTACGTTATTGTTGCCGAATCCTATC	30.5916
*A13.12	Scchr13	364219	Absent Allele	AAATCGCAATCTGATTATTCTTTTTATCAATT	147.964
*A13.13	Scchr13	416174	AATTGATGTTTTTTTCACTTCTAAGTCATCTC	AATTGATGTTTTTTTCCCTTCTAAGTCATCTC	279.16
*A13.14	Scchr13	438884	TTAATTATTGGTCAAGGTAATCTCTTGCAATT	TTAATTAATGGTCAAGGTAATCTCTTGCAATT	192.734
*A13.15	Scchr13	451249	TGTCATCAATATCTAAATCCTCAGTATCAATT	TTTCATCAATATCTAAATCCTCAGTATCAATT	111.145
*A13.16	Scchr13	503624	TTGCCAAAAGGTAAAATCTAAAAATATCAATT	Absent Allele	81.5503
*A13.17	Scchr13	554330	AATTGCCTAAAATGAAAAGTTTCAGTACCATA	AATTGCCCAAAATGAAAAGTTTCAGTACCATA	59.6048
*A13.18	Scchr13	567002	AATTGGACAAATTATGCATTCGGGAGCCTCAT	AATTGGACATATTATGCATTCGGGAGCCTCAT	65.713
*A13.19	Scchr13	598498	AATTGGAATAATGAGCAGCGCGCAAAATTTTG	AATTGGAATAATGAGCAGCGTGCAAAATTTTG	28.2394
*A13.20	Scchr13	625237	AATTGAGTCAAGAATACACGAAAGAAAGAGAA	AATTGAATCAAGAATACACGAAAGAAAGAGAA	169.32
*A13.21	Scchr13	652581	AATTGGAAGCCTCAACCGTCCCCTGGTGTAAG	AATTGGAAGCCTCAACTGTCCCCTGGTGTAAG	291.467
*A13.22	Scchr13	669618	GATGGTAATCCATTGCAAGCTCTTCCTCAATT	GATGGTAACCCATTGCAAGCTCTTCCTCAATT	275.361
*A13.23	Scchr13	680675	AATTGCAGAAGAGTTTTAATATGCTCTTTTCT	AATTGCAGGAGAGTTTTAATATGCTCTTTTCT	86.7151
*A13.24	Scchr13	729653	Absent Allele	AATTGATAAATGTCATCAACAGGGCTATAACC	161.888
*A13.25	Scchr13	752483	TAATGCTGTTGCTATTAGACAAATGACCAATT	Absent Allele	153.958
*A13.26	Scchr13	765087	AATTGAGATGCCAGCAATGTTCTTAATTTCGT	Absent Allele	190.923
*A13.27	Scchr13	797699	CAACAAATTTAGTAGCTCACGTGTATACAATT	CAACAAATTTAGTAGCTCACGTGTGTACAATT	216.49
*A13.28	Scchr13	808912	AATTGATGATTTGCGCAACACAGATACAGATT	AATTGATGATTTGCGCAACACAGATACAAATT	274.018
*A13.29	Scchr13	826930	AATTGCCCTATTAAGAAATTATACGTAAGAAT	AATTGCCCTATTAAGAAATTAAACGTAAGAAT	133.624
*A13.30	Scchr13	843390	GGATTTTAAAACTGTCATACATAATTTCAATT	Absent Allele	144.229
*A13.31	Scchr13	872808	TGCAGTGCATCATTTGTGAGGGTTCAACAATT	Absent Allele	99.3136
*A13.32	Scchr13	903100	AATTGCGGCCAACTTAGACCAAGCGAAGGAGA	AATTGCGGCCAACTTAGACCAAGCAAAGGAGA	205.491
*A13.33	Scchr13	913858	AATTGAACCCATATACCTACTTGCTACATTAG	AATTGAACCCATATACCTACTTGCTACGTTAG	179.071
*A14.01	Scchr14	19907	AATTGTTTGGCATCCGTATCCGGAATGCCTAA	AATTGTTTGGTATCCGTATCCGGAATACCTAA	335.469
*A14.02	Scchr14	35155	CGGCCATGATTTGCTTATAGACGAGATCAATT	CGGCCATGATTTACTTATAGACGAGATCAATT	255.887
*A14.03	Scchr14	46458	Absent Allele	CATATATTTTTCAGCTAAGGTGGCATCCAATT	129.959
*A14.04	Scchr14	72457	AATTGGAAGCAAGAACCCATATGGGAATTTCA	AATTGGAAGCAAGAACCCATATGGGGATTTCA	188.145
*A14.05	Scchr14	86374	GGCCTCCAGGTACCGGTAAAACTTCCACAATT	GGCCTCCAGGTACCGGTAAAACTTCTACAATT	136.446
*A14.06	Scchr14	108246	Absent Allele	AATTGTCTCGAAGAAGAGGCAAAAGTAGACAA	115.485
*A14.07	Scchr14	138407	AATTGTTAGGTTACTATTTAACAAGGACAGCG	AATTGTTAGGTGACTATTTAACAAGGACGGCG	73.394
*A14.08	Scchr14	165439	ATACATGAATCGTCTGATATTAAGTTCCAATT	Absent Allele	66.1235
*A14.09	Scchr14	176365	AATTGAGAGATTTGGAAACCGATATTTCAAGT	Absent Allele	127.357
*A14.10	Scchr14	194693	CCTTCTAAGCATTACAAAGCCCTGATTCAATT	CCTTCTAAGCATTACAAAGCGCTGATTCAATT	110.828
*A14.11	Scchr14	204731	Absent Allele	AATTGATAGTGTACTAACAAACGAAAATCCAT	262.141
*A14.12	Scchr14	233472	AATTGCAACTGCTTAACCTCGAATTGCCGAGA	AATTGCAACTGCTTAACCTCGAATTGTCGAGA	124.964
*A14.13	Scchr14	246301	TTTCACAGTACCTAAGAAGACACATACCAATT	Absent Allele	69.1183
*A14.14	Scchr14	284625	AATTGATGTCGTCATTCAAGCTGGTGTTGTTC	AATTGATGTCGTCATTCAAGCCGGTGTTGTTC	36.8393
*A14.15	Scchr14	342943	Absent Allele	TTCGGTTCCTCGTCGAATAAGATAATTCAATT	91.6059
*A14.16	Scchr14	368217	Absent Allele	AATTGGCGAGGACGATGATTACGTAGAATTCC	77.3214
*A14.17	Scchr14	382118	AAGAGTTCATAAATGATGATGATACTCCAATT	AAGAGTTTATAAATGATGATGATACTCCAATT	188.973
*A14.18	Scchr14	397967	AATTGATTTGGGGTTAACGGCGCGTTTGGTGT	AATTGATTTGGGGTTAACGGTGCGTTTGGTTT	241.407
*A14.19	Scchr14	442653	Absent Allele	AATTGGACGTGCCTCAATTATTTCAAGTATAC	263.524
*A14.20	Scchr14	456073	CTCATACCTCCACAGGGGCTAGTTTTCCAATT	CTCATACCTCCACAAGGGCTAGTTTTCCAATT	66.994
*A14.21	Scchr14	525129	Absent Allele	GATAACGTTAGTAGTTTTTTGGAAGGACAATT	319.805
*A14.22	Scchr14	543705	TTGCTTCCGGTGATTTGTCGAGCGCTCCAATT	TTGCTTCCGGTGATTTGTCAAGCGCTCCAATT	33.2303
*A14.23	Scchr14	557543	GATTTCGAGTGATATTCTACCTTGCAGCAATT	GATTTCGAGTGATATTCTATCTTGCAGCAATT	57.591
*A14.24	Scchr14	620525	Absent Allele	AATTGACACCTGAGGACGATACCTCTCTCCAG	228.934
*A14.25	Scchr14	635628	CGTTTAATGCCCCTTGCCTTTTCTTCTCAATT	CGTTTAATGCCCCCTGCCTTTTCTTCTCAATT	113.287
*A14.26	Scchr14	651306	AGACTTCCTGTTTCTTGCAACACTTTGCAATT	Absent Allele	207.275
*A14.27	Scchr14	661860	Absent Allele	AGGAAAGGAAAATTGAAGAGAGCAGAACAATT	162.349
*A14.28	Scchr14	674463	AATTGCAGTAGGAGAGTCGTCATTGTCTTCCA	AATTGCAGTAGGAGAGTCGTCGTTGTCTTCCA	127.795
*A14.29	Scchr14	687650	AATTGACACAAAACAACAACAGCAACAGCTTC	AATTGACACAAAGCAACAACAGCAACAGCTTC	382.077
*A14.30	Scchr14	703433	AATTGTAAAGTCTCTTTTTGGACATTGCACGT	AATTGTAAAGTCTCTTTTTGGATATTGCACGT	172.496
*A14.31	Scchr14	719573	AATTGAGGGTTCTTAAACTCCTGAATTATTTT	AATTGAGGGTTCTTGAACTCCTGGATTATTTT	285.638
*A14.32	Scchr14	735404	GTGGCGAGTGGAGAAAACAAGTGTCTGCAATT	GTGGCGAGTGGAGAAAACAAGTGTTTGCAATT	177.541
*A14.33	Scchr14	756826	AATTGTTCTTCAGAATACTCTAAAAGGTTTGA	AATTGTTCTTTAGAATACTCTAAAAGGTTTGA	84.8846
*A14.34	Scchr14	767979	Absent Allele	TGAATGTTGAACAGAGAAAGAAACTATCAATT	201.923
*A15.01	Scchr15	7573	AATTGGTTTTCGCTGACCCAAATAACCATCAA	Absent Allele	150.834
*A15.02	Scchr15	39880	Absent Allele	AATTGAACTATAATAAAACTACATTATGGTTT	117.201
*A15.03	Scchr15	75212	Absent Allele	GAAGATGTTTGTTTCCCTATGCCACCACAATT	179.318
*A15.04	Scchr15	97612	AATTGAAATGGAGGAAGAAAGCGATGATGAAG	AATTGAAATGGAGGAAGAAACCGAGGATGAAG	64.9189
*A15.05	Scchr15	117145	TGAAAAATCCTTCTGAACCAAAGAACTCAATT	TGAAAAACCCTTCTGAACCAAAGAACTCAATT	84.9164
*A15.06	Scchr15	131236	AATTGCCGCACCTAAGCCTTGTATTAGTAAGC	AATTGCCGCACCGAAGCCTTGTATTAGTAAGC	154.101
*A15.07	Scchr15	141601	Absent Allele	TTTATGAATTTTCGCTAACATACTAGCCAATT	84.7665
*A15.08	Scchr15	161910	AATTGCGTAAACTCGTTTTTTCGGCGCCGCAA	Absent Allele	223.406
*A15.09	Scchr15	186448	CTGGCCTCAAAGAATAGAACATTATTACAATT	Absent Allele	196.483
*A15.10	Scchr15	205793	AATTGCTTAACGATTGCTTTCGAATTTTCAAC	AATTGTTTAACGATTGCTTTCGAATTTTCAAC	34.6276
*A15.11	Scchr15	228207	AAACCTTTATTAATAATGGAATTTCAACAATT	Absent Allele	113.136
*A15.12	Scchr15	255047	AATTGCGTACCTAGTACTTAAGCAAAATACTC	AATTGCGTACCTAGTACTTAAATAAAATACTC	104.707
*A15.13	Scchr15	310346	TAGTATTCAGGAAAGCGATGCTCAAGCCAATT	TATTATTCAGGAAAGCGATGCTCAAGCCAATT	226.249
*A15.14	Scchr15	335546	CCAAAGACCGTGATTTTATCTCTAGAACAATT	CCAAAGACCGTGATTTTATTTCTAGAACAATT	27.6799
*A15.15	Scchr15	347788	AATTGAATAGTCACAGCTCTTACGCACCTGTT	Absent Allele	221.882
*A15.16	Scchr15	380714	CTGATGATACTTTCAAAACAAACGCCGCAATT	CTGATGATACTTTTAAGACAAACGCCGCAATT	86.1923
*A15.17	Scchr15	400043	CGCAGAGGCTATCAATAGTAGAGCTATCAATT	Absent Allele	165.609
*A15.18	Scchr15	436714	AATTGTAACTGTAAAAAGTGGCTATACTAGGA	AATTGTAACTATAAAAAGTGGCTATACTAGGA	83.1213
*A15.19	Scchr15	451512	Absent Allele	TCAGTTTAATGTAATGTTATTTTAATTCAATT	158.776
*A15.20	Scchr15	484327	AATTGCTGACTTACGCAGTTCCAATGCTTTTT	AATTGCCGACTTACGCAGTTCCAATGCTTTTT	132.269
*A15.21	Scchr15	503759	TTGTCTGATGTCAACTTTTTTAGCATGCAATT	TTGTCTGATGTCAACTTTTTCAGCATGCAATT	223.481
*A15.22	Scchr15	516206	TTGATTGCAAGTCTATTCTTACTTGTTCAATT	Absent Allele	54.6647
*A15.23	Scchr15	537203	Absent Allele	AATTGGTATATTAACTTTCAACACATTTTGTT	152.381
*A15.24	Scchr15	588906	Absent Allele	ATTGCTTCGCTCATTAAACAAAGCTGCCAATT	219.56
*A15.25	Scchr15	600915	Absent Allele	AATTGGTGACAACTCATAAAAAGAAAGCTAAT	83.6587
*A15.26	Scchr15	638649	AAAGTAAGAAAGGAATATAGAAGCATTCAATT	AAAATAAGAAAGGAATATAGAAGCATTCAATT	214.63
*A15.27	Scchr15	656847	Absent Allele	AATTGTTCTGATGGATGTACTTTGTCCAACCT	177.541
*A15.28	Scchr15	710594	ACAACAAAGGAGAAACCGCCAAGAAACCAATT	ACAACAAAGGAGAAATCGCCAAGAAACCAATT	199.734
*A15.29	Scchr15	740129	AATTGGTAAAATACTTTTTATTTTCTTTGAAA	AATTGGTAAAATACTTTTTGTTTTCTTTGAAA	96.4777
*A15.30	Scchr15	752130	AATTGAGAAACTTCATGTTATTATATTATTAA	AATTGAGAAACTTCATATTATTATATTATTAA	152.846
*A15.31	Scchr15	764037	CAAGAAGTGGCAAACTATAAGGCCAAGCAATT	CAAGAAGTGGCAAACTATAAGGCCAGGCAATT	180.855
*A15.32	Scchr15	783655	AATTGAAAATTGAACGTACCCAATGGACGAAA	AATTGAAAATTGAATGTACTCAATGGACGAAA	288.376
*A15.33	Scchr15	804326	AATCTATAACAAACAAATTGGCAAAGACAATT	AATCCGTAACAAACAAATTGGCAAAGACAATT	102.018
*A15.34	Scchr15	816966	AATTCGAAAAATGCCCTCAATCAGTAGCAATT	Absent Allele	214.72
*A15.35	Scchr15	890233	AATTGCCACGTTAAACCTACCGAACTTATCGC	AATTGCGACGTTAAACCTACCGAACTTATCGC	278.118
*A15.36	Scchr15	954209	TGGGCTGACGATTGCCTATACGGTTATCAATT	TGGGCTGACGATTGCCTAAACGGTTATCAATT	159.938
*A15.37	Scchr15	970078	GCTGCCATTTATACCTGTTAGTTATGGCAATT	Absent Allele	117.127
*A15.38	Scchr15	981215	TTCTTTTAATGTCGTGTTCACAGATTCCAATT	TTCTTTTAATGCCGCGTTCACAGATTCCAATT	183.435
*A15.39	Scchr15	997392	AATTGTAATAAGAAAAGAAGATATCATACACC	Absent Allele	288.839
*A15.40	Scchr15	1007492	AATTGCGTGTCGTTGTCCTTGAAAAATCCAGT	AATTGCGTGTCGTTGTTCTTGAAAAATCCAGT	133.288
*A15.41	Scchr15	1038650	AATTGATACTAACAAACAACTCCGTCGTGGGC	AATTGATACTAACAAACAACTCTGTCGTGGGC	50.125
*A15.42	Scchr15	1055196	GTGTCAAGAGAAGCACAATTATTATTACAATT	Absent Allele	223.806
*A15.43	Scchr15	1066419	ATCCAAGCATAATATAACAAGCTCCGCCAATT	ATCCAAGCATAATATAACAAGCTCCGTCAATT	137.225
*A16.01	Scchr16	19733	AATTGGGAGTATACAAGAAGTCTTTGTACAAT	Absent Allele	77.0877
*A16.02	Scchr16	33727	TCTTGAACCTAAAAAAAAATATCCCCCCAATT	TCTTGAACCTAAAAAAAAATATCCCTCCAATT	83.7189
*A16.03	Scchr16	52584	AATTGCAGAAAGTGGAATATCATCTCTATACC	AATTGCAGAAAGCGGAATATCATCTCTATACC	70.9822
*A16.04	Scchr16	79932	AATTGGTTGTGAAAGCGCTTGAGAATTTGTTG	AATTGGTTGTGAAAGCGCTTGAGAATTTGTTT	206.464
*A16.05	Scchr16	99248	Absent Allele	AATTGCATTTGCTGTCACCGTGGTAATATCAC	66.4167
*A16.06	Scchr16	116659	AATCAGTGCTACAAAAATGATAAGATGCAATT	Absent Allele	112.678
*A16.07	Scchr16	132289	Absent Allele	TATGGCGCAAGTAGGCACGGTAGTCACCAATT	141.363
*A16.08	Scchr16	156133	TTCGACCTGCGAATGCTCGTCTTGAGACAATT	TTCGACCTGCGAATGTTCGTCTTGAGACAATT	134.506
*A16.09	Scchr16	239710	Absent Allele	CCAAAAGTGAGGTTTCCATTGTTCCCTCAATT	117.811
*A16.10	Scchr16	292606	AATTGATTCTAAAGAGGTAAGCTTAATCCTTT	AATTGATTCTAAAGAGGTAAGCTTAATCCTCT	126.328
*A16.11	Scchr16	462099	AACAGAAAATAATAAAAGCTTTTCTACCAATT	AACAGAAAATAATAAAAGGTTTTCTACCAATT	57.4256
*A16.12	Scchr16	485800	TCAACAAAAATTAAATTAATGCCTCTTCAATT	TCAACAAAAATCAAATTAATGCCTCTTCAATT	171.792
*A16.13	Scchr16	523470	ATCCTGGTGGATTCTTTAACGGGTAATCAATT	ATCCTGGTAGATTCTTTAACAGGTAATCAATT	206.796
*A16.14	Scchr16	534331	GGGTAAGGCAGTTATTCGCGCGTCAGTCAATT	GGGTAAGGCAGTTATTCGCGCGTCGGTCAATT	79.7857
*A16.15	Scchr16	583392	Absent Allele	AATTGTTCGTAAACTGCAAAGTTTAGTGCTAC	260.432
*A16.16	Scchr16	608135	AAGTTCTATCTATAATGAGTGTTATTACAATT	AAGCTCTATCTATAATGAGTGTTATTACAATT	130.817
*A16.17	Scchr16	651941	AATTGCTCCATTTCTATAGTAGATAATGAGTT	AATTGCTCCATTTCAATAGTAGATAATGAGTT	173.623
*A16.18	Scchr16	677822	TTTCCGTCTCCACTTCGGTAGTTGTCTCAATT	TTTCCGTCTCTACTTCGGTAGTTGTCTCAATT	126.121
*A16.19	Scchr16	688124	ATTTATTAAATGTTTCCAGTTCCAAGACAATT	Absent Allele	104.17
*A16.20	Scchr16	702336	AATTGAAGTATTGGAATCGTCAATTTTGAAGT	AATTGAAGTATTGGAATCGTCAATTTTAAAGT	77.2708
*A16.21	Scchr16	723577	CCAATTTGTTATGGTAGCCTTCGTCTTCAATT	CCAATTTGTTATGGTAGCCTTCATCTTCAATT	51.3015
*A16.22	Scchr16	750441	AGCCGAACTTGAATTTTCAGCATCGATCAATT	AGCCGAACTTGAGTTTTCAGCATCGATCAATT	146.669
*A16.23	Scchr16	779189	Absent Allele	AATCGCGAAAGACCTTTCTAGAATCACCAATT	90.9226
*A16.24	Scchr16	790723	CCACTGGGCAGAGGGTTGTTGACAGGTCAATT	CCACTGGGCAGAGGATTGTTGACAGGTCAATT	300.187
*A16.25	Scchr16	828427	TGTTGTTACAATTTTCACGAACTGCAACAATT	TGGTGTTACAATTTTCACGAACTGCAACAATT	140.609
*A16.26	Scchr16	878099	AATTGCAGCAAGAGCTGGCCACTACTCAAGAC	AATTGCAGCAAGAACTGGCCACTACTCAAGAC	246.524
*A16.27	Scchr16	895055	AATTGGAGCATATCTTTCTAAACCTTTCCTCT	AATTGGAGCATATCTTTCTAAACCCTTCCTCT	69.8713
*A16.28	Scchr16	927846	Absent Allele	TGAGTGGGATTGATGATGCGCACGGCACAATT	131.227
