# Supplementary material for: Causal Variation in Yeast Sporulation Tends to Reside in a Pathway Bottleneck
Source: PLoS Genet. 2014 Sep 11;10(9):e1004634. doi: 10.1371/journal.pgen.1004634 (PMC4161353; doi:10.1371/journal.pgen.1004634)
Supplement: Table S2 — Cross 1 genotypes and phenotypes. Each column is an offspring, each row is a marker. Phenotypes are located in the final row and are averages of multiple technical replicates. Genotypes are coded as follows: ‘A’ for a YPS606 Oak marker, ‘B’ for a UCD51 Vineyard marker, and ‘-’ indicates a missing genotype. (TXT) [file pgen.1004634.s002.txt]

Each column is an offspring, each row is a marker. Phenotypes are located in the final row and are averages of multiple technical replicates.
Genotypes are as follows:
A BC248 Oak marker 
B UCD51 Vineyard marker 
- missing genotype

*M01.01 ABABBBAAAABBBAABAABBABBAABBAABABBAABAABBBBAABABAAABBBABBAABAABBAABABBAABAABBBABAABBABABABAABAABBBAABBAABAABBBAABBBAAAABBAABBBBAABABAAABBBBAAABABBAABBABAABBABABABBAAABABBAABABBAAABBABBABAABAABBBABABBAAAABBABABABABBBAABABABABAABABBBAABAABBAABBAABABABABABAABBBAABBBAAAABBBABABABABBAAAABBBABAAABBBBAABABAABBAABBA
*M01.02 ABABBBAAAABBBAABAABBABBAABBAABABBAABAABBBBAABABAAABBBABAAABBABBAABABBAABAABBBABAABBABABABBAAAABBBAABBAABAABBBAABBBAAAABBAABBBABABABAAABBBBAAABABBAABBABABABABABABBAAABABAABBABBAAABBABBAAABBAABBBABABBAABAABAABBABABBBAABABAABBAABABBBAABAABBAABBAABABABABABAABBBAABBBA-ABABABBABABABBAAAABBBABAAABBBBAABABAABBAABBA
*M01.03 BBABBBAAAABBBABAAABBABBAABBAABABBAABBAABBBAABABAAABBBABAAABBABBAABABBAABAABBBAABABBABABABBAAAABBBBAAAABBAABBBAABBBAAABABAABBBABABBAAAABBBBAAABABBAABBABABABABABABBAAABABAABBABBAAABBABBAAABBAABBABBABBAABAABAABBAAABABABBABAABBAABABBBAABAABBAABBAABABABABABAABBBAABBBAAAAABABBABABABBAAAABBBABAAABBABABBABAABBAAABA
*M01.04 ABABBBAAAABBBABAAABBABBAABBAABABABABBABAAABBBABAAABBBABAAABBABBAABABBAABAABBBAABABBABABABBAAAABBBBAAAABBAABBBAABBBAAABABAABBBABABBAAAABBBBAAABABBAABBAABBABABAABBBAAABABAABBABBAABABABBAAABBAABBABBABBAABAABAABBABABABABBABAABBAABABBBAABAABBAABAAABAA-BABABAABBBAABBBAABAABABBABBBABBAAAABBBABAAABBABABBABAABBAABBA
*M01.05 ABABBBAAABBABABAAABBABBABABAABABABABBABAAABBBABAABBAAABABABBABBABAABBAABAABBBBAAABAABAABBBAAAABBBBAAAABBAABBAABBBBABABABAABBBABAABABAABBBBAAABABBAABBAABBBAABAABBBAABABAAABBAABBABABABBAABABAABBABBABBAABAABAABBBAABABABBABAAABBABABBBAABAABBBAAAABBBAABBAABAABBBAABBBAA-BAAABBAABBABBAAABABBABAABBAABABBBBAABABABBA
*M01.06 ABABBBAAABBABABAAABBABBABABAABABABABBABAAABBBABAABBAAABABABBABBABAABAAABAABBBBAAABABBAABBBAAAABBBBAABABAABBAAABABBAAABBBAABBBABAABABAABBBBAAABABBAABBAABBBAABAABBBAABABAAABAABBBBBABBABAABABAABBABBABBAABAABAABBBAABABABAAAAAABABBAABAABBAABBA-AAABBBAABBAABAABBBAABBAABABABABABABBAAAABABABBABAABABAAABABBAABABABBA
*M01.07 BABABBAAABBAAABBBAABABBABABAABBAABABBBAAAABBBABAABBAAABABABBABBABAABAABBAABBBBAAABABBABAABBAAABBBABABABAABBABABABBAAABBAAABBBABAABABAABBBBAAABABBAABBAABBBAABABABBAABABABABAABBABAABBABAABABBABAABBABAABBAABAABBBAABABABABABBABABBAABAABBAABBABAAABBBAABBAABABABBAABBAABABABABABABBAAABBABABBABAABABBAABABBAABABABBA
*M01.08 BABABBAAABBAAABBBAABABBABABAABBAABABBBAAAABBBABAABBAAABABABBABBABAABAABBAABBBBAAABABBABAAABBAABBBABABABAABBABABABBAAABBAAABBBABAABABAABBBBAAABABBAABBABAABBABABABBAABABABABAABBABAABAABAABABBABAAABBBAABBAABAABBBAABABABABABBABABBAABAABBAABBABAAABBBAABBAABABABBAABBAABABABABABABBAAABBABABBABAABABBAABABBAABABABBA
*M01.09 BABABBAAABBAAABBBAABABBABBAAABBAABABBBAAAABBBABAABBAAABABABBABBABAABAABBBAABBBAAABABBABAAABBAABBBABABABAABAABABABBAAABBAAABBBABAABABAABBBBAAABABBAABBABAABBABABABBAABABABABAABBABAABAABBABABAABBAABBBAABBAABBBAAABABABABABABBABABBAAABABBAABBABAAABBBAABBAABABABABABBAABABABABABABBAAABBBBABBABAABABBAABABBAABABABBA
*M02.01 BBAAABBABAABAABBBABABABABAABBABABBAABAABBABABBAABABAAABBBABAAABBBBAABABABAABABBAAABBABABAABBBBAAAABBABABBBAABABABBAABABAABABBABABBAAAABBBBAABBAAABABABABBBAAABABAABBABBAABBAABBABABAABBAABABBABAABBAAABBABABBABABABABABAABABABBAABABBBAAABABBABAABBABABAAABBBBAABBAABAABAABBABABBABABBAABABABABABABABABABAAABBAABAAB
*M02.02 BBAAABBABAABAABBBABABABABAABBABABBAABAABBABABBAAABBAAABBBABAAABBBABABABABAABABBAAABBABABAABBBBAAAABBABBABBAABABABBAABABAABABBABABBAAAABBBBAABABAABABABABBBAAABABAABBABBAABBAABBABABAABBAABABBBAAABBAAABBABABBABABABABABAABABABBAABBABBAAABABBABAABBABABAAABBBBAABBAABAABABABABABBABABBAABABABABABABABABAAABABBBABAAB
*M02.03 BBAAABBABBAAAABBBABABABABAABBABABBAABAABBABAABBAABBAAABBBABAAABBBABABABABAABABBAABABABABBAABBAABAABBABBABBAABAABBBAABABAABABBABABBAAAABBBBAABABABAABABABBAABABABAABBABBAABBAABBABABAABBAABABBBAAABBAABABABABBABABABABABAABABABBAABBABBAABAABBABAABBABABAAABBBBAABBAABAABABABABABBABABBAABABABABABAABBAABAABABBBABAAB
*M02.04 BBAAAABBBAABAABBBABABBAABAABBABABBAABAABBABABBAAABBAAABBBAABAABBBABABABABAABAABBABABABBABABABAABABBAABBAABBABAABBBAABBAAABABABBABABAABBABBAABABABAABABABBAABBAABABBABBAAABBAABBABABABABAABABBBAAABBAABABABABBABABABAABBAABABABBAABBABBAABAABBAABABABBABBAABBBBAABAABBBAAABABABABBABABBAABAABBABABAABBAABAABABBBABAAB
*M02.05 BBAAAABBBAABAABBBABABBAAABABBABAABABBBAAAABBBBAAABBAAABBBAABAABBBABABABABAABAABBABABAABBBABABAABABBABABAABBABAABBABABBAABBAAABBABABABBAABBBABABABAABBAABABABBAABABBABBAAABBAABBABABABABAABABBBAABABAABABABABBABABABAABBAABABABABABBABAABBAABBAABABABAABBAABBBABABAABBBAABAAAABABBABABBAABAABAABBBAABBAABAABABBBABABB
*M02.06 BABAAABBBAABAABBBABAABBAABABBABAABABBBAAAABBBBAAABBAAABBBAABAABBBABABABABAABAABBABABABABBABAABABABBABABAABBABAABBBBABBAABBAAABBABABABBAABBAABABABAABBAABABABBAABABBABBAAABBAABBABABABABAABABBBAABABAABABABABBABABABAABBAABABABABABBABAABBAABBAABABABABBAAABBBABABAABBBAABABAABABBABABBAABABAAABBABABBABAAABABBBABAAB
*M02.07 BABAAABBBAABAABBBABAABBAABABABBAABABBBAAAABBBABAABBAAABABABBBABBBABAAABBBBAAAABBABABABABABBAAABBBABABABAABBABABABBAABAABBBAAABBABABABBAABBAABABABAABBAABBBAABABAABBAABABBABAABBABABABABAABABBABABBBAABBABAABBAABABBABABAABABABABBBAABAABBAABBABAAABBABBAAABBBABABAABBBAABABAABABABBABBAABABABABAABABAABBBAAABBBABAAB
*M02.08 BABAAABBBAABAABBBAABABBAABABABBAABABBBAAAABBBABAABBAAABABABBBAABABBAAABBBBAAAABBABABABABABBAAABBBABABABAABBABABABBAABAABBBAABABABABABBAABBAABABABAABBAABBBAABABAAABBABABBABAABBABABABABAABABBABAABBAABBABAABBBAAABBABABAABABABABBBAABAABBAABBABAAABBABBAABBABABABAABABBABABAABABABBABBAABABABABAABABBAABBAAABBBABAAB
*M02.09 BABAAABBBAABAABBBAABABBAABABABBAABABBBAAAABBBABAABBAAABABABBBAABABBAAABBBBAAAABBABABABABABBAAABBBABABABAABBABABABBAABAABBBAABABABABABBAABBAABABABAABBAABBBAABABAAABBABABBABAABBABAABBABAABABBABAABBAABBABAABBBAAABBABABAABABABABBBAABAABBAABBABAAABBABBAABBABABABAABABBABABAABABABBABBAABABABABAABABBAABBAABBABABAAB
*M02.10 BABAAABBBAABBABBBAABABBAABABABBAABABBBAABAABBABAABBAAABABABBBAABABBAAABBBBAAAABBABABABABABAAAABBBABABABAABABBABABBAABAABBBAABABABABABBAABBAABABABAABAABBBBAABABABAABABBAAABBABBABAABBABAABABBABAABBAABBABAABBABAABBABABAABABABABBAABBAABBAABBABAAABBBABAABABBABABAABABBABABAABABABBABBAABABABABAABABBAABBAABBABABAAB
*M02.11 BAABBABABABAAABBBAABABBAABABBBAAABABBBBABAABABBABABAAABBBABABAABABBAAABBABABAABBBAA-ABABBBAABABABABAABBAABABBABABBAABAABBBAABABABABABABABBAABABAABABAABBBBAAABBABAAB-BBAAABBABBAAABBBABAABABBABAABBAABBABAABBABAABBABABAABABABBABAABBAABBAABBABAABBABABAABABBABABAABABBABABAABABABBABBAABABABABAABABBAABBAABBABAABAB
*M02.12 BAABBABABABABAABBAABABBAABABBBAAABABBABABAABABBABABABABBAABABAABBBAAAABBABABBABBBAABABABBBAABABABABAABBAABABBABABBAABAABBBAABABABABABABABBAABABAABABAABBBABAABBABAABABBAAABBABABAABBBABAABABBABABABAABBAAABBBABAABBABABAABBAABBABAABBBAABABAABBAABBABABAABABBABABAABABBABABAABABBBAABB-AB-BABABA-BABBAABBABBAABAABBA
*M02.13 BAABBABABABABAABBAABABBAABABBBAAABABBABABAABABBABABABABBAABABAABBBAAAABBABABBAABBAABABABABBABABABABAABBAABABABBABBAABABAABBABABABABABABAABABBBAAABABAABBAABBABBABABAABBAAABBAABBAABBAABBBBABBABABABAABBAAABBBABAABABBABAABABABBABAABBBAABABAABBAABBABABAABABABABBAABABBABABAABABBBAABBAABABABABABBAABAABBABBAABAABBA
*M02.14 BAABBABABABABAABBAABABBAABABBBAAABABBABABAABABBABABABABBAABABAABBBAAAABBABABBAABBAABABABABBABABABBAAABBAABABABBABBAABABAABBABABABAABBABAABABBBAAABABBAABAABBABBABABAABBAAABBABBABAABAABBABABBABABABABBAABAABBABAABABBABAABABABBABAABBBAABABAABBAABBABABAABABABABBAABABBABABAABABBBAABBAABABAAABBBBAABAABBABBABAAABBA
*M02.15 BAABBABABAABAABBBAABABBABAABBBAAABABBABABAABAABBBABABABBAABABAABBBAAAABBABABBAABBAABABABABBABABABBAABBAAABABABBABABABABAABBABABABAABBABAABABBBAAABABBAABAABBABBABABAABBAABABABBABAABAABBABABBABABABABBAABAABBABAABABBABAABABABBABAABBBAABABAABBAA-BABAABABABABABAABBABBAAABBABABBBAABBAABABAAABBBBAABAABBABBABAAABBA
*M02.16 BAABBAABBAABAABBBAABABBABAABBBAAABABBABABAABAABBBABABABBAABABAABBBAABABAABABBAABBAABABABABBABAABBABABBAAABABABBABABABBAAABBABABABAABBABAABABBBAAABABBAABAABBABBABABAABBAABABABBABAABAABBABABBABABABABBAABAABBABAABABBBAAABABABBABABABBAABABAABBAABBABAABABABABABAABBABBAAABBABABBBAABBAABBAAAABBBBAABAABABBBABAAABBA
*M02.17 BAABBAABBAABAABBBAABABBAAABBBBAAABABBABABAABAABBBABABABBAABABAABBBAABABAAABBBAABBAABABABABBABAABBABABBAAABABABBABABABBAAABBABABABAABBABAABABBBAAABABBAABAABBBBAABABAABBAABABABBABABAAABBABABBABABABABBAABAABAABBABABBBAAABABABBABABABBAABABAABBAABBABAABABABABABAABBABBAAABBBBAABBAABAABBBAAAABBBBAABAABABBBABAAABBA
*M02.18 BAABBAABBAABAABBBAABABBAAABBBBAAABABBABABAABAABBBABABABBAABABAABBBAABABAAABBAAABBAABABABABBABAABBABABBAAABABAABABABABBAAABBABABABAABABBAABABBBAAABABAABBAABBBBAABABAABBAABABABBABABAAABBABABBABABABABBAABAABAABBABABBBAAABABABBABABABBAABABAABBAABBABAABABABABABAABBABBAAABBBBAABBAABAABBBAAAABBBBAABAABABBBABAAABBA
*M02.19 BAABBBAABAABAABBBAABABBAAABBBBAAABABBBAABAABAABBBABABABBAABABABABAABBABAAABBAABBBABAABABABBABABABABABBAAABABAABBBABABBAAABBABABABABAABBAABABBBAAABABAABBBABABBAABABABBAAABABABBABABAABABABABBABABABABBAABABBAABBABABBBAAABABABBABABABBAABABABABAABBABAABABABABABAABBABBAAABBBBAABBAABAABBBAABAABBBAABAABABBAABABABBA
*M02.20 BAABBBAABAABAABBBAABABBAAABBABBAABABBBAABAABAABBBABABABBAABABABABAABBAABAABBAABBBABAAAABABBABABABABABBAAABABAABBBABABBAAABBAABBABABAABBAABABBBAAABABAABBBABABBAABABABBAAABABABBABABAABABABABBABABABABBAABABAAABBABABBBAAABABABBABABABBAABABABABAABBABBAAAABBABABAABBBBAAAABBBBAABBAABAABBBAABAABBBAABAABABBAABABABBA
*M02.21 BAABBBAABBAAAABBBAABABBAAABBABBAABBABBAABAABAABBBABABABBAABABABAAABBBAABAABBABABBABABAABABBAABBABABABBAAABABAABBBABABBAAABBAABBABABAABBAABABAABBBAABAABBAABBBBAABAABABBAABABABBABABAABABAABBBAABBABABBAABABAAABBBAABBBAAABBAABBABABABBAABAABABBAABBABBAAAABBAABBAABBBABAAABBBBAABBAABAABBBAABAABABABBAABAABABABBBABA
*M02.22 AABBBBAABBAAAABBBAABABBAAABBABBAABBABBAABAABAABBBABABABBAABABABAAABBBAABAABBABABBABABAABABBAABBABABABBAAABABAABBBABABBAABBAAABBABABAABBAABABAABBBAABAABBAABBBBAABAABABBAABABABBABABAABABAABBBAABAABBBBAABABAABABBAABBBAAABBAABBABABABBAABAABABBAABBABBAAABABAABBAABBBABAABBABBAABBAABAABBBAAAABBABABBAABAABABABBBABA
*M02.23 AABBBBAABBAAAABBBAABABBAAABBABBAABBABBAABAABAABBAABBBABBABAABABAAABBBBAAAABBABABBABABAABABBAABBABABABBAAABABAABBABBABBAABBAAABBABABAABBAABABBAABBAABAABBAABBBBAABABAABBAABABABBABABAABABAABBBAABAABBABBABABAABABBAABBBAAABBAABBABABABBAAAABBABBAABBABBAAABABAABBAABBBABAABBABBAABBAABAABBBAAAABBABABBAABAABABABBBABA
*M02.24 AABBBBAABBAAAABBBAABABBAAABBABBAABBABBAAABABAABBAABBBBABABAABABAAABBABBABAABABABBABABAABABBAABBABABABBAABBAAABABABBABAAAABABABBABAABABBABBAABAABBAABAABBAABBBBAABABAABBABBAAABBAABBABAABAABBBAABABBAABBABABAABABBAABBBAAABBAABABBABABBAAAABBABBAABBABBAAABABAABBBABABABAABBABBAABBAABAABBABAAABBBAABBAABAABABABBBABA
*M02.25 AABBBBAABBAAAABBBAABBBBAAABBABABABABBBAAAABBAABBAABBBAABBBAABABAAABBABBABAABABABBABABAABBBAAAABBABABBBAABBAAABABABBAAABBABBBABBABAABABBABBAABAABBAABAABBABABABBABABAABBABBAAABBAABBABA-BAABBBAABABBAABBABBAAABABBAABAB-AABBAABABBABABBAAAABBABBAABBABBAAABABABABBABABABAABBABBAABBAABAABBABAABBABAABBAABAABABABBBABA
*M02.26 AABBBBAABBAAAABBBAABABBAAABBABABABABBBAAAABBAABBAABBAABBBBAABABAAABBABBABAABABABBABABAABBBAAAABBABABBBAABBAABBAAABBAAABBABBAABBABAABABBABBAABAABBAABAABBABABABBABABAABBABBAAABABABBAAABBAABBBAABABBAABBABBAAABABBAABABBAABBAABABBABABBAAAABBABBAABBABBAAABABABABBABABABAABBABBAAABBABAABBABAABBAAABBBAABAABABABBBABA
*M02.27 ABBBBBAABBAAAABBBAABABBAAABBABABABABBBAAAABBAABBAABBAABBBBAABABAAABBABBABAABABABAABBBAABBBAABAABABABBBAABBAABBAAABBAAABBABBAABBABAABABBABBAABAABBAABAABBABABABBABABAABBABBAAABABABBAAABBAABBBAABABBAABBABBAAABABBAABABBAABBAABABBABABBAAAABBBBAAABBABBAAABABABABBABABABBBBAABBAAABBABAABBABAABBAAABBBAABAABABABBBABA
*M02.28 AABBBBAABBAAAABBBAABABBAAABBABABABABBBAAAABBABBAAABBAABBBBAABABAAABBABBABAABABABAABBBAABBBAABAABABABBBAABAABABABABBAAABBABBAABBABAABABBABBAABAABBAABAABBABABABBABABAABBABBAAABABABBAAABBAABBBAABABBAABBABBAABBAABAABABBAABABABABBABAABABAABBBBAAABBABBAAABABABABBABAAABBBBAABBAAABBABAABBABAABBAAABBBAABAABABABBBABA
*M02.29 AABBBBAABBAAAABBBAABABBAAABBABABABABBBAAAABBABBAAABBAABBBBAABABAAABBABBABAABABBAAABBBBAABBAABAABABABBBAAAABBABABABBAABABABBAABBABAABABBABAABBABABBAAAABBABABABBABABAABBABBAAABABABBAAABBAABBBAABABBAABBABBAABBAABAABABBAAABBABABBABAABABAABBBBAAABBABABAABABABABBABAAABBBBAABBAAABBABAABBABAABBAAABBABABAABABABBAABB
*M02.30 BAABBBAABAABAABBBBAAABBAAABBABBAABABBBAAAABBABBABABAABABBBAABBAAAABBABBABAABABBAAABBBBAAABBABAABAABBABABAABBABABABBAABABABBABABABABAABBABAABBABABBAAAABBABABABBABABAABBABBAAABABBABAAABBABBABAABABBAABBABABABBAABAABABBAAABBAABBBABAABABBABABBAAABBABABBABBAABBABABAAABBBBAABBAABBAABAABBABAABBAAABBABABABAABABBAABB
*M02.31 BAABBBAABAABAABBBBAABBAAAABBABBAABABBBAAAABBABBABABAABABBBAABBAAAABBABBABAABABBAAABBBBAAABBABAABAABBABABAABBABABABBAABABABBABABABABAABBABAABBABABBAAAABBABABAABABABAABBABBAAABABBABAAABBABBAABABABBAABBABABABBAABAABABBAAABBAABBBABAABABBABABBAAABBABABAABBAABBABABAAABBABABABABBBAABAABBABAABBAAABBABABABAABABBAABB
*M02.32 BAABBBAABAABAABBBAABBBAAABABABBAABABBBAAAABBABBABABAABAABBBABBAAAABBBABABAABABBAAABBBBAAABBABAABAABBABABAABBABABABABABABABBABABABABAABBABABABABABBAAAABBABABBABABABAABBABBAAABABBABAAABBABBAABABAABBBBAABABABBAAAABBABBAAABBAABBBABAABABBABABBAAABBABABAABBAABBABABAAABBABABABABBBAABAABBABAABBAAABBABABBAAABABBAABB
*M03.01 ABABBABAAABBAABBAABBBAABABABBAABABABABABBABABABAAABBBAABBBAABAABABBABBAAAABBBBAABABABAABABABABABABBABBAABABAAABBABBAABBABAABBAABBBAAAABBABBAABABBAABAABBABAAABABAABBBAABABABBBABABABBAABAABBBAABBABAABBABAABABBAAABBBAABABBAAABBBAABABBAAABBBAABBAABBAABABABABABBABAABABABBAABABBBAABAABABBAABABABBAAABBABBBABAAAABB
*M03.02 ABABBBAABAABAABBAABBBAABABABBAABABABBBAABABABABAABBBBBABAAABBAABABBABBAABAABAABBBABABABAABBABABBABABBABABAABAABBABBAABBABAAABABABAABAABBABBAABABBAABAABBABABBAABABBAABABABABBAABABABBAABAAAABABAAABBABBAABBAAABBABBBBAABABABAABBAABBBAABBAABABABBBAABAABBAABABABBABAAAABBABAABABBBAAAABBABABABABBABABAABABBBAABABAAB
*M03.03 ABABBBAABA-BAABBBAABBAABABABBAABABABBBAABABABABAABB-BBABAAABBAABABBABBAABAABAABBBABABABAABBAAABBABABBABABAABAABBBBBAABBABBAABABABAABAABBAABBAB-BBAABAABBABABBAABABBA-B-B-BABBAABABABBA-BBABABABAAAABABBA-BBAAABBABBABABAABABBAABAABBBAABBAABABABBBAABA-BBAABABABBBBABAABB-BAABABABBAAABBABABABABBABAABABABBBAABABAAB
*M03.04 ABABBBAABAABAABBBAABBAABABABBAABABABBBAABABABABAABBABBABAAABBAABABBABBAABAABAABBBABABABAABBAAABBABABBABABAABBAABBBAAABBABBAABABABABAAABBAABBABABBAABAABBABABBAABAABBABABABABBAABABBABAABBABABABABAABABBAABBAAABBABBABABAABABBABAAABBBAABBAABABABBBAABAABBAABABABABBABAABBABAABABABBAAABBABABABABBABAABBAABBBAABABAAB
*M03.05 ABABBBAABAABAABBBAABBAABABABBAABABABBBAABBAABABAABBABBAAAABBBAABABBABBAABBAAAABBBABABABAABBAAABBABABBABABAABABABBBAAABBABBAABABABABAAABBAABBABABBAABABBAAABBABABAABBABABABABBAABABBAABABBABABABABAABABBAABBAAABBABBABABAABABBABAAABBBAABBAABABABBBAABAABBAABABABABBABAABBABAABABABBAAABBABABABABBABAABBAABBBAABABAAB
*M03.06 BBAABBAABAABAABBBAABBAABABABAABBABABBBAABBAABABAABBABBAAAABBBAABABABBBAABBAAAABBBABABABAABBAAABBABABBABABAABABABBBAAABBABBAABABABABAAABBAABBABABBAABABABAABBABABAABBABABABABBAABABBAABABBABABABABAABABBAABBAAABBABBABABAABABBABAAABBBAABBAABABABBAABBAABBAABABABABBABAABBABAABABABBAAABBABABABABAABBABBAABABBABABAAB
*M03.07 BBAABBAABAABAABBBAABBAABABABAABBABABABABBBAABABAABBABBAAAABBBAABABABBBAABBAAAABBBABABABAABBAAABBABABBABABAABABABBBAAAABBBBAABABABABAAABBAABBABABBAABABABBABAABABAABBABABABABBAABABBAABABBABABABABAABABBAABBAAABBABBABABAABABBABAAABBBAABBAABABABBAABBAABBAABABABABBABAABBABAABABABBAAABBABABABABAABBBBAAABABBABABAAB
*M03.08 BBAABBAABAABAABBBAABBAABABABAABBABABABABABBABABAABBABBAAAABBBAABABABBBAABBAAAABBBABABABABBAAAABBABABBAABBAABABABBBAAAABBBBAABABABABABAABAABBBBAABAABABABBABAAABBAABBABABABABBAABABBAABBABABABABABAABAABBABBAAABBABBABABAAABBBABAAABBBAAABAABBBAABAABBAABBAABABABABBABAABBABAABABBBAAAABBABABABABAABBABBAABBABABBBBAA
*M03.09 BBAABBAABAABAABBBAABBAABABABAABBABABABABABBABABBABBABBAAAABBBBABABABABABBBAABABABABBBABABBAAAABBABABBAABBAABABABBBAAAABBBBAABABABABABAABAABABBAABAABABABAABBAABBAABBABABABABBAABABBAABBABABABABABAABAABBABBAAABBABBAABBAAABBBABAABBABBAABAABBBAABAABBAABBAABABBAABBABBAABABAABBABBAABAABABBAABABAABBABBAAABABABBBBAA
*M03.10 ABBABBAAAABBAABBBAABBAABABABAABBABABABABABBAAABBBABABBAAAABBABABABABABABBBAABABABAABBAABBBAAAABBABABBAABABABABABBBAAAABBBBAABABABABABAABBABABBAABAABABABAABBAABBAABBABABABABBAABABBAABBABAABBABABAABAABBABBAAABBAABBABBAAABBBABAABBABBAABAABBBAABAABBBAABAABABBAABBABBAABABAABABBBAABAABABBAABABBAABABBAAABABBABBBAA
*M03.11 AABBBBAAAABBAABBBAABBAABABABAABBABABBBAAABBAAABBBABABAAABABBABABABABABABBAABBAABBAABBAABBBAAAABBABABBAABABABBAABBBAAABABABBABABABABABAABBABAABABBAABAABBAABBAABBAABBABABBBAABAABBABAABBABAABBBAABAABAABBABBABAABAABBABBAAABBBABAABBAABABBBAABBAABAABBBAABAABAABBAABBBAABBABAABABBBAABAABABABAABBBBAAABBAAABABBABBAAB
*M03.12 AABBABBAAABBAABBBAABBAABABABAABBABABBBAAABBAAABBABBABAAABABBABABABABABABBABABAABBAABBAABBBAAAABBABABBAABABABBAABBBAAABABABBABABABABABAABBABAABABBAABAABBAABBAABBAABBABABBBAABAABBABAABBABAABBBAABAABAABBABBABAABAABBABBABAABAABBABBAABABBBAABBAABAABBBAABAABAABBAABBBAABBABAABABBBAABAABABABAABBBBAAABBAAABABBABBAAB
*M04.01 BBAAABBAABBABBAABAABABABABBAABABABBAABABBBAAABBAABBABAAABBABABABAABBABBAAABBABABABBAABBABBAAABABBABABABAABABBAABBBAAABABBAABABBAABBAAABBBABABABAABBABAABABBABBAAABABBABAABABBAABAABBABABABBABAABABBABAABAABABAABABABBABABBAAABBAABBABBAAAABBBAABBBAAABBABBAAABBAABABABBAAABBAABBBBAABAABAABBABABBABAAABBAABBBAABABBA
*M04.02 BBAAABBAABBABBAABAABABABABBAABABABBAABABBBAAABBAABBABAAABBABAABBABABABBAAABBABABABBAABBABBAAABABBABABABAABABBAABBBAAABABBAABABBAABBAAABBBABABBBAABBABAABABBABBAAABABBABAABABBAABABBAABABABBABAABABBABAABBABABAABABABBABABBAAABBAABBABBAAAABBBAABBBAAABBABBAAABBAABABABBAAABBAABBBBAABAABAABBAAABBABAAABBAABBBAABABBA
*M04.03 BBAABABAABBABBAABAABABABABBAABABABBAABABBBAAABBAABBABAAABBABAABBABABABBAAABBABBABBAAABBABBAAABABBABABABAABABBAABBBAABAABBAABABABABBAAABBBABAABBAABBABAABABBABBAABBAABBAAABABBAABABBAABABABBABAABABBABAABBABABBAABBAABABABBAAABABABBABABAAABBBAABBBAAABBABBAAABBAABABABBAAABBAABBBBAABAABAABBAABBBABAAABBAABBBAABABBA
*M04.04 ABBABABAABBABBAAAABBABBAABABABABAABBABBABBAAABBAABABBAAABBABAABBABABABBAABABABBABBAAABBABABAABABBABABABAABABBAABBBAABAABBAABABABABBBBAABBABAABBAABBABAAAABBABBAABBAABBAAABABBAABABBAABABABBAABABABBABAABBABABBAABBAABABABBAAABABBABABABAAABBBAABBBAAABBABABABABAABABAABBAABBAABBBBAABABAAABBAABBBABAAABBAABBBAABABBA
*M04.05 ABBABABAABBABBAAAABBABBAABABABBAAABBABBABBAAABBAABABBAAABBABAABBABABABBAABABABBABBAAAABBBABAABABBABABABAABABBAABABBABAABBAABABABABABBAABBABAABBAABBABBAAABBABBAABBAABBAAABABBAABBABABBAAABBAABABABBABAABBABABBAABBAABABABBAAABABBABAAABBAABBBAABBBAAABBABABABABAABBAAABBAABBAABBBBAABABAAABBAABBBABAAABBAABBBAABABBA
*M04.06 ABBABABAABBABBAAAABBABBAAABBABBAAABBABBABBAAABBAABABBAAABBABAABBABABABAAABABABBAABABAABBBABAABABBABABABAABABBAABABBABAABBAABABABBBAABAABBABAABBAABBABBAAABBABBAABBAABBAAABABBAABBABABBAAABBAABABABBABAABBABABBAABBAABABABBAAABABBABAAABBAABBBAABBBAAABBABABABABAABBAAABBABABAABBBBAABABAAABBAABBABBAAABBAABBBAABABBA
*M04.07 BBBBBABBBBBABBABAABBABBAAABBABBAAABBABBABBBAABBABBBBBAAABBABAABBABABABBAABABABBAABABBABBBABABBABBBBABABABBBBBAABABBABAABBAABABABBBAABAABBABABBBBAABABBAAABBABBAABBAABBAAABABBAABBABABBAAABBAABABBBBBBAABBABABBAABBBABABAABABABBBBABABAABBBBBBAABBBAAABBABABABBBAABBAAABBABABAABBABBABABBAABBBABBABBAABBBBBBBBAABABBA
*M04.08 BBAABAABBABABABAAABBBBAAAABBAABBABBABABABBAABBAABBAABBAAABABABABBBAAABBABBAABABAABABBAABBBAAABBABABABAABAABBABBABABABAABBAABBAABABABABABBABABBAABABABBAABABABBAAABAABABAABBABAABAABBBAABABBAAABBBBAAABABBBAAABABBABABABAABABAABBBAABBAABBABBBABABBAABBAABAABBAABABBAABABABABAABBBBAAAABBAABBAABBBABAAABBBBABAABAABBA
*M04.09 BBAABAABBABABABAAABBBBAAAABBAABBABBABABABBAABABABBAABBAAABBAABABBBAAABBABBAABABAABABBAABBBAAABBABABAAABBAABBABBABAABBAABBAABBAABABABABABBABABBAABBAABBAABABABBAAABABBABAABABBAABAABBBAABBBAAAABBBBAAABABBBAAABABBABABABAAABBAABBABABBAABBAABBBAABBAABBAABAABBAABABBAABABABBAAABBBBAAAABBAABBBAABBABAAABBBAABBABAABBA
*M04.10 BBAABBAABABABAABAABBABABAABBAABBABBABABABBAABABABBAABBABABAAABABBBAAABBABBAABABAABABBAABBBAAAABBBABAAABBAABBABBABAABBAABBAABBAABABABABABBABABBAABBAABABABABABBAABBAABABAABABBAABAABBBAABBBAAAABBBBAABAABBBAAABABBABABABAAABBAABBBBAABAABBAABBBAAABBABAABBAABBAABABBAABABABBAAABBBBAAAABBAABBBAABBABAAABBBAABBABAABBA
*M04.11 BBAABBAABABABAABAABBABABAABBAABBABBABABABBAABABAABBABBABABAAABABBBAAABBABBAABABAABABBAABBBAAAABBAABBAABBAABBABABBAABBAABBAABBAABABABABABBABAABBABABABABABABABBAABBAABABAABABBAABAABBBAABBABAAABBBAABBAABBBAAABABBABAABBAAABBAABBBBAAABABBAABBBAAABBABAABABABBAABABBAABABABBAAABBBBAAAABBAABBBAABBABAAABBBAABBABAABBA
*M04.12 BBAABBAABABABAABAABBABABAABBAABBABBABABABBAABABAABBABBABABAAABABBBAAABBABBAABABAABABBAABBAABAABBAABBAABBAABBABABBAABBAABBAABBAABABABABABBABAABBABABABABABABAABBABBAABABAABABBAABAABBBBAABABAAABBBAABBAABBBAAABABBABAABBABAABAABBBBAAABABBAABBBAAABBABAABABABBAABABBAABABABBAAABBBBAAAABBAAABBAABBABAAABBBAABBABABBAA
*M04.13 BABABBAAAABBBAABBABAABABAABBAABBABBABABABBAABABAABBABBABABAAABABBBAAABBABBAABABAABABBAABBAABAABBAABBBABAAABBABABABABBAABBAABAABBABABABABBBAAABBABABABABABABAABBAABBABABAABABBAABAABBBBAABABAABABBAABBAABABBAAABBBABABBAABAABAABBBBAABBAABAABBABAABBABAABABABABABABBAABABABBAAABBBBAAAABBABABBAABBBAAAABBBAAABABBBBAA
*M04.14 BABABBAAABBABAABBABAABABAABBABBBABBABABABBAABABAABBABBABABAAABABBBAAABBABBAABABAABABBAABBAABAABBBAABBABAAABBABABABABBAABBAABAABBABABBBAABBAAABBABABABABABABAABBAABBABABAABABBAABAABBBBAABABAABABBAABBAABABBAAABABABABBAABAABBABABBAABBAABAABBABAABBABAABABABABABABBAABABABBAAABBBBAAAABBABABBAABABBAAABBBAABBAABBBAA
*M04.15 BABABBAAABBABAABBABAABABAABBABBAABBABABABBAAB-BAABBABBABABAAABABBBAAABBABBAAABBAABABBAABBAABAABBBAABBABAAABBABABABABBAABBAABBABAABABBBAABBAAABBABABABABABABAABBABBAABABAABABBAABAABBBBAABABAABABBAABBAABABBAABBABAABBBAABAABBABABBAABBAABAABBABAABBABAABABABABABABBAABABBBAAAABBBBAAAABBABABBAABABBAAABBBAABBAABBBAA
*M04.16 BABABBAAABBABAABBABAABABAABBABBAABBABABABBAABABAABBABBABABAAABABBBAAABBABBAAABBAABABBAABBAABAABBBAABBABAABBAABABAABBBAABBAABBABAABABBBAABBAAABBABABABABABAABABBABBAABABAABABBAABBABABBAABABAABABBAABBAABABBAABBABAABBBAABAABBABABBAABBAABAABBABAABBABAABABABABABABBAABABBBAAAABBBBAAAABBABABBAABABBAAABBBAABBAABBBAA
*M04.17 BABABBAAABBABAABBABAABABAABBABBAABBABABABBAABABAABBABBABABAAABBABBAAABBABBAAABBAABABBAABBAABAABBBAABBABAABBAABABAABBBAABABABBABAABABBBAABBAAABBABABABABABAABABBABBAABABAABABBAABBABABBAABABABAABBAABBAABABBAABBABAABBBAABAABBABABBAABBAABAABBABAAABBBAABABABABABABBAABBAABABAABBBBAAAABBABABBAABABBAAABBBAABBAABBBAA
*M04.18 BABABBAAABBABAABBAABBAABABBAAABBABBABABABBAAB-BAABBABBABABAAABBABBAAAABABBAAAABBABABBAABBAABAABBBAABBABAABBAABABAABBBAABABABBABAABABBBAABBAAABABBABABAABBAABABBABBAABABAABABBAABBABABBAABABABAABBAABBAABABBAAABBBBAABBAABAABBABABBAABBAABAABBABAAABBBAABABABBABAABBAABBAABABAABBBBAAAABBABABBAABABBAAABBBAABBAABBBAA
*M04.19 AABBBBAAABBABBAABAABBAABABBAAABBABBABABABBAABABAABBABBABABAAABBABAABAABBBBAAAABBABABBAABBAABAABBABABBABAABBAABABAABBBAABABABBABAABABBBAABBAAABABBABABAABBAABBABABBAABABAABABBAABBABABBAABABABAABBAABBAABABBAAABBBBAABBBABAABBABABBAABBAABAABBABAAABBBAABABABBABAABBAABBAABABAABBBAABAABBABABABABABBAAABBBAABBAABABBA
*M04.20 ABABBBAAABBABBAABAABBAABBABABAABABABBBAABBAABABAABBABBABABAAABBABAABAABBBBAAAABBABABBABABAABAABBABABBABAABBAABABAABBBAABAABBBABAABABBBAABBAAABABBAABBAABAABBBABABBAABABAABABBAABABBAABABBABABABABAABBAABABBAAABBBAABBABABABABABABBAABBAABAABBABAAABBBAABABBABABAABBAABBAABABBABABAABAABBABABABABABA-BAABBAAABBABABBA
*M04.21 ABABBBAAABBABBAABAABBAABBABABAABABABBBAABBAABABAABBABBABABAAABBABAABAABBBBBAAABBABABBABAAABBAABBABABBABAABBAABABAABBBAABABBABABAABABBBAABBAAABABBAABBAABAABBABBABBAABABABAABBAABABBAABABBAAABABAABABBAABBABAABABBAABBABABABABABABBAABAABBAABBABAAABBBAABABBABABAABBABBAAABABBABABAABAABBABABABABABABBBAABAAABBABABBA
*M04.22 ABABBBAAABBABBAABAABBAABBABABAABABABBBAABBAABABAABBABBABABAAABBABAABAABBBABAAABBABABBABAAABBAABBABABBABAABBAABABAABBBAABABBABABAABABBBAABBAAABABBAABBAABAABBABBABBAABABABAABBAABABBAABABBABABABAABABBAABBBAAABABBAABBABABABABABABBAABAABBAABBABAAABBBAABABBABABAAABBBBAAABABBABABAABAABBAABBABABABABBBAABAAABBABABBA
*M04.23 ABABBBAABABABBAABAABBAAABABABABAABABABABBBAABABAABBAABBBABAAAABBBAABAABBBABAAABBAABBBABAAABBBAABABABBABAABBAABABAABBBAABABBABABAABABBBAABBAAABABAABBBAABAABBABBABBAABABABAABBAABBABAABABBABABAAAABABBAABBBAAABABBAABBABABABABABABBAABAABBAABBABABAABBAABBBAABABAAABBABBAABABBABABAABAABBBBAAABABBAABBBAABAAABBABABBA
*M04.24 ABABBBAABABABBAABAABBABABABABABAABABABAABBAAAABBABBAABBBABAAAABBBBAAAABBBABAAABBAABBBABAAABBAABBABABBABAABABABABAABBBAABABBABABAABABBAABBBAAABABAABBBAABABBAABBABBAABABABAABBBAABABAABABAABBBBAAABABBAABBBAAABABBAABBAABBABABABABABABAABBAABBABABAABBAABBBAABABAAABBABBAABABBABABAABAABBBBAAABABBAABBBAABAAABBABABBA
*M04.25 ABABBBAABABABBAABAABBABABABABABAABABABABBBAAAABBABBAABBBABAAAABBBBAAAABBBABAABABAABBBABAABBAAABBABABBABAABABABABAABBBBAAABBABABAABABBAABBBAAABABAABBBAABABBAABBABBAABABABAABABABBABAABABAABBBBAAABABBAABBBAAABAABAABBAABBABABABABABABAABBAABBABABAABBAABBBAABABAAABBABBAABABAABBBAABAABBBBAAABABBAABBBAABBAAABABABBA
*M04.26 BAABBBAABABABBAABAABBABABABABABAABABBAABBBAAAABBBBAAABBBABAAAABBBBAABABABABAABABAABBBAABABBAAABBABABBBAAABABAABBBAABBAABABBABABABAABBAABBBAAABABAABBBAABABBAABBABBAABABABAABABABBABAABBAAABBABBAABBABAABBBAAABBABAABBAABBABABABABABABAABAABBABBABAABBAABBBAAAABAAABBABBAABABAABBBAABAABBBBAAAABBBAABABABBBAAABABABBA
*M04.27 BAABABBABABABBAABAABBABABABABBAAABABBAABBBAAAABBBBAAABABBBAAABBABBAABABAAABBABABABBABAABABBAAABBAABBBBAAABABAABBBAABBAABABBABABABABABAABBBAAABABAABBABABABBAABBABBAABAABBAABABABBABAABBAAABBAABBABBABAABBBAAABBABAABBAABBABABABABABABAABAABBABBAABABBAABBBAAAABBBABAABBAABABAABBBAABAABBBBAAABABBAABABABBBAAABABABBA
*M04.28 BAABABBABABABBAABAABABBABABABBAAABBABAABBBAAAABBBBAAABABBABAABBABBAABABAAABBABABABBABAABBBAAAABBAABBBBAAABABABBABAABBAABABBABABABABABAABBBAAABABAABBABABABABABBABBAABAABBAABABABABBAABABAABBAABBABBABAABBBAAABBABAABBAABBABABABABABABBAAAABBABBAABABBAABBBAAAABBBABAABBAABABAABBBAABAABBBBAAABABBAABABABBBAAABABABBA
*M04.29 BAABABBABABABAABABABABBABABABBAAABBABAABBBAAAABBBBAAABABBABAABBABBAABABAAABBABABABBABAABBBAAAABBABABBBAAABABABBABAABBAABABBABABABABABAABBAAABBAAAABBABABABABBAABBBAABAABBAABABABABBAABABAABBAABBBABABAABBBAAABBABAABBAABBABABABABABABBAAAABBABBAABABBAABBBAAAABBBABAABBAABABAABBBAABAABBBBAAABABBAABABBABBABABAAABBA
*M04.30 BAABABBABB-ABAABABABABBABABABBAAABBABAABBBAAAABBBBAAABABBABAABBABBAABABAAABBABABABBABAABABBAABABABABBAABABABABBABAABBAABABBAAABBBABABAABBAABBBAAABBBABABABABBAABBAAABAABBAABABABABBAABABAABBAABBBABABAABBBAAABBAAABBBBAABABABABABAABBAABAABBABBABBAABAABBBAAABABBABAABBABAABAABBBAABAABBBBAAABABBAABBBAABBABABAAABAB
*M04.31 BAABABBABBAABAABABABABBAAABBBBAAABBABAABBBAAAABBBBAAABABBABAABBABBAABABAAABBAABBABBABAABABBAABABABABBAABBAABABBABAABBBAAABABAABBBBAABBAABAABBBAAAABBABABABABBAABBBAABAABBAABABABABBAABBAAABBAABBBABABAABBBAAABBAAABBABABAABBBBAABAABABABBABA-BBABBAABAA--BAAABABBABAABBABAABAABBBBAAA-BBBB-AABABBAABBB-ABBABABAAABBB
*M04.32 BAABABBABBAABAABABABABBAAABBBBAAAABBBAABBBAAAABBBBAAABABBABAABBABBAABABAAABBAABBABBABAABABBAABABBAABBAABBAABABBABAABBBAAABABAABBBBAABBAABAABBBAAAABBABABAABBBAABBBAABAABBAABABABABBAABBAAABBAABBBABABAABBBAAABBAAABBABABAABBBBAABAABABABBABAABBABBAABAABBBAAABABBABAABBABAABAABBBBAAAABBBBAAABBBBAABBBAABBABABAAABBA
*M04.33 BAABABBABBABBAABABABABBAAABBBBAAAABBBAABBBAAAABBBBAAABAABABAABBABBA-BABAAABBAABBABBABAABABBAABABABABAAABBAABAABABABBBBAAABABAABBBBBABBAABAABBBAAABBAABABAABBBAABABABBAABAABBAAABABBAABBABABAAABBBABAAABBBBAAABBAAABBABABBABABBAABAABABABBABAABBABBAABAABBBAAABABBABAABBABAABAABBBBAAAABBBBAABBAABAABABABABAAABABBBBA
*M04.34 BAABABBABBAABAABABABABBAAABBBBAAAABBBAABBBAAAABBBBAAABABBABAABBABBAABABAAABBAABBABBABAABABBABBAAABABBAABBAABBBAABAABBBAABABAABABBBAABBAABAABBBAAABBAABABAABBBAABABABBAABAABBBAABABBAABBABABAAABBBABAAABBABABABBAAABBABABBABABBAABAABABABBABAABBABBAABAABBBAAABABBABAABBABAABAABBBBAAAABBBBAABBAABAABABABABAABBABBABA
*M04.35 BAABABBABBAABAABABABABBAAABBBBAAAABBBAABBBAAAABBBBAAABABBABAABBABBAABABAAABBAABBABBABAABABBABBAAABABBAABBAABBBAABAABBBAABABAABABBBAABBAABAABBBAAABBAABABAABBBAABABABBAABAABBBAABABBAABBABABAAABBBABAAABBABABABBAAABBABABBABABBAABAABABABBABAABBABBAABAABBBAAABABBABAABBABAABAABBBBAAAABBBBAABBAABAABABABABABBAABBABA
*M04.36 BAABABBABBAABAABABABABBAAABBBBAAABABBAABBBAAAABBBBAAABABBABAABBABBAABABAAABBAABBABBABAABABBABBAAABABBAABBAABBBAABAABBBAABABAABABBBAABBAABAABBBAAABBAABABABABBAABABABBAABAABBBAABABBBABBABABAAABBBABAAABBABABABBAAABBABABBABAABABBAABABABBABAABBABBAABAABBBAAABABBABAABBABAABAABBBAAAAABBBBAABBAABAABABABABABBAABBABA
*M04.37 BAABBBAABBAABAABABABABBAAABBBBAAABABABABBBAAAABBBBAAABABBABAABBABBAABABAAABBAABBABBABABAABBABBAAABABBAABBAABBABABAABBBAABABAABABBBAABBAABAABBBAAABBAABABABABBABAABABBAABAABBBAABABABABBABABAAABBBABAAABBABABABBAAABBABABBAABABABBAABABABBABAABAABBAABAABBBAAABABBBAAABBABAABBAABBABAAABBBBAABBAABAABABABABABBAABBABA
*M04.38 BAABBBAABBAABAABABABABBAAABBABBAABABBBAABBAAAABBBBAAABABBABAABABBBAABABAAABBAABBABBABABABBAABBAAABABBAABBAABBAABBAABBAAABABAABABBAABBBAABAABBBAAABBAABABABABBABAABABBAABAABBBAABABABABBAAABBBAABBABAAABBABABABBAAABBABABBAABABABABABABABBAABBBAAABABBAABBBAAABABBBAAABBAAABBBAABBABAAABBBBAABBAABAABABABABABBAABBAAB
*M04.39 AABBBBAABBAABAABABABABBAAABBABBAABABBBAABBAAAABBBAAAABABBABAABABBBAABABAAABBAABBABBABABABBAABBAAABABBAABBAABBAABBABABAABBABABBAABAABBBAABAABBBAAABBAABABABABBABAABABBAABAABBBABAABABABBAAABBBAABAABBABBAABABABBAAABBABABBAABBBAAABBAABABBAABBBAAABABBAABBAABABABBBAAABBAAABBBAABBABAAABBABBAABABBAABABABABABBBAABAAB
*M04.40 BAABABABBBAABAABBAABAABBAABBABBAAABBBBAABBAABAABBABAABABBABAABABBBAABABAABBAAABBABBABABABBAABBAAABABBAABBAABBAABBAABBAABBABABBAABAABABABBAABBBAAABBAABABABABBABAABABBAABAABBBABAABABABBAAABBBAABAABBABBABBAAABBAAABBABABBABABBAAABBAABABBAABBBAAABABBAABBAABABABBBAAABBAAABBBAABBABAAABBABBAABABBAABABABABABBBAABAAB
*M04.41 BAABABABBBAABAABBAABAABBAABBABBAAABBBBAA-BAABAABBABAABABBABAABABBBAABABABABAAABBABBABABABBAABBAAABABBAABBAABBAABBAABBAABBABABBAABAABABABBAABBBAAABBAABABABABBABAABAB-AABAABBBABAABABABBAAABBBAABAABBABBABBAAABBAAAB-ABABBABABAAAABABABABBAABBBAAABABBAABBAABABABBBAAABBAAABBBAABBBAAAABBABBAABABBAABABABABABBBAABAAB
*M04.42 BAABABABBBAABAABBAABAABBAABBABBAAABBBBAABBAABAABBABAABABBABAABABBBAABABABABAAABBABBABABABBAABBAAABABBAABBAABBAABBAABBAABBABABBAABAABABABBAABBBAAABBABBAAABABBABAABABBAABAABBBABAABABABBAAABBBAABAABBABBABAAB-BBAAABBABABBABABABAABABABABBAAB-BAAABBAB-ABBAABABABBBAAABBAAABBBAABBBAAAAB-ABBAABABBAABABABABAABBABBAAB
*M04.43 BAABABABBBAABAABBAABABABAABBABBAAABBBBAABBAABAABBABAABABBABAABABBBAABABABABAABBAABBABABABBAAABBAABABBAABBAABBAABBAABBAABBABABBAABAABABABBAABBBAAABBABBAAABABBABAABABBAABAABBBABAABABABBAAABBBAABAABBABBABAABABBAAABBABABAABBBABAABABABABAABBBBAAABBABAABAABBABABBBAAABBAAABBBAABBBAAAABBABBAABABBAABABBAABAABBABBAAB
*M04.44 BAABABABBBAABAABBAABABABAABBBABAAABBBBAABBAABAABBABAABAABABBABABBBAABABABABAABBAABBABBAABBAAABBAABABBAABBBAABAABBAABABABBABABBAABAABABBABAABBBAAABBABBAABBABBABABBAABAABAABBBBAABAABABBAAABBBABAAABBBABABAABBBAAAABBBAABAABBBABAABABBAABAABBBBAAABBABAABABABABABABAAABBAAABBBAABBBAAAABBABBAABABABABABBAABAABBABBAAB
*M04.45 BAABABABBBAABAABBAABABABAABBBABAAABBBBAABBAABAABBABAABAABABBABABBBAAAABBBABAABBAABBABBAABBAAABBAABABBAABBBAABAABBAABABABBAABBBBABAABABBABAABBBAAABBABABABBAABABABBAABAABAABBBBAABAABABBAAABBBABAABBABABABAABBBAAAABBBAABBABABABAABABBAABAABBBBAAABBABAABABABABABBBAABABAAABBBBAABBAAAABBABBAABABABABABBAABAABABBBBAA
*M04.46 BAABABABBBAABAABBAABABABAABBBABAAABBBBAABBAABAABBABAABAABABBABABBBAAAABBBABAABBAABBABBAABBAAABBAABBABAABBBAABAABBAABABABBAABBBAABAABABBABAABBBAAABBABABABBAABABABABABAABAABBBBAABAABA-BAABBABABAABBABABABAABBBAAAABBBAABBAABBABAABABBAABAABBBBAAABBABBAAABABABABBBAABABABAABBBAABBAAAABBABBAABABABABABBAABAABABBBBAA
*M04.47 BAABABABBBAABAABBAABABABAABBBABAAABBBBAABBAABAABBABAABAABABBABABBBAAAABBBABAABBAABBABBAABBAAABBAABBABAABBBAABAABBAABABABBAABBBAAAAABABBABAABABAAABBABABABBAABABABABABAABAABBBBAABAABABBAABBABABAABBABABABAABBBAAABBBBAABBAABBABAABABBAABAABBBBAAABBABBAAABABABABBBAABABABAABBBAABBAAAABBBBAAABABABABABBAABAABABBBAAB
*M04.48 BAABABABBBAABAABBAABABABAABBBABAAABBBBAABBAABAABBABAABAABABBABABBBAAAABBBABAAABBABBABBAABBAAABBAABBABAABBBAABAABBAABABABBAABBBAAAABBABBABAABBBAAABABBABABBAABABABABABAABAABBBBAABAABABBAABBABABAABBABABABAABBBAAAABBBAABBAABBABAABABBAABAABBBBAAABBABBAAABABABABBBAABABABAABBBAAABBAAABBBBAAABABABABABBAABAABABBBAAB
*M04.49 BAABABABBBAABAABBAABABABAABBBABAAABBBBAABBAABAABBABAABAABABBABABBBAAAABBBABAAABBABBABABABBAAABBAABBABAABBBAABAABBAABABABBAABBBAAAABBABBABAABBBAAABABBABABBAABABABABABAABAABBBBAABBAAABBAABBABABAABBABABABAABBBAAAABBBAABBAABBABAABABBAABAABBBBAAABBABBAAABABABABBBAABABABAABBBAAABBAAABBBBAAABABABABABBAABAABABBBAAB
*M04.50 BAABABABBBAABAABBAABBAABBAABBABAAABBBBAABAABBAABBAABABAABABBABABBABAABABBABAAABBABBABABABBAAABBABABABAABBBAAAABBBBAABAABBAABBBAAAABBAABBBAABABABABABBBAABBAAABBABABABAABAABBBAABBBAAABBAABBABABAABBABABABAABBBAAAABBBAABBAABAABBABABBAABBAABBBAAABBAABABBBABABABBBAABABABAABBBAAABBAAABBBBAAABABABABABBAABABBAABBABB
*M04.51 BAABABABBABAABABBAABABABAABBBABAAABBBBAABAABABBAAABABAABBAABBAABABBAABABBABAAABBABBAABABBBAAABABBABABAABBBAABABABBAABAABBAABBBAAAABBABBABAABABABABABBBAABBAAABBABABAAABBBAABBBAAABAAABBABBAABABAABBAAABBABABBBAAABBABAABBAABAABBABABBAABBABABBAAABBABAABABABABBABBAABABABAABBABAABBAAABBBBAAABBBABABBABAAABBBAABBAAB
*M04.52 BBAAABABBABAABABBAABABABBAABBABAAABBABBABAABABBAAABBBABBAAABABABABBAABABBABAAABBABBAABABBBAAABBABABAABABBBAABABABBAABAABBAABBBAAAABBABBABAABABABABABBBAABBAAABBABABAAABBBAABBBAAABABABBABBAABABAABBAAABBABABBBAAABBABAABBAABAABBABBABAABBABABBAAABABBABAABABABBABBAABABABAABBABAABBAAABBBBAAABABABABBABAAABBBBAABAAB
*M04.53 BBAAAABBBABAABBABAABBAABBAABBABAABABABABBAABABBAA-BBBABBAAABABABABBAABABABA-ABABBBAAAABBABABBABAAABBABABBBAABBAABBAABAABBAABBBAAAABBABBABAABABABABABABBABABAABBABABAAABBBAABBBAAABABBABABBAAABABABBAAABBABABBABAABBAABABBBAABAABABBABAABBAABBBAAABABBABAABABABBAABBABAABBABABABAAABBAABBBABAABBABAABBABAAABBBBAABAAB
*M04.54 BBAAAABBBABAABBAAABBBAABBAABBABAABABABABBAABABBAAABBBABBAAABAABBBABAABABABABABABBBAAAABBABABBABAAABBABABAABBBBAABBAABABABAABBBAAAABBABBABAABABABABABABBABABAABBABAABAABBBAABBABAABABBABABBAAABABABBAAABBABABBABAABBAABABBBAABAABABBABAABBAABBBAAABABBABAABABABBAABBABAABBABABABAAABBAABBBABAABBABAABAABBAABBBBAABAAB
*M04.55 BBAAAABBBABAABBAAABBBAABBAABBABAABABABABBAABABBAAABBBABBAAABAABBBABAABABABABABABBBAAAABBABABBABAAABBABABAABBBBAABBAABABABAABBBAAAABBABBABAABABABABABABBABABAABBABAABAABBBAABBABAABABBABABBAAABABABBAAABBABABBABAABBAABABBBAABAABABBABAABBAABBBAAABABBABABAABABBAABBABAABBABABABAAABBAABBBABAAB-ABAABAABBAABBBBAABAAB
*M04.56 ABABAABBBABAABBAAABBBBAABAABBABABBAAABABBBAAABABABBABAABBAABAABBAABBABABABABABABBBAAAABBABABBABAAABBABABAABBBABABBAABABABAABABBAAABBABBABAABBAABABABABBABABAABBABAABAABBAABBBBAAABABBBAABBAAABABABBABAABABABBABAABBAABABBBAABAABABBABAABBAABBBAAABABBABABAABABBAABBABBAAAABBBABAAABBAABBABBAABBABAABAABBAABABBABBAAB
*M04.57 ABABAABBBABAABBAAABBBBAABAABBABABBAAABABBBAAABABABBABAABBABAAABBAABBABABABABABABBBAAAABBABABBABAAABBABABAABBBABABBAABABABAABABBAAABBABBABAABBBAAABABABBABABAABBABAABAABBAABBBBAAABABBBAABBAAABABABBABAABABABABBAABBAABABBBAABAABABBABAABBAABBBAAABABBABABAABABBABBAABBAAAABBBABAAABBAABBABBAABBABABAAABBAABABBABBAAB
*M05.01 ABBAABBABABABABAABABBAABABABBABAABBABBAAAABBABBABABABABBAAABABBABBAAABABBAABAABBBBAAABBABABAAABBABABABABBAABABABAAABBABABAABBABABABAAABBABABABABABABABBAABABAABBBABAABABABBABAABABBAABBAABBAAABBBBAAABBABAABABABBAABABBAAABBBABAAABBBBAAABABBAABAABBBAABBABABABAABBAAABBBBAABAABBABAABABABBAAABBABABAABBABABBBAAABBA
*M05.02 ABBAABBABABABABAABBABAABABABABBAABBABBAAAABBABBABABABABBAAABABBAABBABBAABAABAABBBBAAABBABABABABBABABABABBAABABABAABBBABABAABBABABBAAAABBABABABBAABABABBAABABAABBBABAABABABBABAABABBABABABBBAAABBBABAABBAAABBABABBAABABBAAABBBABAAABBBBAABBAABABAAABBBAABBABABABAABBAAABBBBAABAABBABABBAAABBAAABBABABAABBABABBBAAABBA
*M05.03 AABABBAAABBABABAABBABAABABABABBABBBABBAAAABBABBABABAAABBBAABABBAABBABBAABAABAABBBBAAABBABABABABAABABABABBABBABABAABBBABABAABAABBBBAAAABBABABABBAABABABBABBAAAABBBABAABABABBABBAABABABABABABAABABBABAABBAAABBABABBABBABBAAABBBABAAABBBBAABAAABABAAABBBAABBABABABAABBAAABBBABABAABBABABBAAABBAABABABABAABBABBBABAAABAB
*M05.04 ABBABBAAABBABABAABBABAABABABABBABBAABBAAAABBABBABABAAABBBAABABBAABBABBAABAABAABBBBAAABBAAABABABAABABABABAABBABABAABBABBABAABAABBBBAAAABBABABABBAABABABBABBAAAABBBABAABABABBABBAABABABABABABAABABBABAABBAAABBABABABBAABBAABABBABAAABBBBAABAABBABAAABBBAA-BABABABAABBAAABBBABABAAABABABBAAAABAABABABABAABBABBBABAAABAB
*M05.05 BABABBAAABABBABAABBAABBAABABABBAABABBBAAAABBBABABABAAABABABBABBAABBABBAABABBAABBBBAAABBAABBABABAABABABABABBAABABAABBABBABAABAABBBBAAAABBBBAAABABABABABBABBAAAABBBABAABABABABABBABABABABABABAABABABBAABBAAABBABABABBABABAABABBABAAABBBBAABAABBABAABAABAABBAABBABAABBAAABBBABABABABAABBBAAABBAABABBABABABAABBAABABABAB
*M05.06 BABABBAAABABBABAABBAABBAABABABBAABABBBAAAABBBABABABAAABABABBABBAABBABBAAAABBAABBBBAAABBAABBABABAABABABABABBAABABAABBABBABAABBABABBAAAABBBBAAABABABBAABBABBAAABABAABBABABABABABBABABABABABABAABABABBAABBABAABBBAAABBABABAABABBABAAABBABBABAABBABABBAABAABBAABBABAABBABAABBABABABABAABBBAAABBAABABBABABAABABBAABABABAB
*M05.07 BABABBAAABABBABAABBAABBAABABABBAABABBBAAAABBBABABABAAABABABBABBAABBABBAAAABBAABBBABABABAABBABABAABABABABABBAABABAABBABBABAABBABABBAAAABBBBAAABABABBAABBABBAAABABAABBABABABABABBABABABABABABAABABABBAABBABAABBBAAABBABABAABABBABAAABBABBABAABBABABBAABAABBAABBABAABBABAABBABABABABAABBBAAABABABABBABABAABABBAABABABAB
*M05.08 BABABBAAABBAAABBABBAABBAABABABBAABABBBAAAABBBABAABBAAABABABBABBAABBABBAAAABBAABBBABABABAABBAAABBABABABABABBAABABAABBABBAAABBBABAABABAABBBBAAABABABBAABBABBAAABABAABBABABABABABBABAABBABABABAABABABBAABBABAABBBAAABBABABAABABBABAAABBABBABAABBABABBAABAABBAABBABAABBABAABBABABABABAABBBAAABABABABBABABAABABBAABABBAAB
*M05.09 BABABBAAABBAAABBABBAABBAABABABBAABABBBAAAABBBABAABBAAABABABBABBAABBABBAAAABBAABBBABABABAABBAAABBABABABABABBAABABBABBABBABAABBABAABABAABBBBAAABABABBAABBABBAAABABAABBABABABABABBABAABBAABBABAABABABBAABBABAABBBAAABBABABAABABBABAAABAABBABAABBABABBAABAABBAABBABAABBABAABBABABABABAABBBAAABABABABBABABAABABBAABABBAAB
*M05.10 BABABBAAABBAAABBABBABABAABABABBAABABBBAAAABBBABAABBAAABBBAABABBAABBABBAAAABBAABBBABABABAABBAAABBABABBBBBABBAABABBAAAABBABAABBABAABABAABBABBAABABABBAABBABBAAABABAABBABABABABABBABAABBAABBABAABABABBAABBABBAABBAAABBABBAABAABBAABAABBABBABAABBABABBAABAABBAABBABABABABAABBABBBABABAABBBAAABABABABBABABAABABBAABABBAAB
*M05.11 BAABABBAABBAABBAABBAABBABBAAABBAABABBBAAABABABBAAABBBAABBBAAABBAAABBBBAAABBABAABBABABABABAABAABBABABBABAAABBABABBBAAABABBAABBABAABABBAABABBABAABBBAABABABBAAABABBABABBAAABABABBAABABABABBABAABBABBAAABBABBAAABABBBAABBAABAABBAABAABBABBAABABAABBBBAAAABBABABAABBBBAABAABBAABBABABABABBAAABABBBAAABBABABAABAABBBABAAB
*M05.12 BAABABBABBAAAABBAABBABBABBAAABBAABABBBAAABABABBAAABBAABBBAABAABBAABBBBAAABBABAABBABABABABABAAABBABABABBABAABABABBBAABAABBAABBABAABABBAABABABBAABBBAAAABBBBAAABBABAABBBAAABABABBAABABABABABBAAABBABABBBAABBAAABABBBAABAABBAABBABAAABBABBAABABAABBBABAABBAABABAABBBBAABABABAABBABABABAABBAAABBBBAAABBAAABBABAABBBABAAB
*M05.13 BBAAABBABBAAAABBAABBABBABBAAABBABBAABABAABABBBAAAABBAABBBAABAABBAABBBBAAABBABAABBABABAABBABAAABBABABABBABAABABABBBAABAABBAABBABAABABBAABBBAABAABBBAAAABBBBAAABBABAABBBAAABABABBAABABABABABBAAABBBBAABBAABBAAABABBBAABAABBAABBABAAABBAABBABABAABBBABAABBAABBAAABBBBAABABABAABBABABABAABBAAABBBBAAABBAAABBABAABBBABAAB
*M05.14 BBAAABBABBAAAABBAABBABBABBAAABBABBAABABAABABBBAAAABBAABBBAABAABBAABBABABABBABAABBABABAABBABAAABBABABABBABAABABABBBAABAABBAABBABAABABBBAABBAABAABBBAAAABBBBAAABBABAABBBAAABABABBAABABABABABBAAABBBBAABBAABBAAABABBBAABAABBAABBABAAABBAABBABABAABBBABAABBAABBAAABBBBAABABABAABABBABABAABBAAABBBBAAABBAAABBABAABBBABAAB
*M05.15 BBAAABBABBAAAABBAABBABBABBAAABBABBAABABAABABBBAAAABBAABBBAABBAABAABBABABABBABAABBABABAABBABAAABBABABABBABAABABABBBAABAABBAABBAABABABBBAABBAABAABBBAAAABBBBAAABBABAABBBAAAABBABBAABBBABABABBAAABBBBAABBAABBAAABABBBAABAABBAABBABAABBBAABBABABAABBBABAABBAABBAAABBBBAABABABAABABBABABAABBAAABABBAAABBAAABBABAABBBABAAB
*M05.16 BBAABABABBAAAABBAABBBBAABBAAABBABBAABABAABABBBAAAABAAABABABBBAABAABBABABABBABBAABABABAABAABBAABBABABABBABAABABABBBAABAABBABBAABBABABBBAABBAABBAABBAAAABBBBAAABBABAAABBAAAABBABBAABABABABABBAAABBBBAABBAABBAAABABBBAABAABBAABBABAABABAABAABABAABBBABAABBAABBABABAABABBABABAABABBAAABBABBAAABBBBAAABBAABABABAABBBABAAB
*M05.17 ABABBABAABBAABABAABBBBAABBAAABBABBAABBAAAABBBBBAABBAAABABABBBBAAABABABABABBABBAAABABBABAAABBABAAABABABBABABAABABBBAABABABAABAABBABABABABBBAAABBABBAAAABBBABABBAABAABBAABAABBBABAABABABABAABBAABBABABABABABBAABABBBAABAABBAABBABAABABBABAAABBAABBBBAAABABABBABABAABABAABBBAABABBAAABBBBAAABBABABABBAABAABBBAAABBAABAB
*M05.18 ABABAABBABBAAABBAABBBBAABBAAABBABBAABBAABABAABBABABAAABABABBBBAABAABABBAABBABAABABABBABAABABABBAABABABBABABAABABABBABAABBABABABAABABABABBBAAABBABBAAAABBAABBBABAABABBABAAABBBABAABABABABAABBABBAABABABABAABBABABBBAABAABBBAABABAABABBABAAABBAABBBBAAAABBBABABAABBBAAABABBAABABBAABABBBAAABABBABABBAAAABBBBABAABAABBA
*M06.01 AABAAABBABBAAABBBABABAABBBAABAABAABBBABABABABBAABAABABAABBABBAABBBAAABABABABBABABABAABABABBABABAAABBBAABBBAABABABAABBBAABAABAABBBABAAABBBAABABBAABBABAABABBAABBAAABBBABABBAABB-AABBABABABAABABABABABBABAAABBBABAABBABAABABBAAABBABABBBAABAABAABBABABBBAABAABABABABBABAABABBABAABBBAABBAABAABBAABABABABABBAAABBABBBAA
*M06.02 BABAAABBABBAAABBBABABAABBABABAABAABBBABABABABBAABAABABABBAABBAABBBAAABABABABAABBBABAABABABBABABAAABBBAABBAABBABABAABBBAABAABABABBABAAABBBAABABBAABBABAABABBAABBAAABBBABABAABBBAAABBABABABAABABABABABBABAAABBBABAABBABAABABBAAABBABABBAABBAABAABBABABABABBAABABABABBABAABABBABAABBBAABBAABAABBAABABABABABBAAABBABBBAA
*M06.03 BABAAABBABBAAABBBABABAABBABABAABAABBAABBBABABBAABAABABABBAABBAABBAABABBBABABAABBBABAABABABBABABAAABBBABABAABBABABAABBBAAAABBABABBABAAABBBAABABBABBAABAABAABAABBAAABBBABABAABBBAAABBABABABAABABABABABBABAAABBBABAABBABAABABABAABBABABBAABBAABBABAABABABABBAABABABAABBBAABABBABAABBBAABBAABAABBAABABABABABBAAABBABBBAA
*M06.04 BABAAABBABBAAABBBAABBAABBABABAABABABAABBBABAABABABBAABBBABAABAABBAABAABBBBAAAABBBABAABABABBAAABBABABBABABAABABBAAABBABBAAABBABABBABAAABBBAABABABABBABAABAABBABABAABBBABAABABABBAABBABBAABABAABABABBABAABBAABBAABABBAABABABABABBABBAABAABBAABBABABBAAABBABAABABABBAABBAABABABABABABBABBAABABAABABABABABABBAAABBABABBA
*M06.05 BABAAABBABBAAABBBAABBAABBABABAABABABAABBAABBABABABBABBABABAABAABBAABAABBBBAAAABBBABAABABABBAAABBABABBABABAABABABAABBABBAAABBABABBABAAABBAABBABABABBABAABAABBABABAABBBABAABABABBAABBABABABABAABABABBABAABBAABAABBABBAABABABABBABABBAABAABBAABBABABBAAABBABAABABABBAABBAABABABABABABBABBAABABAABABABABBAABBAAABBABABBA
*M06.06 BABAAABBABBAAABBBAABBAABBABABAABABABAABBAABBABABABBABBABABAABAABBAABAABBBBAAAABBBABAABABABBAAABBABABBABABAABABABAABBABBAAABBABABBABAAABBAABBABABABBABAABAABBABABAABBBABAABABABBABBAABABABABAAABBABBABAABBAABAABBBBAAABABABABBABABBAABAABBAABBABABBAAABBABAABABABBAABBAABABABABABABBABBAABABABAABABABBAABBAABBBABABBA
*M06.07 AABBABABABBAABBABAABBAABABBAABABABABAABBABBAABABABBABBABABAABAABBAABBAABBBAAAABBBABAABABBABBAABBABABABBABAABABABAABBBABAAABBABABBABAAABBAABBABABABBABAABAABBABABAABBBABAABABABBAABBABABAAABBAABBABBABAABBAABAABBBBAAABABABABBABABBAABAABBAABAABABBAAABBABAABABBABBAABAABABABABABABBABBAABABAABABABBAAABBABBAAABBABBA
*M06.08 AABBABABABABABBABAAABAABABBAABABABABBABAABBAABABABBABBABABAABAABBAABBAABBAABAABBBABAABABBAABAABBABABABBABAABABABAABBBABAAABBABABBABAAABBAABBABABABBBBAABAABBABABAABBBABAABABABBAABBABABAAABBAABBABBABAABBAABABABBBAAAAABABABBABABBAABAABBAABAABBBBAAABBABAABABBABBAABAABABABABABABBABBAABABAABABABBAAABBABBAAABBABBA
*M06.09 AABBABABABABAABBBABABAABABBAABABABABBABAABBAABABABBABBABABAABAABBAABBAABBAABBAABBABAABABABABBAABABABABBABAABABABAABBBBAAAABBAABBBABABAABAABBABABABBABAABBABAABABABBABABAABABABBAABBABABAAABBAABBBBAABAABBAABABABBBAABAABABABBABABBAABAABBAABAABBBBAAABBABAABABBABBAABAABABABBAABABBABBAABABAABABABBAAABBABBAAABBABBA
*M06.10 BAABABBAABABAABBBABABAABBBAAABABABABBABAABBAABABBABAABABBBAABAABBAABBABABAABBAABBABAABABABABBAABBBAAABBABBAAABABAABBABBAABBAAABBBABABAABAABBABABABBABAABBABAABABABBABABAAABBBABABAABBABAAABBAABBBBAABAABBAABABABABBABAABAABBBABABBAABAABBAABABBABBAAAABBBBAAAABBBBAABAABABABAABBABBABABABABAABABABBAABBAABBBAABAABBA
*M06.11 BAABABBAABABAABBBABABAABBABAABABABABBABAABBAABABBABAABABBBAABAABBABABABABAABBAABBABAABABBBABBAABBBAAABBABBAAABABAABBBABAABBAAABBBABABAABAABBABABABBABAABBABAABABABBABABAAABBBABABAABBABAAABBAABBBBAABAABBAABABABABBABAABAABBBABAABABBAABBBAAABBABBAAAABBBBAAAABBBBAABAABABABAABBABBBBABABABAABABABBAABBAABBBAABAABBA
*M06.12 BAABABBAABABAABBBABABAABBABAABABABABBABAABBAABABBABAABAABBBABAABBABABABABAABBAABBABAABABBBAABAABBBAAABBABBAAABABAABBBABAABBAAABBBABABAABAABBABABABBABAABBABAABABABBABABAAABBBABABAABBABAAABBAABBBBAABAABBAABABABABBABAABAABBBABAABABBAABBBAAABBABBAAAABBBBAAAABBBBAABAABABABAABBABABBABABABAABABABBAABBAABBBAABAABBA
*M07.01 BBAAAABBAABBBABAABBABABAABBAABABABABAABBABBABBAAAABBBABAAABBBABABAABABBAABABBABAABABAABBAABBAABBBABABAABBBAAABABABBAABABBAABABBABABABBAAABBAAABBBBAAABBAABBAAABBBBAABBAABABABAABBAABBBAABABAABABABABABABBABABBAAABBABBAAAABBBBAABABABAABBBAABABAABBABBAAAABBBBAAABABABBABABAABBABABAABBABBAAAABBBABAAABBABBAAABBABAB
*M07.02 BBAAAABBAABBBABAABBABABAABBAABABABABAABBABBABBAAAABBBABAAABBBABABAABABBAABABBABAABABAABBAABBAABBBABABAABBBAAABABABBAABABBAABABBABABABBAAABBAAABBBBAAABBAABBAAABBBBAABBAABABABAABBAABBBAABABAABABABABABABBABABBBAABBABBAAAABBBBAAAABBBAABBBAABABAABBABBAAAABBBBAAABABABBABABAABBABABAABBABBAAAABBBABAAABBABBAAABBABAB
*M07.03 ABBABABAAABBBABAABBABABAABBAABBAABABAABBABBABABAABBBABBAABBABABAAABBABBAABABBABABAABAABBAABBAABBBABABAABBBAABBAAABBAABBABAABABBABABABBAAABBAAABBABAAABBAABABAABBBBAAABBABABABAABBAABBBAABABAABABABABABABBBAAABBAABBABAABBABABBAAAABBAABBBAAABABAABBAABBABABABBAAABABABBABABAABBABAABABBABBAAAABBBABAAABBBABBAABAABAB
*M07.04 ABBABABAAABBBABABABAAABBBABAABBAABABAABBABBABABAABBAABBAABBABABAAABBBABAABABBABABAABAABBAABBAABBBABABAABBBAABBAAABBAABBABAABABBABBAABBAABABAAABBBBAAABBAABABAABBBBAAABBABABABAABBAABBBAABABAABABABABABABBBAAABBAABAABAABABBABBAAAABBAABBBBAABAABAABBABBABABABBAAABABABBABABAABBABAABABBABBAAAABBBABAAABBBABBAABAABAB
*M07.05 ABBABABAAABBBABABABAAABBBABAABBAABABAABBABBABABAABBAABBAABBABABAAABBBABABAABBABABBAABAABBABAAABBAABBBAABBBAABBAAABBAABBABAABABBABBAABBAABABAAABBBBAAABBAABABAABBBBAAABBABABABABABAABBBAABABAABABBBAAABABBBAAABBAABBABAABABBABBAAAABBBABABBAABAABAABBABBABABABBAAABABABBABABABBBABAABABBABABAAABBBABAAABBBABBAABAABAB
*M07.06 AABBBABAAABBBABABABAAABBBABABABAABABBAABABBABABAABBAABBBABAAABBAABBABABABABABABABBAABAABBABAABABAABBBAABBBAABBAAABBABBAAAABBABBABBAABBAABABABABABBAABBAAAABBBABABBAAABBABABABABABAABABBABABAABBABBAAABABBBAAABBAABBABABAABBAABBABAABBABABBAABAABAABBABBAABBABBAAABABABBABABABABABAABBABABABAAABBBAABAABBBABBAABAABAB
*M07.07 AABBBABAAABBBBAABABAAABBBABABABAABABBAABABBABABAABBAABBBABAAABBABBAABABABABABABABBAABAABAABBABABAABBBAABBBAABBAAAABBBBAAAABBBABABBAABBAABABABABABBAABBAAAABBBABABBAAABBABABABABABAABABBABABAABBABBAAABABBBAAABBAABBABABAABBAABBABAABBABABBAABAABAABBABBAABBABBAAABABABBABABABABABAABBABABABAAABBBAABAABBBABBAABAABAB
*M07.08 AABBBABAAABBBBAABABAAABBBABAABBAABABBAABAABBBABABBAAABBAABABBBAABBAAAABBBABABABABBAABBAAABABAABBAABBBABAABABBBAAAABBBBAAAABBBABABBAABBAABABAABBABBAABBAAAABBBAABBBAAABBABAABBABAABABABBABABAABBABBAAABABBBAAABABABBABABAABBAABBABAABBABABBAAAABBAABBABBAABBABBABABABABBABABABABABAABBABAABBAAABBBAABAABBBABBAAABABAB
*M07.09 AABBAABBAABBBBAABABABAABBABAABBAABABBAABAABBBABABBAAABBAABABBBAABBAAAABBBABABABABBAABBAAABABAABBABBABABAABABBBAAAABBBBAAAABBBABABBAABAABBABAABBABBAABBAAAABBBAABBBAAABBABAABBAABABABBABABABAABBABBAAABABBBAAABABABBAABBAABBAABBABAABBABABBAABABAAABBABABABBABAABABABABBABABABABABAABBABAABBAAABBABABAABBBABBAAABBAAB
*M07.10 AABBAABBAABBBBAABABABAABBABAABBAABABBAABAABBBABABABAABBAABABBBAABBAAAABBBABABABABBAABBAABBAAAABBABBABABAABABBBAAAABBBBAAAABBBABABBAABAABBABAABBAABBABBAAABABBAABBBAAABBABAABBAABABABBABABABABBAABBAAABABBBAAABABABBAABBAABBAABBABAABBABABBAABABAAABBABABABBABAABABABABBABABABABABAABBABAABBAAABBABABAABBBABBAAABBAAB
*M07.11 AABBAABBAABBBBAAAABBBAABBABAABBAABABBAABABABBABABABABBAAABABBBAABBAAAABBBABABABABBAABBAABBAAAABBABBABABABAABBBAAAABBBBAABAABBABABBAABAABBABAABBAABBABBAAABABAABBBBAAAABBBAABBAABABABBABABBAABBAABBAABBAABBAAABABBBAAABBAABBABABABAABBABAABAABAABAABBAABBABBABAABABABABBABABAABBABAABBABAABBAAABBABABAABBBABBAAABBAAB
*M07.12 AABBAABBAABBBBAAAABBBAABBABABBAAABABAABBABABBABABBAABBAAABABBBAABBAAAABBBABABABABBAABBAABBAAAABBAABBBABABAABBBAAAABBBBAAAAABBABABBAABAABAABBABBAABBABBAAABABAABBABBAAABBBAABBAABABABBABABBAABBAABBAABBAABBAAABABBBAAABBAABBABABABBAABABAABBAABABABBAABABABBABAABABABABBABABAABBAAABBBABAAABBAABBABABBABABABBAAABBBAA
*M07.13 AABBAABBAABBBBAAAABBBAABBABABBAAABABBAABABABBABABBAABBAAABABBBAABBAAAABBBABABABABBAABBAABBAAAABBAABBBABABAABBBAAAABBBBAAABABBABABBAABAABAABBABBAABBABBAAABABBAABABBAAABBBAABBAABABABBABABBAABBAAABBABBAABBAAABABBBAAABBAABBABABABBAABABAABBAABABABBAABABABBABAABABABABBABABAABBAAABBBABAAABBAABBABABBABABABBAAABBBAA
*M07.14 AABBAABBAABBBBAAAABBABABBABABBAAABABBAABABABBBAABBAABBAAABABBBAABBAAAABBABBABABABBAABBAABBAAAABBAABBBABABAABABABAABBBBAABAABBABABBAABAABAABBABBAABBABBAAABABBAABABBAAABBABABABABAABBBABABABABBAAABBABBAABBAAABABBABAAABBABABBAABBBAABABAABBAABABABBAABABABBABAABABABABBABAABABBAAABBBABABAABABABABABBABAABBBAAABBBAA
*M07.15 AABBAABBAABBBBAAAABBABABBABABBAAABABBAABABABBBAABBAABBAAABABBBAABBAAAABBABBABABABBAABBAABBAAAABBAABBBABABAABABABABABBBAABAABBABABBAABAABAABBABBAABBABBAAABABBBABABBAAABBABABABABAABBBABABABABBAAABBABBAABBAAABABBABAAABBABABBAABBBAABABAABBAABABABBAABABABBABAABABABABBABAABABBAAABBBABABAABABABABAABABAABBBAAABBBAA
*M07.16 AABBAABBAABBABBAAABBABABBABABBAAABABBAABABABBBAABBAAABBAABABBBAABBAAAABBABBABABABBAABBAABBAAAABBAABBBAAABAABABABABABBBAABAABBABABBAABAAB-ABBABBAABBAABBAABABBBAAABBAAABBABABABABAABBBABABABABBAAABBABBAABBAAABABBABAAABBABABBAABBBAABABAABBAABABABBAABABABBABAABABABABBABAABABBAAABBBABABAABABABBBAABABAABBBAAABBA-A
*M07.17 AABBAABBAABBABBAAABBABABBABABBAAABABBAABABABBBAABBAABBAAABABBBAABBAAABABABBABABABBAABABABBAAAABBAABBBAABBAABABABABABBBAABAABABBABBAABAABBABAABBABABAABBAABABBBAAABBAAABBABABABABAABBBABABABABBBAABBABBAABBAAABABABBAAAABABABBAABBBAABABAABBAABABABBAABABABBABAABABABBAABBAABABBAAABBBABABAABABABBBAABABAABBBAAABBABA
*M07.18 AABBAABBAABBABBAAABBABABABBABBAAABABBAABABABBBAA-BAA-BABABAABBAABBAAABABABBABABABBAABABABAABAABBAABBBAABBAABABABABABBBAABAABABBABBAABAABBABAABABBABABBAAABABABABABBAAABBABABABABAABBBA-ABABABBAAABBABBAABAABBAABABBAABABABABBAABBBAABABAABBAABABABBAABABABBABAABABABBAABBAABABBAAABBBABABAABABABBBAABABAABBBAAABBABA
*M07.19 ABABAABBAABBABBAABBAABABABBAABBAABABBAABABABABABBBAABBABABAABBAABBAAAABBABBABABABBAABABABAABAABBBABABAABBAABABABAABBBBAABAABABABBBAAAABBBBAABBAABABAABBAABABABABBBAAABABABABABABBAABBABABABABBAAABBAABABBAABBAABABBAABABABABBABABAABBABAABBAABABABBAABBAABBABAABABBABAABBAABABABAABBBABABAABABABBBAABBAAABBBAAABBAAB
*M07.20 ABABAABBAABBABBAABBAABABBABAABBAABABBAABBBAAABABBBAABBABABAABBAABABAAABBBBAABABABBAABABABAABAABBBABABABABAABABABAABBBBAABAABABABBABAAABBBBAABABABAABABBABAABABABBBAAABABABABABBABAABABABBABABBAAABBAABBABAABBBAAABBAABABABABBABABAABABBAABBAABA-BBAAABBAABBABAABABBABAABBABAABABABABAABBBABAABABBABAABBAABBBAAABBAAB
*M07.21 ABABAABBABBAAABBABBAABABBABAABBAABABBAABBBAAABABABBABBAAABBABBAAABBAAABBBBAABBBABBAABABABAABAABBBABABABABAABABABAABBBBAAAABBABABBABAAABBBBAABABABAABABBABAABABABBBAAABABABABABBABAABABABBABAABABABBAABBABAABBBAAABBABAABABABBABAAABBABBAABBAABABBBAAABBAABBAABABABBAAAABBABAABABABBAAABBBABAABABBABAABBAABBAABABBAAB
*M07.22 ABABAABBABBAAABBABBAABBABABAABBAABABBBAABBAAABABABBABBAAAABBABBAABBAAABBBBAABBAABABABABABAABAABBBABABABABAABABABAABBABBAAABBABABBABAAABBBBAABABABAABABBAAABBABABBBAAABABABABABBABAABABABBABAABABABBAABBABAABBBAAABBAABABABABBABAAABBABBAABBAABABBBAAABBAABBAABABABBABAABBABAABABABBAAABBBABAABABBABAABBAABBAABABBAAB
*M07.23 ABABAABBABBAAABBABBAABBABABABBBAABABBBAABBAAABABABBABBAAAABBABBAABBAAABBBBAABBAABABABABABAABAABBBABABABABAABABABAABBABBAAABBABABBAAAAABBBBAABABABAABABBAAABBABABBBAAABABABABABBABAABABABBABAABABABBAABBABAABBBAAABBAABABABABBABAAABBABBAABBAABABBBAAABBAABBAABABABBABAABBABAABABABBAAABBBABAABABBABAABBAABBAABABBAAB
*M07.24 ABABAABBABBAAABBABBAABBABABAABBAABABBBAABBAAABABABBABBAAAABBABBAABBAAABBBBAAABBABABABABAABABAABBBABABABABAABABABAABBABBAAABBABABBABAAABBBBAABABABAABABBAAABBABABBBAAABABABABABBABBAAABABBABAABABABBABBAABAABBBAAABBAABABBBAABABABAABABBABBAAABABBBAAABBAABBAABBAABBABAABBABAABABABBAAABBBABAABABBABAABBAABBAABABBAAB
*M07.25 ABABAABBABBAAABBABBAABABBABAABBAABABBBAABBAAABABABBABBAAAABBABBAABBAAABBBBAAABBABABABABAABABAABBBABABABABAABABABAABAABBAAABBABABBABAAABBBBAABABABAABABBAAABBABABBBAAABABABABABBABBAAABABBABAAAABABBABBAABAABBBAAABBAABBABBAABABABAABABBABBAAABABBBAAABBAABBAABBAABBABAABBABAABABABBAAABBBABAABABAABBABBAABBAABABBAAB
*M07.26 BBAAAABBABBAAABBAABBABABBAABABBAABABBBAABBAAABABABABBBAAAABBABBAABBAAABBBBAAABBABABABABAABABAABBBABABABABAABABABBABAABBABABAABABBABAAABBBBAABABABAABABBAAABBAABBBABAABABABABABABBBAAABABBABAAABBABBABBAABAABBBAAABBAABBABBAABABABAABABBABBAAABABBBAAABBAABBAABBAABBABAABBABAABABABBAAABBBABAABABAABBABBAABBAABABBAAB
*M07.27 BBAAAABBABBAAABBAABBAABBBAABABABABBABBAABBAAABABABABBBAAABBAABBAABBABABABBAAABBABABABABAABABAABBBAABBABABAABAABBBABAABBABABAABABBABAAABBBBAABABABAABABBAABABAABBBABAABABBAABABABABABAABBBABAAABBABBABBAABAABBBAAABBAABBABBAABABABAABBBAABBAAABABBAABABBAABBAABBABBAABAABBABAABABAABBAABBBABAABBAAA-BAABBABABBAABA-AB
*M07.28 ABBAAABBABBAAABBABABAABBBAABABABABBABAABBBAAABABABABABAABBBAABBAABBABABABBAAABBAABBABABAABBAAABBBAABAABBBAABAABBBABAABBABABAAABBBABAAABBBBAABABABAABABBAABABAABBBABAABABAABBABABABABAABBBABAAABBABBABBAABAABBBAAABABAABBBBBABABABAABBBAABBAAABABBAABABAABBBAABBABBAABAABBABAABABAABBAABBBABAABBAAABBAABBABABBAABABAB
*M07.29 ABBAAABBBBBAAABBABABAABBBAABABABABBABAABBBAAABABABABABAABBBAABBAABBABABABBAAABBAABBABABAABBAAABBBAABAABBBAABAABBBABAABBABABAAABBBABAAABBBBAABABABAABABBAABABAABBBABAABABAABBABABABABAABBBABABABBABBABBAABAABBAABABABAABBBBAABABABAABBBAABBAAABABBAABABBABABAABBAABAABAABBBAAABABAABBAABBBABAABBAAABBAABBABABBBABABAB
*M07.30 ABBABABBBABAABABABABAABBBAABABABABBABAABABBAABABABABABAABBBAABBAABBABBAABBAAABBAABABBABAABBAABBAAAABAABBBABBAABBBAABABBABABAAABBBABAAABBBBAABABAAABBABABABABBAABBABAABBAAABBABABABABAABBBABAABABABBABABABAABBAABABABAABBBBAABABABAABABABBBAABAABBAABABBABABAABBABBAABAABBBAAABABAABBABABBABAABBAABBAAABBABABBBAAABAB
*M07.31 AABBBABABABAABABABABAABBBAABABABABBABAABABBAABABBAABABAABBBABBAAABBABBAABBAAABBAABABBABAABBAABBABAABAABBAABBAABBBAABABBABABAAABBBABAAABBBBAABABAAABBABABABABBAABBABAABBAAABBABABABABAABBAABBABABABBABABABAABBAABABABAABBBBAABAABBAABABABBBAABAABAABBABBABABAABBABBAABAABBBAAABABAABBABABBABAABBAABBABAABABABBBAAABAB
*M07.32 AABBBABABABAABABABABAABBBAABAABBABBABAABABBAABABBAABABAABBBABBAAABBABBAABBAABBBAABABBABAABBAABBABAABAABBAABBAABBBABAABBABBAAAABBBABAAABBBBAABABABAABABABABABBAABBABAABBAAABBABABABABABABAABBABABABBABAABBAABBAABABABAABBBBAABAABBAABABABBABABAABAABBABBABABAABBABBAABAABBBAAABBABABAABABBABAABBAABBABAABABABBAABABAB
*M07.33 AABBBABABABAABABABABAABBBAABAABBABBABAABABBAABABBAABABAABBBABBAAABBABBAABBAABABAABABBABAABBAABBABAABAABBAABBAABBBABAABBABBAAAABBBABAAABBBBAABABABAABABBAABABBAABBABAABBAAABBABABABABABABBAABABABABBABAABBAABBAABABABAABBBBAABAABBAABABABBABAABABAABBABBABABAABBABBAABAABBBAAABBABABAABABBABAABBAABBABAABABABBAABABAB
*M07.34 AABBBABABABAAABBABABABABBAABABABBBAABAABBBAAABABBAABABAABBBABBAAABBABABABBAABABAABABABBAABBABBAABAABAABBBAABBAABBABAABBBBBAAAABBBBAAAABBBBAABABABAABABBABAABBAABBABABABAAABBABBAABABBBAABABAABABABABAABBBAABBAABABABAABBBBAAABABBABAABABBBBAABABABABABBABBAAABBABBAABAABBAABABBABABAABABBABAABBAABBABAABAABBBAABABAB
*M07.35 AABBBABABABAAABBABABABABAABBABABBBAABAAABABAABABABABBAAABBBABBAAABBABBAAABABBABAABABBABABBAABBAABBAAAABBBAABABABBABAABBABBAAAABBBBAABAABBBAABABAABBBABBAABABBAABBABABABAAABBABBAABBABABABABAABABABABAABBBAABBBAAABABABBABBAAABABBABAAABBBABAABABABABBABABBAABAABBBAABAABBAABABBABAABAABBBAABBBABAABBBAABABABBAABABAB
*M07.36 ABABBABABABAAABBABABBBAAAABBABABBBAABBAABABAABABABABBAAABBBABBAAABBAAABBABABBABAABABBABABBAABBAABAAAAABBBAABABABBAAAABBABBAAAABBBBAABABABBAABBAAABABABBAABABBBAABABABABAABABABBAAABBBABABBBAAAABABABABBAAABBBBAAABABBABABBAAABBABABAAABBBABAABABABABBABABBAABAABBBAABAABBBAAABBABAABAABBBAABABABAABBBAABABABBAABABAB
*M07.37 ABABABBABABAAABBABABBBAAAABBABABBBAABBAABABAABABABABBAAABBBABBAAABBAAABBABABBABAABABBABABBAABBAABAABAABBBAABABABBABAABBABBAAAABBBBAABABABBAABBAAABABABBAABABBBAABABABABAABABABBAAABBBABAABBAAABBABABABBAAABBBBAAABABBABABBAAABBABABAAABBBABAABABABABBABABBAABAABBBAABABABBAAABBAABABAABBBAABABABAABBABABABABBAABABAB
*M07.38 ABABABBABABAAABBABABBBAAAABBABABBBAABBAABABAABABABABBAAABBBABBAAAABBAABBABABBABAABABBABABBAABBAABAABAABBBAABABABBABAABBABBAAAABBBBAABABABBAABBAAABABABBAABABBBAABABABABAABABABBAAABBBABAABBAAABBABABABBAAABBBBAAABABBABABBAAABBABABAAABBBABAAABBABABBABABBAABAABBBAABABABBAAABBAABABAABBBAABBAABAABBABABABABBAABABAB
*M07.39 ABABABBABABAAABBBBAABBAAAABBABABBBAABBAABABAABABABABBAAABBBAABABAABBAABBABABBABAABABBAABBBAABBAABAABAABBBAABABABBABAABBABBAAAABBBAABBABABBAABBAAABABABBAABBABBAABAAABABABBAABBAAAABBABBABBAAAABBABABBABAAABBBBAAABABBABABBAAABBABABAAABBBABAAABBABABBABABBAABAABBBAABABABBAAABBAABABAABBBAABBAABAABBABABABABBAABABAB
*M07.40 ABABABBABABAAABBBBAABBAAABBAABABBBAABBAABABAABABABABBAAABBBABABAAABBAABBABABBABAABABBAABBBAABBAABAABAABBBAABABABBABAABBABBAAAABBBAABBABABABABBAAABABABBAABBABBAABBAABAABBBAABBAAAABBABBABBAAAABBABABBABAAABBBBAAAABBBABABBAAABBABABAAABBBABAAABBBAABBABABBAABAABBBAABABABBAAABBAABABAABBBAABBAABAABBABABABABBAABABAB
*M07.41 ABABABBABABABAABBBAABBAAABBAABABBABABBAABABABAABBAABBAABBBAABABABABBBAABABABBABAABABBABAABAABBAAAABBAABBBAABABABBABABBBAABABAABBBAABBABABABABBAAABABABBAABBABBAABBAABAABBBAABBAAAABBABBABBAAAABBABABBABAABBABBBAAABBABBABBAAABBBBABAAABBAABBAABBBAABBABAABABBAABABABBABABBAAABBABAABAABBBAABBAABAABBABABABABBAAAABAB
*M07.42 ABABABBABABABAABBBAABAABBABABBAAABBABBAABABABAABBAABBAABBBAABABAAABBBAABABABBABAAABBBABAABBABBAABAABAABBBABAABABAABBBABAABABAABBBAABBABABABABABAABABABBAABBAABABBBAABAABBBAABBABAABBABBAABABBAABBAABBABAABBABABAABABABBABBAAABBABABAAABBAABBAABBBAABBABAABABBAABABABBABABBAAABBABAABAABBBAABBAABAABBABABABBBBBAAABAB
*M07.43 ABABABBABABABAABBBAABAABBABABBAAABBABBAABABABAABBAABBAABBBAABABAAABBBAABAAABBABAAABBBABAABBABBAABAABAABBBABAABABAABBBAABABABAABBBAABBABABABABABAABABABBABBAAABABBBAABAABBBAABBAAAABBABBAABABBAABBAABBABAABBABABAABABABBABBAAABBABABAAABBBBBBAABBBAABBABAABABBAABABABBAABBBAAABBABAABAABBBAABBAABAABBABABABABBBAAABAB
*M07.44 ABABABBABABAABABBBAABAABBABABBAAABBABBAABABABAABBAABBAABBBAABABAAABBBAABABABBABAAABBBABAABBABBAABAABAABBBABAAABBAABBBAABABABAABBBAABBABABABABABAABABABBABBAAABABBBAABAABBBAABBAAAABBABBAABABBAABBAABBABAABBABABAAAABABBABBAAABBABABAAABABAABAABBBAABBABAABABBAABABABBAABBBAAABBABAABAABBBAABBAABAABBABABABABBBAAABAB
*M08.01 AABBBBAAABABABBAAABBBAABBABABAABABBAAABBBAABBABABBAABBABABAAABABAABBAABBBABAABABABBABABAABBABAABBABABAABAABBABABAABBABABAABBABBAABABAABBBBAABAABBBAABAABBABABAAABABABBAABABAABBAABBAAABBABABABABBBAAABBABBAAAABBABBABABAABBAABABBAABBBBABAABBBAABABABABAABABAABBBAABABBAABABBAABAABBBAABAABBABABABABBABABAABBABABAAB
*M08.02 AABBBBAABAABBBAAAABBBAABBABABAABABBAAABBBAABBABABBAABBABABAAABABABABAABBBBAAABABABBABABAABBABAABBABABAABAABBABABAABBABABAABBABBAABABAABBBBAABAABBBAABAABBABBBAABBABAABABBABAABBAABBAABABABABABABBBAAABBAABBAAABBABBABABAABBAABABBBAAABBABAABABABBABABAABABABAABBBAABABBAABABBAABAABBBAABABABABABABABBABABAABBABABAAB
*M08.03 ABABBBAABAABBBAABAABBAABBABABAABABBAAABBBBAABABAABBABBABABAABAABBAABAABBBBAAAABBABABBABAABBABBAABABABAABBAABABABAABBABBAAABBBABAABABAABBBBAABAABBBAABAABAABBABABBABAABABBABAABBAABBAABABABABABABBAABABBAABBAAABBABBABABABABAABABBBAAABBABAABABABBBAABAABABBAABABBAABABBAABABBABAABBABBAAABABABABABABBAABBAABBABABAAB
*M08.04 ABABBBAABAABBBAABAABBAABBABABAABBABAAABBBBAABABAABBABBABABAABAABBAABAABBBBAAAABBABABBABAABBABBAABABABABABAABABABAABBABBAAABBBABAABABAABBBBAABABABAABBAABAABBABABBBAAABABBABAABBAABBAABABABABABABBAABABBAABBAAABBABBABABABABAABABBBAAABBABAABABABBBAABAABABBAABABBAABABBAABABBABAABBABBAAABABABABABABBAABBAABBABABAAB
*M08.05 ABABBBAABAABBBAAABABBAABABAABAABBABAABABBBAAABBAABBABBABABAABAABBAABAABBABABABABABABBABAABBABBAABAABBABABAABABABAABBABBAAABBAABBABABABBABBAABBAABAABBAABAABBABABBBAAABABBABAABBAAABBABBAABABBAABBAABABBAABBAAABBABBABBAABABAABABABBAABBABBAAABABBBAABAABABBAABABBAABAABBABABBAABABBABBAABBAABBAAABABBAABBBABAABABABA
*M08.06 ABABBBAABAAABBAAABABBAABBBAABAABBABAABABBBAAABBAABBABBABABAABAABBAABAABBABABABABABABBABAABBABBAABAABBABABAABABABAABBABBAAABBAABBABABABBABBAABBAABAABBAABAABBABABBBAAABABBABAABBABABAAABAABABBAABBAABABBAABBAAABBABBABBAABABAABABABBAABBABBAAABABBBAABAABABBAABABBAABAABBABABBAABABBABBAABBAABBAAABABBAABBBABAABABABA
*M08.07 ABABBBAABBAABBAAABABBAABBBAABAABBABAABABBBAAABBAABBABBABABAABAABBAABAABBABABABABABABBABAABBABBAABAABBABAAABBABABAABBBABAABABAABBABABABBABBAABBAABAABBAABAABBABABBBAAABABBABAABBABABAAABBABABBAABBAABABBAABBAAABBABABBBAABABAABABABBAABABBBAAABABBBABBAABBABAABBABAABAABBABABBAABABBABAABBAAABBAAABABBAABBBABAABABABA
*M08.08 ABABBABABBAABBAABAABBAABBBAABAABBABAABABBBAAABBAABBABBABABAABAABBAABAABBABABABABABABBABAABBABBAABAABBABAAABBABBAAABBBABAABABABABABABABBABBAABBAABAABBAABAABBABABBBAAABABBBAAABBABABAAABBABBABAABBAABABBAABBAAABBABABBBAABABAABABABBAABABBBAAABBAABABBAABBABAABBABAABAABBABABBAABABBABAABBAABBBAAABBABAABBBABAABABABA
*M08.09 ABABBABABBAAAABBBAABBAABBBBABAABBBBAABABBAAAABBAABBABBABABAABABABAABAAABABABABABABAABABAABBBBBAABAABBABAAABBABBAAABBBABAABABABABABABABBABBAABBAABAABBAABBAABAAABBBAAABABBBAAABBABAAAAABBABBABABBBAABABBAABBABAAAABBBBBAABABA-AABABBAABABBBAAABBAABABBAABBABAABBABAABAABBABABBAABABBABAABBAABBBAAABBABAABBBABAABABABA
*M08.10 ABABBABABBAAAABBBAABBAABBBAABAABBBAAABABBABAABBAABBABBABABAABABABAABAABBABABABABABBABAABAABBBBAABAABBABAAABBABBAAABBBABAABABABABABABBBBBBBAABBAABAABBAABBAABBAABBBAAABABBBAAABBABBAAAABBABBABAABBAABABBAABBABABAABBABAABBABABAABABBAABABBBAAABBAABABAABBBABAABBABAABAABBABBABAABABBABAABAABBBBAAABBABAABBABBAABABBAA
*M08.11 ABABBABABBAAAABBBAABABABBBAABAABBBAAABABBABAABBAABBABBABABAABABABABAAABBABABABABABBABAABAABBBBAABBABBABAAABBABBAAABBBABAABABABABABABBABABBAABBAABAABBAABBAABBAABBBAAABABBBAAABBABBAAAABBABBABAABBAABABBAABBABABAABBABAABABBABAABABBAABBAABBAABBABAABAABBBABABBBABAABAABBABBAABABAABBBAABAABBBABAABBABAABBABBAABABBAA
*M08.12 ABABBABABBAAAABBBAABABABBBAABAABBBAABAABBABAABBAABBABBAAABAABABABABAAABBABABABABABBABAABAABBBBAABAABBABAAABBABBAAABBBABAABABABABABABBABABBAABBAABAABBAABBAABBAABBBAAABABBBAAABBABBAAAABBABBABAABBAABABBAAABBBABAABBABAABABBABAABABBAABBAABBAABBABAABAABBBBAABABAABABAABBABBAABABAABBABABAABBBABAABBABAABBABBAABABBAA
*M08.13 ABABBBAABBAAAABBBAABAABBBAABBAABBBAABAABBABABABAABBABBAAABABBABABAABAABBBBAAABABABBABAABAABBBABABAABBABABABAABBAAABBBABAABABABABABABBABABBAABBAABAABBAABABABBAABABABABABBBAAABABBAABAABBBBBABAABBABAABABAABBBABAAABBABABABBABAABABBAABBAABBAABBABAABAABBBBAABABAABABAABBABBAABABAABBABABAABBABBAABBABBAABABBAABABBAA
*M08.14 ABABBBAABBAAAABBBAABAABBBAABBAABBABABAABBABABABAABBAABAABBABBABABAABAABBBBAAABABABBABAABAABBBABABAABBBAABABAABBAAABBBABAABABABABABABBABABBAABBAABAABBAABABABBAABABABABABBBAAABABBAABAABBBABABAABBABAABABAABBBABAABABABABABBABAABABBAABBAABBAABBABAABAABBBBAABABAABABAABBABBAABABAABBABABAA-BABBAABBABBAABABBAA-ABBAA
*M08.15 BBAABBAAABABAABBBAABAABBBAABBAABBABABBAABABABABAABBAABABBBAABABABAABAABBBBAAABABABBAABABAABBBABABAABBBAABABABABAAABBBABAABABABABAABBBABABBAABAABBAABBAABABABBAABABABABABBBAABBAABAABAABBBABABAABBABAABABAABBBABAABABABBAABBABAABABBAABBABBAAAABBBAABAABBBBAABABAABABBAABABBAABABAABBABABAABBABBAABBAABBABABBAABAABBA
*M08.16 BBAABBAAABABAABBBAABAABBBAABBAABBABABBAABABABABAABBAAAABBBAABABABAABAABBBBAAABABABBAABABAABBBABABAABBBAABABABABAAABBBABAABABABABAABBBABAABBABAABBAABBAABABABBAABABABABABBBAABBAABAABAABBBABABAABBABAABABAABBBABAABABABBAABBABAABABBAABBABBAAAABBBAABAABBBBAABABAABABBAABBABAABABAABBABABAABBABBAABBAABBABABBAABAABBA
*M08.17 BBAABBAAABABAABBBAABAABBBAABBABABABABBAABAABBABAABBABAABBBAABABABAABAABBBBAABBAAABBAABABAABBBABABAABABABBABABABAAABBBABAABABABABAABBBABAABBABAABBAABBAABABABBAABABABABABBBAABBAABAABAABBBABABAABBABAABBAABBABBAAABABABBAABBABAABABBAABBABBAAAABBBAABBABBBBAABBAAABABBAABBABAABBAAABBABABAABBABBABBAAAABBBABBAABAABBA
*M08.18 BBAABBAAABABAABBBAABAABBBAABBABABABABBAABAABBABAABBABAABBBAABABABAABAABBBBAABBAAABBAABABAABBBBAABAABABABBABABABAAABBBABABAABABABABBABABAABBABAABBAABBAABABABBAABABABABABBBAABBAABAABAABBBABABAABBABAABBAABBABBAAABABABBAABBABAABABBAABABBBAAAABBBAABBAABBBAABBAAABABBAABBABAABBAAABBABABAABBABBABBAAAABBBABBAABAABBA
*M08.19 BBAABBAAABABAABBAAABAABBBAABBABAAABABBAABAABBABAABBABAABBBAABABABAABAABBBBAABAAAABBAABABBABABBAABAABABABBABABBBAAABBBABABAABABABABBAAABAABBABAABBAABBABAABABBAABBAABABABBBAAABABBAABAABBAABABAABBABAABBAABBABBAAABABABBAAB-ABAABABBAABABBAAAAABBBAABBAABBBAABBAAABABBAABBABAABBBAABBABABAABBABBABBAAAABBBABBAABAABBA
*M08.20 BBAABBAAABABAABBABABAABBBABABABAABBABBAABAABBABAABBABAABBBAABABABAABAABBABBABABAABBAABBABABAABBABBAAABABBABABBAABAABBABABAABABABAABBBBABABBABBAABAABBABABBAABAABBBAAABBAABBAABABAABBBABAABBAAABBAABBABBAABBABBAAABABABBAABABBAABAABBABBABBAAAABBBAABBAABBBAABBAAABABBAABBBAAABABBAABBAABABBABBAABBAAAABBBAABBABAAABB
*M08.21 BBAABBAABBBBAABBABABAABBBABABABAABBABBAABAABBABAABBABAABBBAABABABAABAABBABBABABAABBAABBABABAABBABBAAABABBABABABAAABBAABBBAABABABBAABBBAAABBABBAABAABBABABBAABAABBBAAABBAABBAABABAABBBABAABBAAABBAABBABBAABBABBAAABABABBABBAABBAAAABBABBAABABAABBBAABBAABBBAABBAAABABBAABBBAAABABAABABAABABBABBAABBAAAABBBAABBABAAABB
*M08.22 BBAABBAABAABAABBABABBABABABAAABBABBABBAABAABAABBABBABAABBBAABABABAABAABBABBABABAABBAABBABABAABBABBAAABBABABAABBAAABBAABBBAABABABBAABBBAAABBABBAAABABBABABBAABAABBBAAABBAABBAABABAABBBABABBAAAABBABBAABBAABBABBAAABBAABBABBAABBAAABABABBAABABAABBBAABBAABBBAABBAAABABBAABBBAAABABABBABAABABBABBAABBAAAABBBBABAABAAABB
*M09.01 AABBABABABABABABABBABAABBAABBAABBABABABABAABAABBAABBABABBABABAABABABABBABABAAABBBAABBBAAAABBBABAAABBABABBBAAABBAABABAABBABABAABBAABBAABBABBABABABABABABABAABBAABABABAABBBABABABABABAABBAAABBBAABABBABAABAABBAABBAABBBBAABBAAAABBBAABAABBBABAAABBAABBABBABBAABAABBABAABBAABBAAABBBBAABBAAABABAABBBABABBAAABBBABAAABBA
*M09.02 AABBABABABABABABABBABAABBAABBAABBABABABABAABAABBAABBABABBABABAABABABBBAABABAAABBBAABBBAAAABBBABAABABABABBBAAABBAABABAABBABABAABBAABBAABBABBABABABABABABABAABBAABBBAAAABBBABABABABABAABBAAABBBAABABBABAABAABBAABBAABBBBAABBAAAABBBAABAABBBABAAABBAABBABBABBAABAABBABAABBAABBAAABBBBAABBAAABABAABBBABABBAAABABAABAABAB
*M09.03 ABBAABBABAABABABABBABAABBABAAABBBABABABABAABAABBBAABABABBBAABBAAABABBBAABABABAABBBAABBAAAABBBABAABABABABABBABABAABABABABBAABABBAAABBABBAABBABABABABABABAABABBAABBBAAAABBBAABBABAABBAABBAAABBBAABABBABAABAABBAABBAABBBBAAABABAABBBAABAABBBABAAABBABBAABBABBAABAABABBAABBAABBAAABBBBAABBAAABABAABBBABABBAABAAABABBABAB
*M09.04 ABBAABBABAABABABABBABAABBABAAABBBABABABABAABAABBBBABABABBBAABBAAABABBBAABABABAABBAABBBAAAABBBABAABABABABABABBABAABABABABBAABABBAAABBABBAABBAABABBAABBABAABABBAABBBAAAABBBAABBABAABBAABBAAABBBAABAABBBAABAABBAABBBAABBABAABABAABBBAABAABBBABAAABBAABBABBABBAAABABABBAABBAABBAAABBBBAABBAAABABAABBABBAABABBAAABABBABAB
*M09.05 ABBAABBABAABBBAAAABABAABBABAAABBBABABABABAABAABBBBAAABABBBAABBAAABABBBAABABAABABBAABBBAAAABBBABAABABABABABABBABAABABABABAABBABBAAABBABBAABBAABABBAABBABAABABBAABBBAAAABBBAABBABAABBAABBAAABBBAABAABBBAABAABBBABBBAABBABAABABAABBBAABAABBBABAAABBAABBABBABBAAABABABBAABBAABBAAABBBBAABBAAABABAABBABBAABABBAAABABBABAB
*M09.06 ABBAABBABBAABBAABABABAABBABABAABABBAAABBBAABAABBBBAAAABABBBABBAAABABBBAABABAABABBAABBBAABAABBABAABBAABABABABBABAABABABABAABBABBAABABABBAABBAABABBBAABABAABABBAABBBAAABABBAABBABAABBAABBAABBABAABAABBABABABBABAABBAABBABAAABBAABBBAABAABBBABABAABBABAABBABBAAABABBBAAABBAABBAAABBBBAABBAAABABAABBABBAABABBAAABBABBAAB
*M09.07 BABAABBABBAABBAABABABAABBAABBAABABBAAABBBAABABBBBBAAAABABBBABBAAABABBBAABABAABABBAABBBAABABABABAABBAABABABABBABAABABABABABBAABBAABABABBAABBAABABBBAABABAABABBAABBBAAABABBAABBABAAABBABBAABBABAABAABBBAABBABABAABBAABBABAAABBAABBBAABAABBBABABAABBAABABBABBAAABABBBAAABBAABBAAABBBBAABBAAABABAABBABABABABBAABBBAABAAB
*M09.08 BABAABBABBAABBAABABABAABBAABBBAAABBAABABBAABABBABAABAABABBBABAABABABBAABBABAABABBAABBBAABABAAABAABBAABABABABABBAAABBABABABBAABBAABABABABBBAAABABABBABAABBAABBBAABBAAABABBAABBABAAABBABBAABBAABABAABBBAABBABABAABBAABBABAAABBAABBBAABAABBABBABAABBAABABBABBAAABABBBAAABBAABBAABBABBAABAABABABAABBABABABABBAABBBAABAAB
*M09.09 BABAABBABBAABBAABABABAABBAABBBAAABBAABABBAABABBABAABAABABBBABAABABABBAABBAAAABBABAABBBAABABAABBAABBAABABABABABBAAABBABABABBAABBAABABABABBBAAABABABBABAABBAABBBAABBAAABABBAABBAABAABBABBAABBAABABAABBBAABBABABAABBAABBABAAABBAABBBBAAAABBABBABAABBAABABBABBAAABABBBAAABBAABABABBABBAABAABABABAABBABABABABBAABBBAABAAB
*M09.10 BABAABBABBAABBAABABABAABBAABBBAAABBAABABBAABABBABAABBABABBBABAABABABBAABBBAAABBABBAABBAABABAABBAABBAABABABABABBAAABBABABABBAABBABBAAABABBBAAABABABBABAABABABBBAABBAAABABBAABBAABAABBABBAABBAABABAABBBAABBABABAABBAABBABAABABAABBBBAAAABBABBABAABBAABABBABBAAABABBBAAABBAAAABABBABBAABAABABABAABBABABABABBAABBBAABAAB
*M09.11 BABAABBABBAAABBABABABAABBAABBBAAABBAABABAABBABABBABBAABABBBABAABABABBBAABBAAABBABBAABBAAAABBABBABABAABABABABABBAAABBABABABBAABBABBAAABABBBAAABABABBABAABABBABBA-BBAAABABBAABBAABAABBABBAAABBABABAABBBAABBABABAABBAABAABBABABAABBBBAAAABBABBABAABBAABABB-BBAAABABBBAAABBAABABABBABBAABAA-AA-BAABBABABABABBAABBBAABAAB
*M09.12 BABABBAAABBAABBABABABAABBAABAAABABABAABBAABBABABABBAABBAABBABAABBAABBBAABBAAAABBABABBABAAABBAABBBABAABABABABABABAABBABABABBBBAABBBAAABABBBAAABABABBABAABABBABBAABBAAABABBABABAABAABBBABAAABBABABABBABAABBABAABABBBAAAABBABABAABBBBAAAABBABBAABABBAABABBABBAAABABBAABABBABAABABBBABBABAABAABBAABBABABABBABAAABBBBBAAB
*M09.13 BABABBAAABBAABBABAABBAABABABBAABABABAABBAABBABABABBAABBAABBABAABBAABBBAABBAAAABBABABBABABAABAABBBABBABABABBAABABAABBABABAABBBAABBBAABBAABBAAABABABBABAABABBBABABBBAAABABBABABAABAABBBABAAABBABABABBABAABBABAABABABBABABAABABAABBBBAAAABBABBAABABBAABABBABBAAABABBAABABBABAABABABABBABAABABABAABBABABABBABAAABBBABAAB
*M09.14 BABABBAAABBAAABBBAABBAABABABBAABABABAABBAABBABABABBAAABABABBBAABBAABBBAABBAAAABBABABBABABAABAABBBABAABABABBAABABAABBABBAAABBABABABABBBAABBAAABABABBABAABAABBABABBBAAABABBABABAABBAABBABABABAABABABBABAABBAABBBAAABBABABAABABBABABBAABAABABBAABABAABBABBABAABABABBAABABBAABABABABABBABBAAABABABABABABABBABAAABBABBAAB
*M09.15 BABABBAAABBAAABBBAABBAABABABBAABABABAABBAABBABABABBAAABABABBBAABBBBBBBAABBAABAABABABBABABAABABBAAABAABABBABAABABAABBABBAAABBABBAABABBBAABABAABBAABBABAABAABBABBABBAAABABBABABAABBAABAABBBABAABABAABBBAABBAABABBAABBABBAAABABBABABBBABAABAABBABABAABBABBABAABABABBAABABBAAABBABBAABBABBAAABABABBAABABABBAABAABBABAABB
*M09.16 BABABBAAABBAAABBBAABBAABBBAABAABABABAABBAABBABABABBAAABABBBABAABBBABBBAABBAABAABABABAABBBAABABBAABBAABABBABAABABAABBABBAAABBABBAABABBBAABABAABBAABBABAABAABBABBABABAABABABBAABABBAABAABBBAB-ABABAABBBAABBAABABBAABB-BBAAABABBABAABBABAABAABBABABABBAAABBBAABABABABABABBAAABBABBAABBABBAABBAAABBAABABABBAABAABBABAABB
*M10.01 BBAAAABBBABABAABABABAABBBABABABAABBAAABBBBAAABABABBABBAAABABBAABBABAAABBBBAABAABBBAABAABBBAAABBABAABBABAAABBBAABBABABBAABABAABBAAABBABBAAABBABABBAABBABAABABABBABBAABAABABABBAABAABBABABBBAAABBABBAAABABABBAAABBBABABBAABAABBBAAAABBBAABBAABABBABAABBABABAABAABBBBAAABBABABAABABBAABAABBABABBBAAAABBABBAABBAABBABAAB
*M10.02 BBAAAABBBABABAABABABAABBBABABABAABBAAABBBBAAABABABBABBAAABABBAABBABAAABBBBAABAABBBAABAABBBAAABBABAABBABAAABBBAABBABABBAABABAABBAAABBABBAAABBABABBAABBABAABABABBABBAABAABABABBBAAAABBABABBBAAABBABBAAABABABBAAABBBABABBAABAABBBAAAABBBAABBAABABBABAABBABABAABAABBBBAAABBABABAABABBAABAABBABABBBAAAABBABBAABBAABBABAAB
*M10.03 BBAAAABBBABAABABABABAABBBABABABAABBAAABBBBAAABABABBABBAAABABBAABBABAAABBBBABAABBBBAABAABBBAAABBABAABBAABAABBBAABBABABBAABABAABBAABABBBAAABABABABBABABABAAABBABABBBAABAABABBABBAAAABBBBAAABBAABBABBAABBAAABBAAABBAABBBAABABBABBAAAABBBABAABABABBAABABBABABAABAABBBBAAABBABABAABABBAABAABBABABABBAAABBABBABABAABBAABAB
*M10.04 BBAAAABBABBAABABBBAABABABABABABAAABBAABBBBAAABABABBAABAABBABBAABBABAAABBAABBABBABBAABBAABAABAABBBAABBAABBABABAABBABAABBABABABABAABABBBAAABABABABBABABAABBAABABABBABABABABABABAABAABBBBAABBAABABABBAABABAAABBAABBABBABAABABBAABABBAABBABAABABABBAABBABABABAABAABBBBAAABBAAABBABABBAABABBABBAAABBAAABBABBABABAABBAABBA
*M10.05 BBAAAABBABBAABABBBAABABABABABABAAABBAABBBBAAABABABBA-BAABBABBAABBABAAABBAABBABBABBAABBAABAABAABBBAABBAABBABABAABBABAABBABABABABAABABBBAAABABABABBABABAABBAABABABBABABABABABABAABAABBBBAABBAABABABBAABABAAABBAABBABBABAABABBAABABBAABBAABABABABBAAABBBABABAABAABBBBAAABBAAABBABABBAABABBABBAAABBAABABABBABABAABBAABBA
*M10.06 ABBABABBABBAABABBBAABAABABBABABAAABBAABBABABABABBBAAAABABBABBAABBABAAABBAABBBBAABABAABBABAABABABBAABBAABBABABAABAABBABBAAABBBABAABABABABAABBBAABABBABAABBBAABABABABABBAABBAAAABBBABABBAABBAABBAABAABBABABAABBABAABABBAABBABAABABABABBAABABABABBAAABBBAABBABAAABBBBAAABABBABAABABBAABABABBBAAABBAABABBABABABAABBAABBA
*M10.07 BABAAABBABBAABABBBAABAABABBABABAAABBAABBABABABABBBAAAABABBABBAABBABAAABBAABBBBAABABAABBABAABABABBAABBAABBABABAABAABBABBAAABBBABAABABABABAABBBAABABBABAABBBAABABABABABBAABBAAAABBBABABBAABBAABBAABAABBABABAABBABAABABBAABBABAABABABABBAABABABBABAAABBBAABBABAAABBBBAAABABBABAABABBAABABABBBAAABBAABABBABABABAABBAABBA
*M10.08 BABAAABBABBAABABBBAABAABABBABAABAABBAABBABABABABBBAAAABABBABBABABABAAABBAABBBBAABABAABBABABAABABBAABABABABBABAABAABBABBAAABBBABAABABABABAABBBAABABBABAABBBAABABABABABBAABBAAAABBBABAABAABBAABBAABAABBABABAABBABAABABBAABBABAABABAABBBAABABABBABAAABBBAABBABAAABBBAAAABABBABAABABBAABABABBBAAABBAABABBABABAAABBBAABBA
*M10.09 BABAAABBABBABBAABABAAABBABBABAABAABBAABBABABBAABBBAAAABABBABBABABABAAABBBAABBBAABABABABABABAABABBAABABABABBAABABAABBABBAAABBAABBABABABABAABBBAABABBABAABBBAABABABABABBAABBAAAABBBABAABABBBAABBAABAABBABABAABBABAABABBAABBABAABABABABBAABBAABBABAAABBBAABBABAAABBBABAABBABABAABABBBAAABABBAABABBAABABBABABAAABBBAABBA
*M10.10 BAABAABBABBAABABBABAAABBABBABAABBABAAABBAABBBAABABABAABABBABBABABABAAABBBAABBAABBABABABABABAABABBAABABABABBAABABAABBABBAAABBAABBABABABABAABBBAABABBABBABBAABBABABABABBAABBAABAABBABAABABBBAABAABBABABABAAABBBAABABABBAABBABAABABABBABAABBAABBAABAABBBAABBABABAABBABAABBABABAABABBBAAABABBAABABBAABBABABAAABABBBAABBA
*M10.11 BABAAABBABBAABABABBAAABBABBABAABBABABABAAABBBAABABABBABBBBAABABABABABABABAABBBAABABABABAABBABAABBAABABABABBAABABAABBABBAAABBBABBABABABABAAABAABBABBABAABBAABBBAABAAABBAABBAABAABBBAAABABBBAABAABBABABABAAABBBAABABABBAABBABAABABABBABAABBAABBAABAABBBAABBAABBAABBABAABABBABAABABBBAAAABBBAABAABBABBABBBAAABABBBAABBA
*M10.12 BABAAABBABBAABABABBAAABBABABBAABBABABABAAABBBAABABBABAABBBAABABABABABABABAABBBAABABABABAABBAAABBBAABABABABBAABABAABBABBAAABBBABAABABABABAAABABABABBABAABBAABBBAABBAABBAABBAABAABBBAAABABABABBAABBABABBBAABBAAABBABABABABBABABAABAABBBAABBAABBAABAABBBBAABAABBAABBABABAABBABAABABABBAAABBBAABAABBABBABBAAABBAABBAABBA
*M10.13 BABAAABBABBAABAAABBABABAABBBBAABBABAAABBAABBBAABABBABAABBBAABABAABBAAABBAABBBBAABABABABAABBAAABBBAABABABABBAABABAABBABBAAABBBABAABABABABAABBABABABBABAABBBAABBABBBAAABBABBAABAABBBAAABABABABBAABABBAAABAABBAAABBABABABABBABAABABAABBBAABBAABBABAAABBBBAABAABBAABBABABAABBABAABABABBAAABBBAABAAABABBABBAAABBAABBAABBA
*M10.14 BABAAABBABBABBAAABBAABBAABABBAABBABAAABBAABBABABABBAAABBBBAAABBAABBAAABBAABBBBAABABABABAABBAAABBBAABABABABBAABABAABBABBAAABBBABAABABAABBAABBABABABBABAABBBAABABABBAAABABABABBAABABBAABABABABBABAABBAABBAABBAAABBABBAABABBABAABABAABBBAABBAABBABAAABBBAABBAABBABABAABBAABBABAABABABBAAABBBABAABABABABBAABABBBAABAABBA
*M10.15 BABAAABBABBABBAAABBAABBAABABBAABBABAAABBAABBABABABBAAABBBBAAABBAABBAAABBAABBBBAABABABABAABBAAABBBAABABABABBAABABAABBABBAAABBBABAABABAABBAABBABABABBABAABBBAABABABBAAABABABABBAABABBAABABABABBABAABBAABBAABBAAABBABBAABABBABAABABAABBBAABBAABBABAAABBBAABBAABBABABAABBAABBABAABABABBAAABBBABAABABABABBAABABBBAABAABBA
*M10.16 AABBABBAABBABBAAABBAABBAABABAABBBABAABABAABBABABABBAABABBBAAABABABBABAABABABBBAABABAAABBBBAAAABBABABABABABBAABABBBAAABBAAABBBABAABABAABBAABBBBAAAABBBABAABBABBAAABABABABBAABBAABAABBABABABABBAABBABAABBAABBAAABBABBAAABBABBABBAAABBABAABBAABAABBABBABAABBAABBABABAABBBAABABAAABBABBAAABBABBAABABABABBBAAABBBAABABBAA
*M10.17 AABBABBAABBAABABABBAABBABBAAAABBBABAABABAABBABABABBAABABBBAAABABABBABAABABABBBAABABAAABBABABAABBABABABABABBAABABBBAAABBAAABBBABAABABAABBAABBBBAAAABBBABAABBAABBAABABABABBAABBAABAABBABABABABBAABBABAABBAABBAABBAABABAABBABBABBAAABBABABAABABAABBABBABAABBAABBBAABAABBBAABABAAABBABBABAABABBAABABBBAABBAAABBBAABAABAB
*M10.18 ABABBABAABBABBAAABBAABBABBAAAABBABABABABBABAABABABBAABABBBAAABABABBABAABABABBBAAABBAAABBABABAABBABABBBAAAABBBBAABBAABBBBBABAAABBABABAABBAABBBBAAAABBBABAABBAABBAAAABAABBBAABBAAAAABBBBAAABABBAABBAAAABBAABBAABBAABABAABBABBABBAAABBABABAABABAABBABBABABABAABBBAABAABBBAAAABBAABBAABABABAAABBABABBBAABBAAAABBAABAABAB
*M10.19 ABABBABABBAABBAAABBAABBABBAABAABABABABABBABAABABABBAABABBBAAABABABBABAABABABBAABABBAAABBBAABABABABABBBAABAABBBAABBAAABBABABAAABBAABBAABBAABBBBAAABBABABABBAAABBAABABAABBABBAAABBBAABBBAAAABBBAABBAABABBAABBAABBAABABAABBABBABABABABABABAABABAABBABBABABABAABBBAABAABBBAAABABAABBABBABABAAABBABABBBAABBAABAABBABAABAB
*M10.20 ABABBABABBAABBAAABBAABBABAABBAABABABABABBABBABABABBAABABBBAAABABBABABAABABABBAABABBAAABBBAABABABABABBBAABAABAABBBBAAABBABABAAABBAABBAABBAABBBBAABABABABABBAAABBAABABAABBABBAAABBBAABABBABABABAABBAABABBAABBAABBAABABABABABBABABABABABABAABABAABBABBABABABAABBBAABAABBBAAABABABABABBABABAAABBABABBBAABBAABAABBABAABAB
*M10.21 ABABBABABBAABBAAABBABBAABAABBAABABABABABABABABABABBAABBBABAABAABBABABAABABABBAABBABAAABBBAABABABABABBBAABAABAABBABBAABBAABBAAABBABBABABAAABBBBAABABABAABBBAAABBAABBAAABBABBAAABBBBAABBAABABABABABAABBABAABBAABBABBAAABABABBAAABBBABABAABABABAABBABBABABAAABBBABABABABBAAABABABABABBABABABABAABABBBAABBAABAAABBBAABAB
*M10.22 ABABBBAABBAABABAABBABBAABAABBAABABABABABABABABABABBAABBBABAABAABBABABAABBAABBAABBABAAABBBAABABABABABBBAABAABAABBABBAABBAAABAABBAABBABABAABBABBAABABABAABBBAAABBAABBAAABBABABABBABBAABBAABABABABABAABBABAABBAABABBBAAABABABBAAABBBABABAABABABBAABABBABABAAABBBABABABABBAAABABABABABBABABABABAABABABABABABBABAAABBABAB
*M10.23 ABABBBAAABAABABAABBABBAABAABBAABABABAABBABABABABABBAABBBABAABAABBABABAABBAABABABBABAAABBBABAAABBABABABBABAABAABBABBAABBAAABBABBAABBABABAABBABBAABABABAABBBAAABBAABBAAABBABABABBABBAABBAABABABABABAABBABAABBAABABBBAAABABABBAAABBBABABAABBAABBAABBBAABABAAABBBABABABABBAAABABABABABBABABABABAABABABABABABBABAAABBABAB
*M10.24 ABABBBAABBAABABAABBABBAABAABBAABABBAAABBABABABABABBAABBBABAABAABBABABAABBAABABABBABAAABBBABAAABBABABABBABAABAABBABBAABBAAABBABBAABBABABAABBABBAABABABAABBBAAABBAABBAAABBABABABBABBAABBAABABABABABAABAABBABBAABABBBAAABABABBAAABBBABABAABBAABBAABBBAABABAAABBBABABABABBAAABABABABABBABABABABAABABABABABABBABAAABBABAB
*M11.01 BAABABBABBAABABAABABBBAABAABABABBBAABBAAABABABBABAABABBAABBAAABBBBAAABABABBAAABBBABABABABBAAAABBBAABBAABABABBABAAABBBAABBBAABABAABBAAABBABBABAABBBAABABAAABBBAABBAABAABBABABAABBBABABAABABABABABBABABAABAABBBBAAABBABAABAABBBABAABABABABBBAAABABAABBBBAABAABAABBBABAABABAABBABABAABBBBAAABABBABABAABBABAABABBAABABAB
*M11.02 BAABABBABBAABABAABABBBAABABAABABBAABBBAAABABABBABAABAABABBBAAABBBBAAABABABBAAABBBABAAABBBBAAAABBBAABBBAAABABBABAAABBBAABBBAABABAABBAAABBABBABAABBBAABABAAABBBAABBAABAABBABBAAABBBABAABABABABABABBABABAABAABBBBAAABBABAABAABBBABAABABAABBBAABABABAABBBBAABAABAABBB-BAABABAABB-BABAABBBBAAABABBABABAABBABAABABBAABABAB
*M11.03 BAABABBABBAABABAABABBAABBABAABABBAABBBAAABABABBABAABAABABBBAAABBBBAAABABABBAAABBBABAAABBBBAAAABBBAABBBAAABBABABAAABBBAABBBAABABAABBAAABBABBABAABBBAABABAAABBBABABAABAABBABBAAABBBABAABABABABABABBABABAABAABBBBAAABABBABAAABBBABAABABAABBBAABABABAABBBBAABAABAABBBABAABABAABBABABAABBBBAAABABBABABAABBABAABABBAABABAB
*M11.04 BAABABBABBAABABAABABBAABBABAABABBAABBBAAABABABBABAABAABABBBAAABBB-AAABABABBAAABBAABBABABBBAAAABBBAABBBAAABBABABAAABBBAABBBAABABAABBAAABBABBABAABBBAABABAAABBBABABAABAABBABBAAABBBABABAABABABAABBBABABAABABBBBBAAABABBABAAABBBABAABABAABBBAABABBBAABBBBAABAABABABBABAABABAABBABABAABBBBAAABABBABABAABBABAABABBAABABAB
*M11.05 BAABABBABBAABABAABABBAABBABAABABAABBBBAAABBAABBABAABAABABBBAAABBBBAAABABABBAAABBAABBABABBBAAAABBBAABBBAAABBABABAAABBBAABBBAABBAAABBAAABBABBABAABBBAABABAAABBABBABAABABABABBAAAABBABABAABABABAABBAABBBAABABABBBAAABABBABAAABBBABAABABABABBAABABBAAABBBB-ABAABABABBABABBAAAABBABABAABBBBAAABABBABABAABBABABAABBAABAABB
*M11.06 BAABBABAABBABABAABABBAABBABAABABAABBBBAABABAAABBBAABAABBBAABAABBBBAAABABABBAABABAABBABABBBAAAABBBABABAABABBABABAABABBAABABABBBAABABABAABABABBAABBBAABABAAABBBBAAAABBABABABBAABABBABABAABABBAAABBAABBBABAAABBBBAAABABBAABAABBBABAABABABABBAABABBAABABBAABBAABABBAABBABAABBABABAABAABBBBAAABABBABAABABBABABAABBAABAABB
*M11.07 BAABBABAABBABABAABABBAABBABABAABAABBABABBABAAABBBAABAABBBAABAABBBBAAABABABBAABABAABBABABBBAAAABBBABABAABABBABABAABABBAABABABABABBABABAABABABBAABBBAAABBAAABBBAABAABBABABABBAABABBABABAABABBAAABBBAABBABAAABBABBABAABBAABAABABABAABABAABBBAABABBAABBABAABBAABABBAABBABAABBABABAABABBABBAAABABBABAABABBABABAABBAABAABB
*M11.08 BAABBABAABBABABAABABBAABABBABAABAABBABABBABAAABBBAABAABBBAABABABBBAAABABABBAABABAABBABABBBAAAABBBABABAABABBABABAABABBAABABABABABBABABAABBBABBAABABBAABBAAABBBAABAABBABABABBAABABBABABAABABBAAABBBAABBABAAABBABBABAABBAABBABABABAABABAABBBABAABBAABBABAABBAABABBAABBABAABBABABAABABBABBAAABABBABABABABABABAABBAABAABB
*M11.09 ABABBABAAABBBBAAABABAABBABBABBAABABAAABBBABAABABBAABABBAABABABABBBAABAABABBAABBAABBAABABBBAAAABBBABAAABBABBABABABABABAABABABABABBABABABABAABBAABABBABABABAABBBAAABBAAABBABABABABBABABABAABBAAABBBBAABABAAABBAABBBAABAABBBABABABAABABBABABAABBAABAABBABABBAABAABBABBABABAABABBAABABBABBAAAABBBABABABAAABBBAABBAABABAB
*M11.10 ABABBABAAABBBBAAABABAABBABBABBAABABAAABBBABAABABAABBABBAABABABABBBAABAABABBAABABABBAABABBAABAABBBABABAABABBABABABABABABAABABABABAABBBABABAABBAABABBABABABAABBBAAABBAAABBABABABABBABABABAABBAAABBBBAABABAAABBAABBBAABAABBBABABABAABABBBAABAABBAABAABBABABBABAAABBABBABABAABABBAABABBABBAAAABBBABABABAAABBBABBAAABABAB
*M11.11 ABABBABAAABBBBAAABABAABBABBABBAABABAABBABABABBABAABBABBAABABABABBBAABAABABBAABABABBAABABBAA-AABBBABABAABABBABABABABABABABBAAABABAABBBABABAABBAABABBAAABBBAABBBAAABBAAABBABABABABBABABABABBAAAABBBBAABABABAABAABBBAABAABBBABABABAABABBBAABAABBAABAABBABABBABAAABBABBABABAABABBAABABBABBAAAABBBABABABAAABBBABBAAABABAB
*M11.12 ABABBBAAABBABBAAABABBAABBABABBAABABAABBABAABABABAABBABBAABABAABBBAABBABAABBAABABABBAABABBAABAABBBABABAABABBABABABABABAABBBAAABABAABBBBAABAABABABABABAABBAABBABABABBAABABABABABABBAABBABABBAAABABBBAAABBABAABAABBBAABAABBBABABABAAABBABBABAABBABAAABBABABBABABABAABBABABBABABBAABABBABBAABABABABABABAABBABAABBABAABAB
*M11.13 AAABBBAAABBABBAAABABBAABBABABBAABABAABBABAABABABABBAABBAABABAABBBAABBABAABAAABABABABABABBAABAABBBABABAABABBABABABABABAABBBAAABABAABBBBAABBABABABABABAABBAABBABABABBAABABABABABABBAABBABABBAAABABABBAABBABAABAABBBAABBABABABABABAAABBABBABAABBABAAABBABABBABABABAABBABAABABABBAABABBABBAABABABABABABAABBABAABBABABAAB
*M11.14 ABABBBAAABBABBAAABBABAABBABABAABBABAABBAAABBABABABBABBABABAABABABAA-BABABBAAAABBABABABABBAABAABBBABABBABABBABABAAABBBAABBBAAABABABABBBAABBAAABABABABBAABAABBABABAABBABABABABBAABBAABBABABBAAABABABBAABBABAABAABBBAABBABABAAABABAAABBABBABAABBABAAABBABABBABABABAABBABAABABABBAABABBABBAABABABABABABAABBABAABBABABAAB
*M11.15 ABABBBAAABBABBAAABBABAABBABABAABBABAAABBAABBABABABBABBABABAAABBABAABBABABBAAAABBABABABABBAABAABBBABAABABABBABABAAABBBAABBAAAABABABABBBAABBAAABABBBABBAABAABBABABAABBABABABABBAABBAABBABABABAABABABBAABBABAABAABBBAABBABABABABABAAABBABBABAABBABAAABBBAABABBABABAABBABAABABABBABAABBABBAABABABABABABAABBABAABBABABAAB
*M11.16 ABABBBAAABBABBAAABBABAABBABABAABBABAABBAAABBABABABBABBABAABAABBABAABAABBABABAABBABABABABBAABAABBBBAAABABBABABABAAABBBBAABBAAABBAABBABBAABBAABBAABAABBAABAABBBAABAABBABABAABBBAABBAABABBABABAABABABBAABBABAABABBABAABBABAABBAAABBAABBBABABAABBABAAABBBAABABBABABAABBABAABABABBABAABBABBAABABABABAABBAAABBBABBAABABAAB
*M11.17 ABABBBAAABBABBAAABBABABABABABAABBABAABBAABBAABABABBABBABAABAABBABAABAABBBBAAAABBABABABABBAABAABBBBAAAABBBABABABAAABBBBAABBAAABBAABBABBAABBAABBAABAABBAABAABBBAABAABBABABAABBBAABBAABABBABABAABABABBAAABBBAABABBABAABAABBABBAAABBAABBBABAABABBABAAABBBAABBBAABABAABBABAABABABBABAABBABBAABABABABAABBAAABBBABBAABABAAB
*M11.18 ABABABABABBABBAABABABABABABAABABBAABABBAABBAABABABBABABBAABAABABBAABBABABBAAAABBABABABABBAABBABABBAAAABBBABABABAAABBBBAABBABABABABBABABABBAABBAABAABBAABAABBBABAAABBABABAABBBAABBABAABBAAABBABABABBABABABAAB-BBABAABAABBABBAAABBAABBAABBABABBABAAABBBAABBABABBAAABBAABABABABBBAAABBABBAAABBABAABBBAAAABBBABBAABABABA
*M11.19 ABBAABABABBABBAABABABABABABAABABBAABABBAABBAABABABBABABBAABAABABBAABBABABBAAAABBABABABABBAABBABABBAAAABBBABABABAAABBBBAAABABABABABBABABABBAABBAABAABBAABAABBBABAAABBABABAABBBAABBABAABBAABBBABABABBABABABAABABBABAABAABBABBBAABBBAABAABBABABBABAABABBAABBABABBAAABBAABABABABBBAABBAABBAAABBABAABBBAAAABBBABBAABABABA
*M11.20 BBAAABABAABBBBAABAABBABABABAABABBAABABABABBAABABABBABABBABAAABABBABABABABBAAAABBABABABABBAABBABABBAABAABBAABBABAAABBBBAAABABBBAABABABABABBAABBAABAABAABBAABBAABBAABBAABBAABBBAABBABAAABBABABABABBABABABABAABABBAABABAABBABBAAABBBAABAABBABABBAABABABBABABAABABBAABBABBAABBAABBAABBAABBAABBAABAABBABAAABBBABBAABAABBA
*M11.21 BBAAABABAABBBBAABAABBABABABABBAABBAAABABABBAABABABBABABBABAAABABBABABABABBAAAABBBBAABAABABABBABABBAABAABBABABABAAABBABBAABABBBAABABABABABBAABBAABBAAAABBBAABAABBBABAAABBAABBBAABBABAAABBABABABBABABABABABAABABBAABABAABBABBAAABBBAABAABBABBABABAABABBABABAABABBAABBABBAABBAABBAABBAABBAABBAABAABBABAAABBBBAAAABBABBA
*M11.22 BABAABABAABBABABBAABBABABAABBBAABBAAABABBBAAAAABBBAABABBABAAABABBABABABABBAAAABBBBAABAABABABBABABBAABAABBABABABAAABBABBAABBABBAABABABABABBAABBAABBAAAABBBAABAABBBABAAABBAABBAAABBABAAABBABABABBABABABABABAABABBAABABABBAABBAAABBBAABAABBABBAAABBBBAABABABAABABBAABBABBAABBAAABABBABABBAABBAABAABBABABAABBBAAAABBABBA
*M11.23 BABAABABAABBABABBAABBABABAABBBAABBAAABABBBAAAABBBBAABABBABAAABABBABABABABBAAAABBBBAABAABABABBABABBAABAABBABABABAAABBABBAABBABBAABABABABABBAABBAABBAAAABBBAABAABBBABAAABBAABBAABBBABAAABBABABABBABABABABABAABABBAABABABBAABBAAABBBAABAABBABBAAABBBBAABABABAABABBAABBABBAABBAAABABBABABBAABBAABAABBABABAABBBAAAABBABBA
*M12.01 ABABBBAABABABBAAABBAABBABBAABAABBABABAABBAAABAABABBAABABBBAABAABBBAAABBAAABBBABABBAABABABAABBAABABABBABAABABABABBABAABBAABABBBAABAABABABABBAABABBBAABABABABAAABBBAABAABBBBAABAABABABABABAABBBBAABABABABABBAABAABBAABABABABBABBAABABABBAABBAAABBAABBAABABABBBAABBBBAAABABBAABAABBABBAAABBBABAABBABBAAABBAABBAABBAABBA
*M12.02 ABABBBAABABABBAAABBAABBABBAABAABBABABAABBBAABAABABBAABABBBAABAABBBAAABBAAABBBABABBAABABABAABBAABABABBABAABABABABBABAABBAABABBBAABAABABABABBAABABBBAABAABBABAAABBBAABBABABBAABAABABABABABAABBABBABABABABABBAABAABBAABABABABBABBAABABABBAABBAAABABABBAABABABBAAABBBBAAABABBAABAABBABBAAABBBABAABBABBAAABBAABBBAABAABBA
*M12.03 BBAABBAABABABAABABBAABBABBAABAABBABABAABBBAABAABABBAABABBBAABAABBBAAABBAAAABBABABBAABABABAABBAABABABBABAAABBABABBABAABBAABABBAABBABAABABBBAAABABBBAABAABBABAAABBAABBBABABBAABAABABABABABABABAABBBABABABABBAABAABBAABABABABBAABBABABABBAABBAAABABABBAABABABBAAABBBBAAABABBAABAABBABBAAABBBABAABBABBAAABBAABBBAABAABBA
*M12.04 BABABBAAABBABBAAABBAABBAABABBAABBABAAABBBBAABABAABBABBABABAABAABBAABBABAAABBAABBABABBABABAABBBAAABABBABAABBAABABBBAAAABBBBAAABABBAABAABBBBAAABABBAABBAABBBAABABAABBABABABAABBAABBAABABABABABABABABBAABBAABBABBAABAABAAABBABABABABBAAABBAABBAABBBAABBABBAABBABABABAABBAABBABABABAABBAAABBBABABABABABAABBAABBBAABAABBA
*M12.05 BABABBAAABBAABBAABABABBAAABBBAABBABAAABBBBAABABAABBAABABBBAABAABBAABBABAAABBABABABABBABAABABBBAAABABBABAABBAABABBBAAAABBBBAAABABBAABAABBABABABABBAABBAABBBAABABAABBABABABAABBAABBABAABABABABABABABBAABBAABBABBAABAABAABBBABABABABBAAABBAABBAABBAAABBABBAABBABABABAABBAABBABABABAABBAAABBBABABABABABAABBABBABAABABBAA
*M12.06 BABABBAAABBAABBAABABABBAAABBBAABBBAAAABBBBAABABAABBAABABBBAABAABBAABBABAAABBABABABABBABAABABBBAAABABBABAABBAABABBBAAAABBBBAAABABBAABAABBABABABABBAABBAABABABBABAAABABABABAABBAABBABAABABABABABABABBAABBAABBABBAABAABBABBBABABABABBAAABAAABBAABBAAABBABBAABBABABABAABBAABBABABABAABBAAABBBABABABABABAABBABBABAABABBAA
*M12.07 BBAAABBABBBABBAAABABABBAAABBAABBBBAAAABBABBABABAAABBABABBBAABBAABAABBABAAABBABABABBAAABBBBAABBAABBAABABAAABBABABBBAAAABBABABAABBBAABAABBABABBAABBAABBAABABABBABAAABBBABABAABBAABBABAABABABABABABABBAABBAABABBAABBAABBABAAABBBABABABAABBAABBAABBABAABBABABABABABABAABBAABBABABABAABBAAABBBABAAABBAABBABBABBAAAABBABBA
*M12.08 BBAAABBAABBABBAAABABABABABBAAABBBBAAAABBBABABABAAABBABABBAABBABAABBBBABAAABBABABABBAABBABBAABBAABBAABABAAABBBAABBBAABABAABABAABBBAAAAABBABABBAABBAABBAABABABBABABAABBABABBAABAABBABAABABABABAABBABBABBAABAABBAABBABBBABAAABBBABABABAABBAABBAABBABABABABABABABABAAABBBAABBABAABABABAABAABBABAAABBAABBAABBBBAAAABBBBAA
*M12.09 BBAABBAAABBABBAAABBABBAAABBAAABBBBAAAABBBAABBABAAABBBAABBAABABBAABBABABAAABBABABABBAABBABBAABBAAABBABABAAABBBAABBBAABABAABABAABBBABAAABBABABBAABBBAABAABBBAABABABAABBABABAABBAABBABABAABABABAABBABBAABBAAABBBBAAAABBBABAAABBBABABABAABBABBAAABBABABABBAABABABABAAABBBAABBABAABABBBAABAABBABAAABBAABBAABBBABAAABBBBAA
*M12.10 BBAABBAAABBABBAAABBABBAAABBAABABBBAAAABBBAABBABAAABBBAABBAABABBAABBABABAAAABAABBAABBBBAABBAABAABABBABABAAABBAABBBAABBABAABABABBABABAAABBABABBAABBBAABAABBBAABABABAABBABABAABBAABBABABAABABABABBAABBAABBAAABBBBAAAABBBABAABBABABABABAABBABBAAABBABABABBAABABABAABAABBBAABBABAABABBBAABAABABBAAABBAABBAABBBABAAABBBBAA
*M12.11 BBAABBAAABBABBAAABBABBAAABBAABABBBAAAABBBAABBABAAABBBAABBAABABBAABBABABAABABAABBAABBBBAABBAABAABABBABABAAABBAABBBAABBABAABABABBABABAAABBABABBAABBBAABAABBBAABABABAABBABABAABBAABBABABAABABABABBAABBAABBAAABBBBAAAABBBABAABBABABABABAABBABBAAABBABABABBAABABABAABAABBBAABBABAABABBBAABAABABBAAABBAABBAABBBABAAABBBBAA
*M12.12 ABBABBAAABBABBAAABBABBAAABBAABABBBAAAABBBAABBABAAABBBAABBAABABBAABBABABAABABAABBAABBBBABBBAABAABABBABABAAABBAABBBAABBAABABABABBAABBAAABBABABBAABBBAABAABBBAABABABAABBABABAABBAABBABABAABABABABBAABBAABBAAABBBBAAAABBBABAABBABABABABAABBABBAAABBABABABBAABABABAABAABBBAABBABAABABBBAABAABABBAAABBAABBAABBBABAAABBBBAA
*M12.13 ABBABBAAABBABBAABBAAABABABBAABABBAABAABBBABABABAAABBBAABBAABABBAABBABABAABABAABBAABBBAABBBAABAABABBABABAAABBAABABAABBAABABABABBAAABBAABBABABBAABBBAABAABBBAABABABAABBBAABAABBABABABAABABABABABBABBAAABBABAABABABABBABABAAABABABABABAAABBBBAAABBABABABBAAAABBBAABAABBBAABBABAABABBBAAABABABBAAABBAA-BAABBBABAAABBBBAA
*M12.14 ABBAABBAABBABBAABBAAABABABBBABABBAABAABBBABABABABAABBAABBAABABBAABBABABAABABAABBAABBBAABABABBBAAABBABABAAABBABBABAABBAABAABBABBAAABBABBAABABBAABBBAABAABABBABABAAAABBBAAAABBAABBBABAABABABABABBABBAAABBABAABABABABBABABAAABBBABABABAAABBBBAAABBABABAABBAAABBBAAAABABBABABABABAABBBAAABABAABAAABBABBBAABBABBAAABBBBAA
*M12.15 ABBAABBAABBABBAABBAAABABAABBABABBAABAABBBABABABABAABBAABBAABABBAABBABABAABABAABBAABBBAABABABBBAAABBABABAAABBABBABAABBAABAABBABBAAABBABBAABABBAABBBAABAABA-BABABAAABBBBAAAABBAABBBABAABABABABABBABBAAABBABAABABABABBABABAAABBBABABABAAABBBBAAABBABABAABBAAABBBABAABABBABABABABAABBBAAABABBABAAABBAABBAABBABBAAABBBBAA
*M12.16 BAABAABBABBABBAABBAAABABAABBABABBABAAABBBBBABABABAABBAABBAABABBAABBABABAABABAABBAAABBAABABABBBAAABBABABAAABBABBABAABBAABAABBABBAAABBABBAABABBAABBBAABAABABBABABAAABBBBAAAABBAAABBABAABABABABABBABBAAABBABAABABABABBABABAAABBBABABABAAABBABBAABBABABAABBAAABBBABAABABBABABABABAABBBAAAAABBABAAABBBAABAABBABBAAABBBBAA
*M12.17 BAABAABBAABBBBAABBAAABABAABBAABBBABAAABBBBAABABAABABBAABBAABABBAABBABABAABABBABAABABBAABABABBBAAABBABABAAABBABBABAABBABAAABBBABAABABABBAABABBBAABBAABAABABBABBAAAABBBBAAAABBABABBABAABABBAABABBABBAABBAABAABABABABBABABAAABBBABABABAAABBABBAABBAABBAABAAABABBAABABBABABABABABAABBBAAAABBBABAAABBBABAAABBABBAAABBBBAA
*M12.18 BAABAABBBAABBBAABBAAABABAABBAABBBABAAABBBBAABABAABABBAABBAABABBAABBABABAABABBABAABABBAABABABBBAAABABBABABABABBAABAABBABAAABBBABAABABABBABAABBBAABBAABAABABBABBAAAABBBBAAAABBABABBABAABABBAABABBAABABBBAABAABABABABBABABAAABBABBABBAAAABBABBAABBABABABBAAABABBAABABBABABABABABAABBBAAAABBBABAAABBBABAAABBABBAAABBBBAA
*M12.19 ABBAAABBBAABABAABABAABABAABBAABBBABAAABBBBAABAABBAABAABABABBABBABABABBAAABBABABAABABBAABABABBBAAABABBAABBABABBAABAABABBAABBABABAAABBABABBAABBBAABBAABAABBBAABAA-AABBABBAAABBABABAABBBBAABAABBABAABABBBAABAABABABABBABABAAABBABBABBAAAABBABBAABBABABABBAAABABBAABABBABABABABABAABBBAABAABBABAAABBBABAAABBBABBAAABBBAA
*M12.20 ABBAAABBBAABBBAABABAABABAABBAABBABBABABBBBAA-AABBAABBAAABABBABBABABABBAAABBABAABABABBAABABABBBAAABABBAABBABABBAABAABABBAABBABABAAABBABBABAABBBAABBAABAABBBAABAABAABBABBAAABBABBAAABBBBAABAABBABBABABBBAAAABBABABABBAABBAABBAABBABBAAAABBABBAAABBBABABBAAABABBAABABBABAABBABABBAABBAABAABABBAABBABABAAABBBABBAAABBBAA
*M12.21 ABBABABABAABBBAABABABAABAABBAABBABBABAABBBAABBAABAABAABABABBBBBABABABBAAABBABAABBAABBAABABABABBAABABBAABAABBBBAABAAAABBAABBABABAAABBABBABAABBBAAABABABABBBAABAABAABBABBAAABBABBAAABBBBAABAABAABBABABBBAAAABBABBAABBAABBAABBABABABBAAABBAABBAABABBABABBAAABABBABAABBABAABBABABBAABBAABBAAABBAABBABABAAABBBABBAAABBBAA
*M12.22 ABBABABABAABBBAABABABAABAABBABABABBABAABBBAABBAABAABAABABABBBBAABABABBAAABBABAABBAABBAABABABABBAABABBAABAABBBBAABAABABBAABBABABAAABBAABBBAABBAAAABABAABBBBAABAABAABBABBAAABBBBAAAABBBBBABAABAABBABABBBAAAABBABBAABBAABBAABBAAABBBBAAABBAABBAABABBABABBAAABABBABAABBABAABBABABBAABBAABBAAABBAABBABABAABABBABAABABBBAA
*M12.23 ABBABABABAABBBAABABABAABAABBABABABBABAABBBAABBAABAABABAABABBBBAABABABBAAABBABAABBAABBAABABABABBAABABBAABAABBBBAABAABABBAABBABAABAABBAABBBAABBABAABABAABBBBAABAABAABBABBAAABBBBAAAABBBBAABAABAABBABABBBAAAABBABBABABABABAABBAAABBBBAAABBAABBAABABBABABBAAABABBABAABBABABABABABBAABBAABBAAABBAABBABABAABABBABAABABBBAA
*M12.24 ABBABABABAABBBAABABABBAAAABBABABABBABAABBBAABBAABAABABAABABBBBAABABABBAAABBABAABBAABBAABABABABBAABABBAABAABBBBAABAABABBAABBABAABAABBAABBBAABBABAABABAABBBBAABAABAABBABBAAABBBBAAAABBBBAABAABAABBABABBBAAAABBBABABABABABAABBAAABBBBAAABBAABBAABABBABABBAAABABBABAABBABABABABABBAABBAABBAAABBAABBABABAABABBABAABABBBAA
*M12.25 ABBABABABAABBBAABABABBAAAABBABABABBABAABBBAABBAABBAAABAABABBBBAABABABABAABBABAABBAABBAABABABABBAABABBAABBABABBAABAABABBAABBABAABAABBAABBBAABBABABAABAABBBBAABAABABBAABBAAABBBBAAABABBBAABAABAABBABABBBAAAABBBABAABBABABAABBAAABBBBAAABBAABBAABABBABABBAAABABBABAABBABABABABABBAAABABBABAABBAABABBABAABABAABBBAABBBAA
*M12.26 ABBABABABAABBBAABABABBAAAABBABABABAABAABBBAABBAABBAAABAABABBABABBABABABAABBABAABBAABBAABABABABBAABABBAABBABABBAABAABABBAABBABAABAABBAABBBAABBABABAABAABBBBAABAABABBAABBAAABBBBAAABABBAABBAABAABBABABBBAAAABBBABAABBABABAABBAAABBBBAAABBAABBAABABBABABBAAABABBABAABBABABABABABBAAABABBABAABBAABABBABAABABAABABBABBBAA
*M12.27 ABBABABABAABBBAABABABBAAAABBABABABBABAABBABABBAAABAAABAABBABABABBABAABBAABBABAABBBAABAABABABABABBAABBAABBABABBAABBAAABBAABBABAABAABBAABBABABBAAABAABAABBBBAABAABABBAABBAAABBBBAAABABBAABBAABAABBABABBBAAAABBBABAABBABABAABBAAABBBBAAABBABABAABABBABABBAAABABABBAABBABABABABABBAAABABBABAABBAABABBABAABABAABABBABBBAA
*M12.28 ABBABABABAABBBAABABABBAAAABBABABABBABAABBABABBAABBAAABAABBABABABBABAABBAABBABAABBBAABAABABABABABBAABBAABBABABBAABBAAABBAABBABAABAABBAABBABABBABABAABAABBBBAABAABABBAABBAAABBBBAAABABBAABBAABAABBBBABBBAAAABBBABAABBABABAABBAAABBBBAAABBABABAABABBABABBAAABABABBAABAABABABABABBAAABABBABAABBAABABAABBABABAABABBABBBAA
*M12.29 ABBABABABAABBBAABABABBAAAABBABABABBABAABBABABBAABBAAABAABBABABABBABAABBAABBABAABBBAABBAABBABABABBAABBAABBABABBAABBAAABBAABBABAABAABBAABBABABBABABAABAABBBBAAABABAABBABBAAABBBBAAABABBAABBAABAABBBAABBBAAAABBBABAABBABABAABBAAABBBBAAABBABABAABABBABABBAAABABABBABBAABABABABABBAAABABBABAABBAABABAABBABABAABABBABBBAA
*M12.30 ABBABABABBABBBAABABABABAAABBAABBABBABAABBABAABABBBAAABAABBABBAABBABABABAABBABAABBBAABBAABAABABABBAABBAABBABABBAABBAAABBAABBABAABBAABAABBABABBABABAABAABBBBAAABABAABBABBAAABBBBAAABABBAABBAABABABBAABABAAAABBBAABABBABABAABBAAABBBBAAABBABABAABABBABABBAAABABABBABBAABABABABAABABABABBABAABBAABABAABBABABABAABBABABBA
*M12.31 ABABBABABBAABBAAABBABABAAABBAABBABBABAABBABAABABBBAA-BAABBABBAABAABBBABAABBABAABBBAABAABBAABABABBAABBAABABBABBAABBAAABBAABBABABABAABAABBABABBABABAABAABBBBAAABABAABBBABAAABBBBAAABABBAABBAABABABBAABABBAAABBBAABABBABABAABBAAABBBBAAAABBBABAABABBABABBAAABABABBABBAABABABABAABABBAABBBAAABBAABABAABBABABABAABBABABBA
*M12.32 ABABBABABBAAABABABBABBAAAABBAABBABBABBAABABAABABBBAAAABABBABAABBAABBBABAABBABAABBABAABABBABAABABBAABBAABAABBBABABAABABBAABBABABABABABABAABABBABBBAABAABBBABAAABBAABBBABABAABBBAABBAABAABBAABAABBBBAAABBAAABBBAABAABBBABABABAAABBABBAABBABBAABBAABABABB-ABAABABBABAABAABBBABAABABBAABBBAAABBAAABBAABBABABABAABBABABBA
*M12.33 ABABBABABBAAABABABABBBAAABABAABBABBABBAAAABBABABBBAAAABBBBAAAABBAABBBABAABBABAABBABAABABBABAABABBAABBAABBAABBABABAABABBAABBABABABABABABAABABABBABAABAABBBABABABBAABBBABABAABBBAABBAABAABBAABAABBBBAAABBAAABBBAABAABBBABABABAAABBABBAABBABBAABBAABABABBAABAABBABABAABBAABBABAAABBBBAABBAAABBAAABBAABBABABABAABBABBABA
*M12.34 AABBBBAABBAAABABABABBBAAABABAABBABBABBAAAABBABABBBAAAABBBBAAAABBAABBBABAAABBBAABABBAABABBABABAABAABBBAABBAABBABABAABABBAABBABABABABABABAABABABBABAABAABBBABAAABBABABBABABAABABAABBAABAABBAABAABBBBAAABBAAABBBABAABABBABABABAAABBABBAABBABBAABABABABABBAABAABBABABAABBAABBABAAABBBBAABBAAAABBAABBAABBABABABAABBABBABA
*M12.35 AABBBBAABBAAABABABABABBAABABAABBABBABBAAAABBABABBBAAAABBBBAAAABBBAABBABAAABBBAABABBABBAABABABAABAABBBAABBAABBABABAABABBAABBABABABABABABAABABABBABAABAABBBABAAABBAAABBABABAABABBABBAABAABBAABAABBBBAAABBAAABBBABAABABBABABABAAABBABBAABBABBAABABABABABBABBAABBABABAABBAABBABAAABBBBAABBAAAABBAABBAABBABABABAABBABBABA
*M12.36 AABBBBAABBAAABABABABABBAABABAABBABBABBAAAABBABABBBAAAABBBBAAAABBBAABBABAAABBBAABABBABBAABABABAABAABBBAABBAABBABABAABABBAABBABABABABABABAABABABBABAABAABBBABAAABBBAABBABABAABABBABBAABAABBABAAABBBBAAABBAAABBBABAABABBABABABAAABBABBAABBABBAABABABABABAABBAABBABABAABBABBBABAAABBBABABBAAAABBAABBAABBABABABAABBABBABA
*M12.37 AABBBBAABAABABABABABABBAABABAABBABBABBAAAABBABABBBAAABABBBAAAABBBAABBABABAABBAABABBAABBABABABABAAABBBAABBAABBABABAABABBAABBABABABABABABAABABABABBAABBABABABAABBABAABAABBABABABBAABABBAABBABABAABBBAAABBAAABBBABAABABBABABABAAABBABBAABABBBAABABABAABBAABABBABABABAABBAABBABABAABBABABBAAAABBAABBBABAAABBABAABBABBABA
*M12.38 AABBBBAABAABABABABABABBAABABAABBABBABBAAAABBABABBBAAABABBBAAAABBBAABBABABAABBAABABBAABBABABABABAAABBBAABBAABBABABAABABBAABABBABABABABAABABABABABBAABBABABABAABBABAABAABBABABABBAABABBAABBABABAABBBAAABBAABABBABAABABBABABABAAABBABBAABABBBAABABABAABBAABABBABABABAABBAABBABABAABBABABBAAAABBAABBBABAAABBABAABBABBABA
*M12.39 AABBBBABAABBBBAAABABABABBAABBABAABBABBAAAABBABABBBAABBABABAABAABBAABBABABAABBAABABBAABBABAABBABAAAABBAABBAABBABABAABABBAABABABBABABABAABABABBAABBAABBABABABAABBABAABAABBABABABBAABABBAABBABABAABBBAABBAAABABABBABBAABAABBBAAAABBBABAABABBAAAAABBBAABBAABBBAABAABBAABBAABBABABAABABBABAAABABAABBABABAAABBABAABBABBABA
*M13.01 BABAAABBAABBBABABAABBABABBAABBAABBAAABABABABABBABABAAABABBABABBABAABABABABABABABABABABABBABABABABABAABBAAABBABBABAABBABABABABBAABBAAAABBABABBABABBAABBAAABABBABABAABAABBABABB-BAABABABABAABBABBAAABBBAABABBABABAABABBBAAABABBBAAAABBABBAABBABABAABABAABBBBAABAABBABABABAABBABAABBABABAABBABAABABBAABBAABABABBAABAABB
*M13.02 BABAAABBABBABABABAABBABABBAABBAABBAAABABABABABABBABAABAABBABAABBBAABABABABABABABABABABABBABABABABABABBAABABBABBABAABBABBBABABBAABBAAAABBABABBABABABABBAAABABABBABAABAABBABABBABAABABABABAABBABBAAABBBAABABBAAABBABABABABABABBBAAAABBABBAABBABABAABABAABBBBAABABABABABABAABBABAABBABABAAAABBAABABBAABBAABABABBAABAABB
*M13.03 BABAAABBABBABABABAABBABABAABBBAABBAAABBAABABABABBABAAABABBABAABBBAABABABABABAABBABABABABBABABBAAAABBBBAAAABBABBABAABBABAABBABBAABBAAAABBABABBABAABBABAABABABABBABAABAABBABABBABAABABBAABAABBABABAABBBAABABBAAABBABABABABABABBAABAABBABBAABBABABAABBAAABBBBAABABABABABAABABBABAABBABABAABABBAABABBAABBAABABABBAABAABB
*M13.04 BABAAABBABBABAABBABABABABAABBBAAABABABBAABABABABBABAAABABBABAABBBAABABABABABAABBABABABABBABABBAAAABBBBAAAABBABBABAABBABAABBABBAABBAABAABABABBABAABBABAABABABABBABAABAABBABABBABAABABBAABAABBABABAABBBAABABBAAABBABABABABABABBAABAABBBBAAABBABAAAABBAAABBABBABABABABABAABABBAABABBABABAABABBAABABBAABBAABABABBAABAABB
*M13.05 BABAAABBABBABAABBABABABABAABBBAAABABABBAABABABABBABAAABBBAABAABBBAABABABABABAABBABABABABABBAABBAABBABAABAABBABBAAABBBABAABBABBAABBBABAABABABBABAABBABAABABABABBABAABBABAABABBABAABABBAABAABBABABBAABBAABABBAAABBABABABABBAABBABBAABBBBAAABBABAABABBAAABBABBABABAABBAAABBABBAABABBABABAABABBAABABBAABBAABABABBAABABAB
*M13.06 BABAAABBABBABAABBABABABABAABBBAAABABABBABAABABABBABAAABBBAABAABBBAABBBAAABABAABBABABAABBABBAABBAABBABAABAABBABBAAABBABBAABBABBAABABAABABABABBABAABBABAABABABABBABAABBABAABABBABAABABBBAAAABBABABBAABBAABAABAAABBABABABABABABAABBAABBBBAAABBABAABABBAABBAABBABABAABBAAABBABBAABABBABABBAAABBAABABBAABBAABABABBAABABAB
*M13.07 BABAAABBABBABAABBABABABAB-ABBBAAABABABBABAABABABBABAAABBBAABBABABAABBBAAABABAABBABABAABBABBAABBAABBABAABAABBABBAAABBABBAABBAABABBABAABABABABBABAABBABAABABABABBABAABBABABBAABABAABABBBAAAABBABABBAABBAABBABAAABBABABABABABABAABBAABBBBAAABBABAABABBAABBAABBABABAABBAAABBAABBABABBABABBAAABABABABBAABBAABABABBABAABAB
*M13.08 BABAAABBABBABAABBABABABABAABBBAAABABABBABAABABABBABAAABBBAABBABABAABBBAAABABAABBABABAABBABBAABBAABBABAABAABBABBAAABBABBAABBBABABBABAABABABABBABAABBABAABABABABBABAABBABAABABBABAABABBBAAAABBABABBAABBAABBABAAABBABABABABABABAABBAABBBBAAABBABAABABBAABBAABBABABAABBAAABBAABBABABBABABBAAABABABABBAABBAABABABBABAABAB
*M13.09 BABAAABBABBABAABBABABABABAABBBAAABABABBABAABABABBABAAABBBBAABABABAABBBAABBAAAABBABABAABBABBAABBAABBABAABAABBABBAAABBABBAABBAABABBABAABABBBAABABAABBABAABABABBBAABAABBABAABABBABAABABBBAAAABBABABBAABBAABBABAAABBABABABABABABAABBAABBBBAAABBABAABABBAABBABBAABABAABBABABAAABBABABBABABBAAABABABABBAABBAABABABBABAABAB
*M13.10 BABAAABBABBABAABBABABABABAABBABAABABBBAAAABBABABBABAAABBBBAABABABAABBBAABBAAAABBABABAABBBBAAABBAABBABAABBAABABBAAABBABBAABBAABABBABAABABBBAABABAABBABAABABABBBAAABABBABAAABBBAABABABABBAAABBBAABBAABBAABBABAAABBBABBABABABABABABAABBABABABBABAABAABBAB-ABBAABABAABBABABAAABBABABABBABBAABBAAABABBAABBBAAABABBABAABAB
*M13.11 BABAAABBABBABABBBABABABABAABBABAABABBBAAAABBABABBAABAABBBBAABABABABBBBAABBAAAABBABABABABB-AAABBAABBABAABBAABABBAAABBABBAABBAABABBABAABABBBAABABAABBABAABABABBBAAABABBABAAABBBAABABBAABBAAABBBBABBAABBAABBABAABBBBAABAAABABABABABAABBABABABBABAABAABBABBABBAABABAABBABABAAABBABABABBABBAABBAAABABBAABBBAAAAABBAABABAB
*M13.12 BABAAABBABBAAABBBABAABBABAABBABAABABBBAAAABBABABBAABAABBBBAABABABAABBBAABBAAAABBABABABABBBAAABBAABBABAABBAABABBAAABBABBAABBAABABBABAABABBBAABABAABBABAABABABBBAAABABBABAAABBBAABABBAABBAAABBBABBBAABBAABBAABAABBBAABABABABABBAABAABBBAABABBABABAAABBABBABAABBABAABBAABBAAABBABABABBABBAABBAAABABBBABBBAABAABBAABAABB
*M13.13 BABAAABBABBAAABBABBAABBABAABABBAABABBBAAAABBABABBAABAABBBBAABABABAABBBAABBAAABABABABABABABBABBAAABABBAABBAABBABAAABBABBAABBAABABBABAAABBBBAABABAABBABAABABABABABABABBABABABABAABABBAABBAAABBBABABAABBAABBAABAABBBAABABABABABBABBAABBBAABABBABABAAABBABBABAABBABAABBAABBAABABABABABBABBAAABABABABABABBBAABAAABBABAABB
*M13.14 BABABAABABBAAABBAABBABBABAABABBABABABBAAAABBABABBAABAABBBABABBAABAABBBAABBAAAABBABABBAABBABAABAAABABABABBAABBABAAABBAABBBBAAABABBBBAAABBBBAABAABABBABAABBBAAABABBBAABABABABABAABABBABAABABABBABABAABBAABBBAAAABBBABAABABABABBABAAABBBBAAABBABABAABBBABBABABABBAAABBABABAABABABABABBABBAABBAAAABBABABABBABAAABAABABBA
*M13.15 BABAABABABABAABBAABBABABBAABABBABABABBAAABBABAABAABBBABBAABAABABBAABBABABBAABABAAABBBAABABBABBAAABABABABBAABBABAAABBAABBBAABABABABBAAABBBBAABAABABBAAABBBBAAABABBAABBABABABABAABABBABAABBAABBABAABBABAABBBAAAABBABBAABBAAABBBABAAABBBBAAABBAABBAABABABBABABABBAAABBABABAABABABBAABBABABABAABAABBABBAABBABAAAABABABAB
*M13.16 BABAABABABABABABAABBABABBAABBBAABABABBAAABBABAABABBABABBAABAABABBAABBABABBAABABAAABBBAABABBABBAAABABABABBAABBABAAABBAABBBAABABABABBAAABBBBAABAABABBAAABBBBAAABABBAABBABABABABAABABBABAABBAABBAABABBABAABBBBAAABBABBBABBAAABBBABAAABBBBAAAABBABABBAABABBAABBABBAAABBABABAABABABBAABBABABABAABBAABBBAAABBABAAABBABABAB
*M13.17 BABAABABABABABABAABBABABBAABBBAABABABBAAABBABAABABBABABBAABAABABBAABBABABBAABABAAABBBAABABBABBAAABABABABBAABBABAAABBAABBBAABABABAABBAABBBBAABAABABBAAABBBBAAABABBAABBABABABABAABABBABAABBAABBAABABBABAABBABAAABBAABBABBAAABBBABAAABBBABAAABBABABBAABABBAABBABBAAABBABABAABABABBAABBABABABAABBAABBBAAABBAAABABBABABAB
*M13.18 BABAABABABABABABAABBABABBAABBBAABABABBAAABBABAABABBABABBAABAABABBAABBABABBAABABAAABBBAABABBABBAAABABABABBABABABAAABBABABBAABABABAABBAABBBBAABAABABBAAABBBBAAABBABAABBABABABABAABABBABAABBAABBAABABBABABABABAAABBAABBABBAAABBBABAAABBBABAAABBABABBAABABBAABBABBAAABBABABAABABABBAABBABABABAABBAABBBAAABBAAABABABBABAB
*M13.19 BABAABABABABABABAABBABABBAABBBAAABBAABBAABBABABAABBAAABBBABAABABBABABABABBAABABABAABBAABABBABABAABABABABBABAABBAAABBABABBAABABBAABBAAABBBBAABAABABBAAABBBABAABBABAABBABABAABBABAABBABAABBAABBABAABBAAABBBABAAABBBAABABBABAABBABABABABABAAABBABABBAABABBAABBABABAABBABABAABABABBAABBABABABAABBAABBBAAABBAAABABABBABBA
*M13.20 BABAABABABABABABAABBABABBBAABBAAABBAABBAABBABABAABBAAABBBABAABABBABABABAABBABBAABAABBAABABBABABAABABABABBABAABBAAABBABBBBAABABBAABBAAABBABABBAABABBAAABBBABAABBABAABBABABAABBABAABBABAABAABBBABABBBAAABBBABAABABBAABABBABAABBABABABABAABAABBABABBAABABBAABBABABAABBABABAABABABBAABBABABABAABBAABBBAAABBAAABABABBABBA
*M13.21 BABAABABABABABABABABABBABBAABBAAABBAABBAABBABBBAABBAAABBBABAAABBBABABABAABBABBAABAABBAABABBABABAABABABABBABAABABAABBABBABAABABBAABBAAABBABABBAABABBABAABBABAABBABABABABABAABBABAABABBAABAABBBABABBAAA-BBBABAABABBAABABBAAABBBABABABABAABAABBABABBAABABBAABBABABAABBABABAABABABBAABBABABAABABABABBBAAABBAAABABABBBABA
*M13.22 ABBAABABABABAABBABABABBABBAABBAAABBAABBAABBABBAAABABAABBBABAAABBBABAAABBABBABBAABAABBAABABABBABAABABABABAABBABABBAABABBABAABABBAAABBAABBABABBAABAABBBAABBABAABBABABABABABAABBABAABABBAABAABBAABBBBAAAABBBABAABABBAABAABBAABBBABABABABAABAABBBBAABAABABBABABABBAABBAABABABBAABABAABBABABAABABABABBBAAABBAAABABABBBABA
*M13.23 AABBABABABABAABBABABABBABBAABBAAABBABBAAABBABBAAABABAABBBABAAABBBABAAABBABBABBAABAABBAABABABBABAABBBABABAABBABABBAABABBABAABBBAAAABBAABBABABBAABAABBBAABBABAABBABABABABABAABBABAABABBAABAABBAABBBBAABABABAABABABBAABAABBAABBBABABABABAABAABBBBAABAABABBABABABBAABBAABABABBAABABAABBABABAABABABABBBAAABBAAABBBAABBABA
*M13.24 AABBABABABABAABBABABABBABBAABBAAABBABBAAAABBBBAAABABAABBBAABAABBBABAAABBABBABBAABAABBAABABABBABAAABBABABAABBABABBAABABBABAABBBAAAABBAABBABABBAABAABBBAABBABAABBABABABABABAABBABAABABBAABAABBAABBBBAABABABAABABABAABBAABBBAABBABABABABAABABB-BBAABAABABBABABABBAABBAABABABBAABABAABBABABAABABABABBBAAABBAAABBBAABBBAA
*M13.25 AABBABABAABBAABBABABABBABBAABBAAABBABBAAAABBBBAAABABAABBBAABAABBBABAAABBABBABBAABAABBAABABABBABAAABBABABAABBABABBAABABBABAABABBAAABBAABBABABBAABAABBBAABBABABABABABABABABAABBABAABABBABAAABBAABBBBAABABABAABABBAAABBAABBBAABBABABABAAABBABBABABAAABBABBABABABAABBBAABABABBAABABAABBABABAABABABABBBAAABBAAABBBAABBBAA
*M13.26 AABBABABAABBAABBABABABBABBAABBAAABBABBAAAABBBBAAABABAABBBAABAABBBABAAABBABBABBAABAABBAABABABBABAAABBABABAABBABABBAABABBABAABABBAAABBAABBABABBAABAABBBAABBABABABABABABABABAABBABAABABBABAAABBAABBBBAABABABAABABBAAABBAABBBAABBABABABAAABBABBABABAAABBA-BAABBABAABBBAABABABBAABABAABBABABAABA-BAABBBAAABBAAABBBAABBBAA
*M13.27 AABBABABBABAABABABABBABABBAABBAAAABBBBAAAABBBBAABBAAAABBBAABAABBAABBAABBBBAABBAABAABBAABABABBABABABAABABABABABABBAABABBABAABABBAAABBAABBABBAAABAAABBBAABBABABABABABABABABAABBABAABABBABABABAAABBBBAAAABBBAABBBAAABBAABBABBAABABABABAAABBABBABABAAABBABBAABBABAABBAABBBAABBAABABAABBABABAABABBAABBBABABABAABBBAABBBAA
*M13.28 AABBABABBABAABBAABABBABABBAABBAAAABBBBAAAABBBBAABBAAAABBBAABAABBBABAABABBBAABBAABAABBAABABABBABABABAABABABABAABBBAABABBABAABABBAAABBAABBABBAABBAAABBBAABBABABABABABABABABAABAABBABABABBABAABBAABBBAAAABBBAABBBAAABBAABBABBAABAABBABAAABBABBABABAAABBABBAABBABAABBAABBBAABBAABABAABBABABAABABBAABABABABABAABBBAABBBAA
*M13.29 AABBABABBABAABBAAABBBABABBAABBAAAABBBBAAAABBBBAABBAAAABBBAABAABBBABAABABBBAABBAABAABBAABABABBABABAABABABABABAABBBAABABBABAABABBABABAABABABBAABBAAABBBAABABBABABABABABABABAABAABBABABABBABAABBAABBBAAAABBBAABBBAAABBAABBABBAABAABBABAAABBABBABABAAABBABBAABBABAABBAABBBAABBAABABABAABBABAABABBAABABABABABAABBBAABBBAA
*M13.30 AABBAABBBABAABBAAABBBABABBAABBAAAABBBBAAAABBBBAABBAAAABBBAABAABBBABAABABBBAABBAABAABBAABABABBABABABAABABABABABABBAABABBABAABABBABABAABABABBAABBAAABBBAABABBABABABABABABABAABAABBABABABBABAABBAABBBAAAABBBAABBBAAABBAABBABBAABAABBABAAABBABBABABAAABBABABABBABAABBAABBABABAABBABABABABABAABABBAABABABABABAABBBAABBBAA
*M13.31 AABBAABBBABAABBAAABBABBABBAAABBAAABBBBAAAABBBBAABBAAAABABBABAABBBABAAABBBBAABBAABAABBAABABABABBABABAABABABABABABBAABBABABAABABBABABAABABAABBABBAAABBBAABABBABABABABABABABAABAABBABABBBAABAABBAABABBAAABBBABABBAAABBAABBABBAABAABBAABBABABAABBABAAABBABABABBABAABBAABBABABAABBABABABAABBABBAABAABAABBABABAABBBAABBBAA
*M13.32 AABBAABBAABBABBAABBAABBABBAAABBAAABBBBAAAABBBBAABBAAAABABBABAABBAABAAABBBBAABBAABAABBAABBABBABBABABAABABABABABABBAABBABABBAAABBABAABABABABABABBAAABBAABBBBAABABABABABABABAABAABBABABBBAAABABBAABABBAAABBBABABBAAABBAABBABBAABBAABAABBABABAABBABAAABBABABABBABAABBAABABBABAABBABABABAABBABBAABAABAABBABABAABBBAABBBAA
*M13.33 AABBAABBAABBABBAABBAABBABBAAABBAAABBBBAAAABBBBAABBAAAABABBABAABBAABBAABBBBAABBAABAABBAABAABBABBABABAABABABABABABBAABBABABBAAABBABAABAABBABABABBAAABBAABBBBAABABABABABABABAABABABABABBBAAABABBAABABBAAABBBABABBAABABAABBABBAABBAABABABAABBAABBABAAABBABABABBABAABBAABABBABAABBABABABAABBABBAABAABAABBABABBAABBBAABBAA
*M13.34 AABBAABBAABBABBAABBAAAABBBAAABBABAABBBAABAABABABBBAAAABABBABAABBAABBAABBBBAAABBABBAABAABAABBABBABABAABABABABABABAABBBABAABBBABBABAABABABABABABBAAABBBAABBAABBABABABABABABAABABBAABBABBAAABBABAABABBAAABBBABABBAABABABBAABBAAABBABBAABABABAABBBAABAABABABABBABAABBAABABBAAABBBABABBBAABABBBAABAABAABBABABBAABBBAABBAA
*M13.35 AABBAABBAABBABABABBAAABBABBAABBABAABBBAABAABABABBBAAAABABBABBABAABABAABBBBAAABBABBAABAABAABBABBAABBABBAAABABABABAABBBABAABBAABBABAABABBBABABABBAAABBBAABBAABBABABABABABABAABABBAABBABBAAABBABAABBBAAABBABABABBAABABABBAABBAAABBABBAABABABBAABBAABAABBBAAABBABAABBAABABBAAABBBABABBAAABABABABBAABAABBABABBAABBBAAABBA
*M13.36 AABBAABBAABBABABABBAAABBABBAABBABAABBBAABAABABABBBAAAABABBABBABAABABAABBBBAAABBABBAABAABAABBABBABABABBAAABABABABAABBBABAABBAABBABAABABABABABABBAAABBBAABBAABBAABBABABABABAABABBAABBABBAAABBABAABBBAAABBABABABBAAAABABBAABBAAABBABBAABABABBAABBAABAABBBAAABBABAABBAABABBAABBABABABBAAABABABABBAABAABBABABBAABBBAAABBA
*M14.01 BAABAABBAABBABBABBAAAABBBAABABBABBAABABABBAABAABBAABBBABAABAABBAABABABBAABABBAABABABAABBABBAABABBBAAABBAABABBABABAABAABBBAABBBAABBAAABBABAABAABBBAABBBAABAABBAABBAABBAABABBABABABABAABBAAABBABABABABABBABBAAABBAABBABBAAABBABBAABABABABABBA-AABBBAABA-A---AABAABBABABBAABAABBBAAABBAABABABBAAABBAABBABABABBAABABBAAB
*M14.02 BAABAABBAABBABBABBAAAABBBAABABBABBAABABABBAABAABBAABBBABAABAABBAABABABBAABABBAABABABABABABBAABABBBAAABBAABABBABABAABBAABBAABBBAABBAAABBABAABAABBBAABABABBAABBAABBAABBAABABBABABABABAABBAAABBABABABABABBABBAAABBAABBABBAAABBABBAABABABABABBAAAABBBAABABABBBAABAABBABABBAABAABBBAAABBAABABABBAAABBAABBABABABBAABABBAAB
*M14.03 BAABAABBAABBABBABAABBAABBAABABBABBAABAABBBAABAABBABAABABBABAABBAABABABBAABABBAABBAABABABABBAABABBBAAABBAABABBABABAABBAABBAABBBAABBAAABBABAABAABBBAABABABBBAABAABBAABBBAAABBABABABABAABBAAABBABABABABABBABABAABBAABBABBAAABBABAABBABABABABBAAAABBBAABABABBBAABAABBABAABABBABABBAAABBAABABABBAAABBBAABABABABBAAABBBAAB
*M14.04 BAABAABBABABABBABAABBAABBAABABBABBAABAABBBAABAABBABAABABBBAAABBAABABABBAABABBAABBAABABABABABABABBBAABBAAABABBABABAABBAABBAABBBAAABBAABBABABAAABBBAABABABBBAAABABBAABBBAAABBABABABABAABBAAABBABABABABABABBABAABBAABBAABBAABBABAABBABABABAABABAABBBAABABABBBAABAABAABBAABBBABABBAAABBAABABABBAAABBBAABABABBABAAABBBAAB
*M14.05 BAABABABABBAABBABAABBAABBAABABBABBAABAABBBAABAABBABAABABBBAAABBAABABABBAABABBAABBAABBBAABBAAAABBBABABBAAABABABBABAABBAABBAABBBAAABBAABBABABAAABBABABBBABBBAAABABBAABABABABBABABABABAABBABAABABABBBAAABABBABAABBAABBAABBAABBABAABBABABABAABABABBABAABABBABABABAABAABBBAABBABAABABABBAABABABBABAABBAABABABBABAAABBBAAB
*M14.06 BAABABABABBAABBABAABBAABBAABABBABBAABBAABBAABAABBABAABABBBAAABBAABABABBABBAABAABBAABBBAABBAAAABBBABABBAAABABABBABAABABABBABABABAABABABBABABAABABABABBAABABBAABABBAAAABABABBABABABABAABBABAABABABBAABABABBABAAABBABBAABBAABBABAABBAABBABABAABABBABBABABBABABABAABAABBBAABBABAABABABBAABABAABBBAABBAABABABBABAAABBBABA
*M14.07 BAABABABABBAABBABAABBAABBAABABBABBAABBAABBAAAABBBABAABABBBAAABBAABABABBABBAABAABBAABBBAABBAAAABBBABABBAAABABABBABAABAABBBABABABAABABABBABABAABABABABBAABABBAABABBABAABABABBABABABABAABBABAABABBBBAABABABBABAAABBABBAABBAABBABAABBAABBABABAABABBAABABABBABABABAABAABBBBABBABAABABABBAABABAABBBAABBAABABABBABAAABBBABA
*M14.08 BAABABABABBAABBABAABABABBAABABBABBAABBAABBAAAABBBABAABABBBAAABBAABABABBABBAABAABBAABBBAABBAAAABBBABABBAAABABABBABAABAABBBABABABAABABABBABABAABABABABBAABABBAABABBABAABABABBABABABABAABBABAABABBABAABABABBABAAABBABBAABBAABBABAABBAABBABABAABABBAABABABBABABABAABAABBBAABABBAABABABBAABABAABBBAABABABBAABBABAAABBBABA
*M14.09 BAABABABABBAABBABBABABABBAABABBABBAABBAABBAAAABBBABAABABBBAAABBAABABABBABBAABAABBAABBBAABBAAAABBBABABBAAABABBBAABAABAABBBABABABAABABAABABABAABABABABBAABABBAABABBABAABABABBABABABABABBBABAABABBABAABABABBABAAABBABBAABBAABBABAABBAABBAAABAABABBAABABABBABABABAABAABBBAABABBAABABABBAABABAABBBAABABABBAABBABAAABBBBAA
*M14.10 BAABABABABBAABBAABABABABBAABABBABBAABBAABBAAAABBBABAABABBBAAABBABAABABABBBAABAABBAABBBAABBAAAABBBAABBBAAABABBBAABAABBAABBABABABAABABAABBBABAABABABABBAABABBAABABBABAABBAABBABABABABABABABAABABBABAABABABBABAAABBABBAABBAABBABAABBAABBBAABAABABBAABABABBABABABAABAABBBAABABBAABABABBAABABAABBBAABABABBAABBABAAABBBBAA
*M14.11 ABABABABABBAABBAABABABABBAABABBABBAABBAABBAAAABBBABAABABBBAAABBABAABABABBBAAAABBBABAAABBBBAAABABBABABBAABAABBBAABAABBAABBABABABAABBAAABBBABAABBABAABBBAAABBABBAABABAABBABBAAABBABABABABABAABABBABAABABABBABAAABBABABABBAABBABAABBAABBBAABAABABABABABABBABABABABAABABBAABABBAABABABBAABABABBBBAABAABBBAABBABAABBABBAA
*M14.12 ABABABABABBAABBAABABBAABBAABABBABBAABBAABBAAAABBBABAABABBBAABABAABABABABBBAAAABBBABAAABBBBAAABABBABABBAABAABABBABAABBAABBABABABAABBAAABBBABAABBABAABBBAAABBABBAABABAABBABBAAABBABABABABABAABABBABAABABABBABAAABBABABABBAABABBAABBAABBBAABAABABA-ABABAB--B-BABABAABABBABAABBAABABABBAABABAABBBAABA-BBBAABBABAABBABAAB
*M14.13 ABABBAABABBAABBAABABBAABBBAAABBABBAABBAABBAABABABABAABBBABAABABAABABAABBBABAAABBBABABAABBBAAABABBAABBBAABAABBAABBABABAABBABABABAABBAAABBBABAABBABAABABABABBABBAAAABAABBAABABABBABABAABBAAABBAABBBAABABABABBAAABBABABABABABABBAABAABBBBAAAABBAABBAABBABBAAABBBABAABABAABBABBAABABBABAABABBABAABBABABABAABAABABBBABAAB
*M14.14 ABABBAABABABABBAABBAAABBBBAAABBABABABBAABBAABABABAABABBAABBABABAABABAABBAABBAABBBBAABAABBBAAAABBBAABBBAAAABBBAABBABABAABBAABABBAABBAABABBABAABBABAABABBABAABBBAAAABBABBAABABAABBBABAABBABAABBABABAABABBABABAABBAABABBABAABABBAABBAABBBAAAABBAABBAABBABBAAABBBABAABBABAABABBAAABBBABAABABAABBABBABAABAAABAABABBBABBAA
*M14.15 ABABBAABABABABBAABBAAABBBBAAABBABABABBAABBAABABABAABAABAABBABABAABABAABBAABBAABBBBAABAABBBAAAABBBABABBAAAABBABABBABABAABBAABBABAABBAABABBABABBAABAABABBABAABBABAAABBABBAABABAABBBABABBAABAABBABABAABABBABABABBAAABABBABAABABBBAABAABBBAAAABBAABBAABBABBAAABBBABAABBABAABABBAAABBBABAABABAABBABBABAABBAABBAAABBBABBAA
*M14.16 ABABBAABABABABBAABBAAABBBBAAABBABABABBAABBAABABABAABAABABBBABABAABABAABBAABBAABBBBAABAABBABAAABBBABABBAAAABBABABBABABAABBAABBABAABBAABABABBABBAAABABABBABAABBABAAABBABBAABABAABBBABAABBABAABBABABAABABBABABABBAAABABBABAABBABBAABAABBBAAAABBAABBAABBABBAAABBBABAABBABAABABBAAABBBABAABABAABBABBABAABBAABBAAABBBABBAA
*M14.17 ABABBAABABABABBAABBAAABBBBAAABBABABABBAABBAABABABAABAABBBBAABABABAABABABAABBAABBBBAABAABAABBAABBBABABBAAABABABBABABABAABBAABBABAABBAABBAABBABABABBAAABBABAABBABAAABBBABAABABAABBBABAABBABAABBABABAABBABABABABBAAABABAABBBABABBAABAABBBAAAABBABABAABBABBAAABBBABAABBABAABABBAAABBBBAAABABAABBABBABAABBAABBAAABBBAABBA
*M14.18 ABABBAABABABAABBABBAAABBBABAABBAAABBBBAABBAABABABAABAABBBBAABABABAABABABABBAAABBBBAABAABBABAAABBBABABBAAABABABBABABABAABAABBBABAABBAABBAABABBABABBAAABBABBAABABAAABBBABAABABAABBAABBABBABAABAABBBAABBABABABABBAAABABAABBBABABBAAAABBBBAAAABBABABAABBABBAAABBBABAABBABBAAABBABAABBBAAABABAABBABBABAABBAABBAAABBBAABBA
*M14.19 ABABBBAABAABAABBABBAAABBBABAABBAAABBBBAABAABBABABAABAABBBBAAABBABBABABABBABABABABABABABABABAAABBBABABABABAABBBAABABAABABAABBBABAABBAABABABABBABABBAAABBABBAABAABAABBBABAABABABBAAABBABBBAABBABABBAABBABAAABBBBAAABABAABBBABABBAAAABBABBAAABBABABAABBBABABAABBABAABBABBBAABBABAABBBAAABABBABAABBAABABBAABBAABBABAABBA
*M14.20 ABABBBAABAABABBAABBAAABBBABAABBAABABBBAABAABBABABAABAABBBBAAABBABAABABABBABABABABABAB-BABABAAABBBABABABABAABBBAAAABBABABAABBBABAAABBABABABABBABAABBAABBABBAABAABAABBBABAABABBBAAAABBAABBAABBABABBAABBABABAABBBAAABABAABBBABABBAAAABBABBAAABBABABAABBBABABAABBABAABBABABAABBABAABBAABABABBABAABBAABABBAABBAABBABAABBA
*M14.21 ABABBBAABAABABBAABBAAABBBABAABBAABABBBAABAABBABABAABAABBBBAAABBABAABABABAABABABABABABABABABAAABBBABABABABAABBBAAAABBABABAABBBABAAABBABABABABBABAABBAABBABABABAABAABBBABAABABBBAABAABAABBAABBABABBAABAABABAABBBAAABABAABBBABABABAAABBABBABAABABABAABBBABABAABBABAABBAABBABABABABABAABBBAABABAABBAABBABAABBAABBABAABBA
*M14.22 ABABBBAABAABABBAABBAAABBBABAABBAABABBBAABAABBABABAABAABBBBAAABBABAABABABAABBBABABABABABABABAAABBBABABABABAABBBAAAABBABABAABBBABAAABBABABABABBABAABBAABBABABABAABAABBBABAABABBBAABAABAABBABABABABBAABBABABAABBBAAABABAABBBABABABAAABBABBABAABABABAABBBABABAABBABAABBAABBABABABABABAABBBAABABAABBAABBABAABBAABBABAABBA
*M14.23 ABABBBAABAABAABBABBABABABABAABBAABABBBAABBAABABABAABAABBBBAAABBABAABAABBAABBBABABABABABABAABAABBBABABABABAABBBAAAABBBAABAABBBABAAABBABABBBAABABAABBAABBABABAABABAABBBABAABABBBAABAABABABABABABABBAABAABABAABBBAAABABAABBAABABABAAABBABBABAABABABAABBBABBBAABBABAABBAABBABABABABABAABBBAABABABABAABABBAABBAABBABAABBA
*M14.24 ABABBBAABAABAABBABBABAABBABAABBAABABBBAABBAABABABAABAABBBBAAABBABAABAABBAABBAABBBABABABABAABAABBBABABABABAABBABAAABBBAABAABBBABABABAAABBBBAABABAABBAABBABBAAABABAABBBABAABABBAABBAABABABABABABABBAABABBABAABBBAAABBAABABBABABABAAABBABBABAABABABAABBBAABBAABBABAABBAABBABABABABABAABBBAABABABABAABABBAABBAABBABAABBA
*M14.25 ABABBBAABAABAABBABBABAABBABAABBAABABBBAABBAABABABAABAABBBBAAABBABAABAABBAABBAABBBABABABABAABAABBBABABABABAABBABAAABBBAABAABBBABABABAAABBBBAABABAABBAABBABBAAABABAABBBABAABABBAABBAABABABABABABABBAABABBABAABBBAAABBAABABBABABABAAABBABBABAABABABAABBBAABBAABBABAABBAABBABABABABABAABBBAABABABABAABABBAABBAABBABAABBA
*M14.26 ABABBBAABAABBAABABBABAABBABAAABBABABBBAABBAABABABAABAABBBBAAABBABAABAABBAABBAABBABBABABABAABAABBBBAABABAABABBABAAABBBAABAABBBABABABAAABBBBAABABAABBAABBABBAAABABAABBBABAABABBAABBAABABBAABABABABBAABABBABAABBBAABABAABABBABABABAAABBABBABAABABABAABBBAABBAABBABABABAABBABAAABABABAABBBAABAAABABAABABBAABBAABBABAABBA
*M14.27 ABABBBAABAABBAABABBABAABBABAAABBABABBBAABABABABABAABAABBBBAAABBABAABAABBAABBAABBABBABABABAABAABBABAABABAABABBABAAABBBAABAABBBABABABAAABBBBAABABAABBAABBABBAAABABAABBBABAABABBAABBAABABBAABABABBABAABABBABAABBBAABABAABABBABABABAAABBABBBBAABABABAABBBAABBAABBABABABAABBABABABABABAABBBAABBAABABABAABBAAABAABBABAABBA
*M14.28 ABABBBAABAABBAABABBABAABBABAAABBABABABABBABABABABAABAABBBAABABBABAABAABBAABBAABBABBABABABAABAABBABABBABAABABBABABAABBAABAABBBABABABAAABBBBAABABAABBAABBABBAAABABBAABBABAABABBAABBAABABBAABABABBABAABABBABAABBBAABABAABABBABABABAAABBABBABAABABABAABBBAABBAABBABABABAABBABABABABABAABBBAABBAABABABAABBAABBAABBAAAABBA
*M14.29 ABABBBAABABABAABBBBABAABBABAAABBABAAABABBABABABABAA-AABBBAABAABBBAABAABBAABBAABBABBABABABBABAABBABBBBABAABABBABABAABBABBAABBBABABABAAABBBBAABABAABBAABBABBAAABAABAABBABAABABAABBBAABABBAABABABBABAABABBABAABBBAABABAABABBABABABAAABBABBABAABABABBABBBAABBBAABABABABAABBABABABABABAABBBAABBAABABABAABBAABBAABBBAAABBA
*M14.30 ABABBAABBABABAABBABABAABBABAAABBBBBBABABAABBBABABAABAABBBAABAABBBAABAABBABBAAABBABBABABBBBAAAABBABABBABAABABAABBBAABBAABAABBBABABABAAABBBBAABABAABBAABBABBAABBAABAABBBAAABABAABBBAABABBAABABBABABAABABABBAABBBAABABAABABBAABABBAAABBABBABAABABABBABABAABBBAABABABABAABBABABABABABAABBBAABBAABABABAABBAABBAABBBAAABBA
*M14.31 ABABBAABBABABAABBABABBAABABAAABBBBBBABABABABBABABAABAABBBAABABBAABABABBAABBAAABBABBABABABBAAAABBABABBABAABABAABBBAABBAABAABBBABABABAAABBBBAABABAABABABBABBAABABABAABBBAAABABAABBBABAABBAABABBABABAABABABBAABBBAABABAAABBBAABABBAABABABBABAABBBAABABABAABBBAABABABABAABBABBAABABABAABBBAABBAABABABAABBAABBAABBBAAABBA
*M14.32 ABABBAABBABABAABBABABBAABABAAABBBBBBABABABABBABABAABAABBBAABABBAABABABBAABBAAAABABBABABABBAAAABBABABBABAABABAABBBAABBAABAABBBABABABAAABBBBAABABAABABAABBBBAABABABABABBAABBABAABBBABAABBAABABBABABBABABABBAABBBAABABAAABBBAABABBAABABABBABAABBBAAABBABAABBBAABABABABAABBABBAABABABAABBBAABAAABABABAABBAABBAABBBAAABBA
*M14.33 ABABAABBBABABAABBABABBAABABAAABBBBBBABBAABABBABABAABAABBBAABABBAABABABBAABBABAABBBAAAABBBBAAAABBABABBABAABABAABBBAABBAABAABBBABABABAAABBBBAABABAABABAABBBBAABABABBAABBAABAABAABBBABAABBAABABBABABAABABABBAABBBAABABAAABBBAABABBAABABABBABAABBBAAABBABAABBBAABABABABAAABBBBAABABABAABBBAABABABABABBAABABABAABBBAAABBA
*M14.34 ABABAABBBABABAABBABABBAABABAAABBBBBBABBAABABBABABAABAABBBAABABBAABABABBAABBABAABBBAAAABBBBAABABAABABBABAABABAABBBAABBAABAABBBABABABAAABBBBAABBAAABABAABBBBAABABABBAABBAABAABAABBBABAABBAABABBABABAABABABBAABBBAABABAAABBBAABABBAABABABBABAABBBAAABBABAABBBAABABABABAAABBBBAABABABAABBBAABABABABABBAABABABAAABBBAABAB
*M14.35 ABABAABBBABABAABBABABBAABABAAABBBBBBABBAABABBABABAABAABBBAABABBAABABABBAABBABAABBBAAAABBBBAABABAABABBABAABABAABBBAABBAABAABBBABABABAAABBBBAABBAAABABAABBBBAABABABBAABBAABAABAABBBABAABBAABABBABABAABABABBAABBBAABABAAABBBAABABBAABABABBABAABBBAAABBABAABBBAABABABABAAABBBBAABABABAABBBAABABABABABBAABABABAAABBBAABAB
*M15.01 BBAABABAABBABABAABBAAABBBABABAABAABBABBABABAABBABABAAABABABBABABBBAABBAAABBABAABABBABABABABABAABBABABBAABABAABABBABAAABBABABBABAABABABABBABABBAAABBABBAABAABBABABABAAABBBABAABBAABABBAABABABBAABBABABAABBBAABAABBBAAABABABABAABBAABBBAABABABABABABABABBABABABBAABABAABBAAABBBABAAABBAABBBABAABABABBABABABBAAABABABBA
*M15.02 BBAABABAABBABABAABBAAABBBABABAABAABBABBABABAABBABABAAABABABBABABBBAABBAAABBABAABABBABABABABABAABBABABBAABABAABABBABAAABBABABBABAABABABABBABABBAAABBABBAABAABBABABABAAABBBABAABBAABABBAABABABBAABBABABAABBBAABAABBBAAABABABABAABBAABBBAABABABABABABABABBABABABBAABABAABBAAABBBABAAABBAABBBABAABABABBABABABBAAABABABBA
*M15.03 BBAABABAABBABABAABBAABBABABABAABABABABBABABAABBABABAAABABABBABABBBAABBAAABBABAABABBABABABABABAABBABABBAABABAABABBABAABBAABABBABABBAAABABBABABBAAABBABBAABAABBABABABAAABBBABAABBAABABBAABABABBAABBABABBAABBAABAABBBAAABABBAABAABBAABBAABBBBAAABABBBAAABBABAABBBAABABAABBAAABBBABAAABBAABBBABAABABABBABABABBAAABABABBA
*M15.04 BBAAAABBABBABABAABBAABBABABBBAABABABABBABABAABBABABAAABABABBABABBBBABBAAABBABAABAABBBABABABABAABBABABBAABBAAABABBABAABBAABABBABABBAAABABBABABBAAABBABBABBAABBABABABAAABBBABAABBAABABBABAABABBAABBABABBAABBAAAABBBBAAABABBAABAABBABBAAABBBBAABBAABBAAABBABAABBBAABABAABBAAABBBAABAABBBABABABAABABAABBBABABBABAAABABBA
*M15.05 BABAAABBABABBBAAABBAABABBAABBAABABABABBAABBAABBABABAAABABABBABABBABABBAAABBABAABAABBBABABABABAABBABABBAABBAAABABAABBABBAABABBABABBAAABABBABABBAAABBABAABBAABBABABABAAABBAABBABBAABABBABAABABBAABBABABBAABBAAAABBBBAAABABBAABAABBABBAAABBBBAABBAABBAAAABBBAABBBAABABAABBAAABBBABAAABBBABABABAABABAABBBABABBABAAABABBA
*M15.06 BABAAABBABABBAABABBAABABBAABBAABABABABBAABBAABBABABABABAAABBABABBABABABAABBABAABAABBBABABABABAAABABABBAABBAAABABAABBABBAAABBBABABBAAABABBABABABAABBABAABBBAABABABABAAABBAABBABBABBAABBAAABABBAABBABABBAABBAAAABBBBAAABABBAABAABBABBAAABBBBAABAABBBAAAABBBAABBBAABABAABBAAABBBABABAABBABAB-BAABABAABBBABABBABAAABABBA
*M15.07 BABAAABBABABBAABABBAABABAABBBAABABABABBAABBAABBABABABABAAABBABABBABABABAABBABAABAABBBABABABABAABBABABBAABBAAABABAABBABBAAABBBABABBAAABABBABABABAAABBBAABBBAABABABABAAABBAABBABBABBAABBAAABABBAABBABABBAABBAAAABBBBAAABABBAABAABBABBAAABBBBAABAABBBAAAABBBAABBBAABABAABBAAABBBABABAABBABABABAABABAABBBABABBABAAABABBA
*M15.08 BABAAABBABABBAABABBAABABAABBBAABABABBBAAABBAABBABABABABAAABBABABBABABABABABABBAAAABBBABABAABBAABBABABBAABAABABABAABBABBAAABBBABABBAAABABBABABBAAAABBBAABBBAABABAAABAAABBAABBABBABBAAABABABABBAABBABABBAABBAAAABBABBAABABBAABAABBABBAAABBBBAABAABBBAAAABBBAABBBAABABAABBAAABBBABAABABBABABABAABABAABBBBAABBABAAABABBA
*M15.09 BABAAABBABABBAABABBAABABAABBBAABABABBBAAABBAABBABABABABAAABBABABBABABABABAAABBAAAABBBABABAABBAABBABABBAABAABABABAABBABBAAABBBABABBAAABABBABABBAAAABBBAABBBAABABAABBAAABBAABBABBABBAAABABABABBAABBABABBAAABBAAABBABBAABABBAABAABBBBAAAABBBBAABAABBBAAABBBBAABBBAABABAABBAAABBBABAABABBABABABAABABAABBBBAABBABAAABABBA
*M15.10 BABAAABBABABBBAAABBAABABAABBBAABABABBBAAABBAABBABABABABAAABBABABBABABABABBAABBAAAABBBABABAABBAABBABABBAABAABABABAABBABBAAABBBABABBAABAABBABABBAAAABBBAABBBAABABAABBAAABBAABBABBAABBAABABABABBABABABABBAAABBAAABBABBAABABBAABAABBBBAAAABBBAAABAABBBAAAABBBAABBAABBABAABBAAABBBABAABABBABABABAABABAABBBBAABBABAAABABBA
*M15.11 BABAABBBABABBBAAABAAABBBAABBBAABABABBBAAABBAABBABABABABAAABBAABBBABABABABBAABBAAAABBBABABAABBAABBABABBAABAABABABAABBABBAAABBBABABBBABAABBABABBAAAABBBAABBBAABABAABBBAABBAABBABBAABBAABABABABBABABABABBAAABBAAABBABBAABABBAABAABBBBAAAABBBABABAABBBAAAABBBAABBAABBABAABBAAABBBABAABABBABABABAABABAABBBBAABBABAAABABBA
*M15.12 BBABAABBABABBBAAABABABBAABABBAABABABBBAAAABBABBABABBBABAAABBBAABBAABBABABBAABBAAAAABBABABAABBAABBABABBAABAABABABAABBABBAAABBBBABBABAABABABBABBAAABBBAABBABABBBAAAABBAABBBABAABABABBAABABABABBABAABBAABBAABBAAABBABBAABABBAABABABBAABBAABBABABAABBABAAABBBAABBAABBABAABBAABABBABAABABBABABAABABABBAABBAABBAABBAABABBA
*M15.13 ABABAABBABABBBAAABABABBAABABBAABABABBBAAAABBABABBAABBABAAABBBAABBAABBABABBAABBAAABABBABABAABBAABBABABBAABAABABABAABBABBAAABBABABBABAABABAABBBBAAABBAAABBABABBBAAAABBBABABABAABABABBAABABABABBABAABBAABBAABBAAABBABBAABABBAABABABBAABBAABBABABAABBABAAABBBAABBAABBAABABBAABABBABAABABBABABAABABABBAABBAABBAABBABAABBA
*M15.14 ABABAABBABBABBAAABBAABBAABABBAABABABAABBAABBABABBAABAABABABBBAABBAABAABBBBAABBAAABABBABABAABBAAAABABABABBAABABABAABBABBAAABBABABBABAAABBAABBBABAABBABAABABBAABABAABBBABABABAABBAABBAABABABABBABAABBAABBAABBAAABBABBAABABABABABABAABBBAABABBABABAAABBBAABBABAABABBAABABBAABABBABAABBABBAABABAABABBABABAABBAABBABAABBA
*M15.15 ABABAABB-BBABBAAABB-ABBAABABBAABABABAABBAABBABABBAABAABABABBBAABBAABAABBBBAABBAAABABBABABAABBBAAABABABABBAABABABAABBABBAAABBABABBABAAABBAABBBABAABBABAABBBAAABABAABBBABABABAABBAABBAABABABABBABAAABBABBAABBAAABBABBAABABABABABABAABBBAABABBABABAAABBBAABBAABAAABBAAB-BBAABABBABAABBABBAABABAABABBABABAABBAABBABAABBA
*M15.16 ABABAABBABBABBAAABBAABBAABABBAABABABAABBAABBABABBAABAABABABBBAABBAABAABBBBAABBAAABABBABABAABBBAAABABABABBAABABABAABBABBAAABBABABBABAAABBAABBBABAABBABAABBBAAABABAABBBABABABAABBAABBAABABABABBABAAABBABBAABBAAABBABBAABABABABABABBAABBAABABBABABAAABBBAABBAABBAABBAABABBAABABBABAABBAABBABABAABABBABABAABBAABBABAABBA
*M15.17 ABABAABBABBABBAABABAABBAABABBBAAABABAABBAABBABABBAABAABABABBBAABBAABAABBBBAABBAAABABBABABAABBBAAABABABABBAABABABAABBABBAABABABABBABAAABBAABBBABAABBABAABBBAAABABAABBBABABABAABBAABBAABABABABBABAAABBABBAABBAAABBABBAABBAABABABABBAABBAABABBABABAAABBBAABBAABBAABBAABABBAAABBBABAABBAABBABABAABABBABABAABAABBBABAABBA
*M15.18 ABABAABBABBABBAABABAABBAABABBBAAABABAABBAABBABABBAABAABABABBBAABBAABAABBBBAABBAAABABBABABAABBBAAABABABABBAABABABAABBABBAABAAABABBABAAABBAABBBABAABBABAABBBAAABABAABBBABABABAABBAAABBABABABABBABAAABBABBAABBAAABBABBAABBABAABABABBAABBAABABBABABAAABBBAABBAABBAABBAABABBAAABBBABAABBAABBABAABABABBABABAABAABBBABAABBA
*M15.19 ABABAABBABBABBAABABAABBAABABBBAAABBAAABBAABBABABBBAABABAAABBBAABBBAAAABBBBAABBAAABABBABABAABBBAABAABABABBAABABABAABBABBAAABBABABBAABAABBAABBBABAABBAAABBBBAAABABAABBBABABABAABBAAABBABABABABBABAAABBABBAABBAAABBABBAABBABAABABABBAABBAABABBABABAAABBBAABBAABBAABBAABABBAABBABABAABBBABBABAABABABBBAABABAAABABABBABBA
*M15.20 ABABBABBABBABBAABABAABBAABABBBAAAABBABBABAABABABBBAABABAAABBBBAABAABAABBABABBABAABABBABABBAABBAABAABABABBAABABABBABAABBAABABABABAABBAABBAABBBBAAABBAAABBBBAAAABBABBABABABAAAABBABABBAABBABABBABAAABBBABABABAAABBAABBABBABAABABABBAABBAABABBABABABAABBABABAABBABBBAABABBAABBABABAAABBABBABBAAABABBBAABABAAABABABBABAA
*M15.21 ABBAAABBBBAABBAABABAABBAABABBBAAAABBABBABAABABABBBAABABAABBBBBAABAABAABBABABBABAAABBBABABBAABBABBABAABBABAABABAABABAABBABAABABABBAABAABBAABBBBAAABBAAABBBBAAAABBABBABABABABAABABABBAAABBABABBABAAABBBABABABAAABBAABBABBABAABABABBBAABAABABBABAABBBAABABABAABAABBABABABBAABBABABAAABBABBABBAAABABBBAABABAAABABABBABAB
*M15.22 ABBAAABBBBAABBAABABABAABABABBBAAAABBBBAABAABABABABABBABAABABBBAABAABAABBABABBABAAABBBABABBAAABABBABAABBABAABABBABABAABBABAABABABBAABAABBAABBBBAAABBAAABBBBAAAABBABBABABABABAABABABBAAABBABABBABAAABBBABABABAAABBAABBABBAAABBABABBBAABAABABBABAABBBAABABABAABAABBABABABBAABBABABAAABBABBABBAAABABBBAABABAAABABABBABAB
*M15.23 ABBAAABBBBAABBAABABABAABABABBBAAABABBBAAABABABABABABBABAABABBBAABAABAABBABABBABAAABBBABABBAAABABBABAABBABAABABBABABAABBABAABBBAABAABAABBAABBBBAAABBAAABBBBAABABAABBABABABABAABABABBAAABBBBAABABAAABBBABABABABAABAABBABBAAABBBBAABBAABAABABBABAABBBAABABABAABAABBABABABBABBAABABAAABBABBABBAAABABBBAABABAAABBBAABABAB
*M15.24 ABBABABABBAABBAABABABAABABABABAAABABBBAABAABABABBAABBABAAABBBABAAABBAABBABABBABAAABBBABAABBAABABAABBBBAABAABABBABABAAABBBAABBBAAABABAABBAABBBBAABBAAABBABBAABBAABAABBABABBAAABABBABAAABBBBAABABAABBABABABBAABAABAABBABBAABBABBAABABABAABABBABAABABABBABABAABAABBABABABBABABAAABBAABBBABABBAAABABBBAABABBABBBABAAABAB
*M15.25 ABBABABABBAABBAABABABABAABABBBAAABABBBAABAABABABBAABBABAAABBBABAAABBAABBABABBABAABBABABAABBAABABAABBBBAABAABBBAABBAAAABBBAABBBAAABABAABBAABBABABBBAAABBABBAABBAABAABBABABBAAABABBABAAABBBBAABABAABBAABBABBAABAABAABBABBAABBABBAABABABAABABBABAABABABBABABAABABBAABABABBABABAAABBAABBBABAABABABABBBAAAABBABBBABAABAAB
*M15.26 ABBABABABBAABBAABAABBABAABABBBAABBAABBAABAABABABBAABBABAABBABABAAABBAABBABABBBAAABBABABAABBAABABABBABBAABAABBBAABBAAAABBBAABBBAAABBABAABAABBABABABAAABBBBBAABBAABAABBABABAABABABBABAABBABBAAABBAABBAABBABBAABBAAAABBABBAABBAABABBABABAABABBABAABABABBABABAABABBAABABABBABABAAABBAABABABAABABABABBBAAAABBABBBABAABAAB
*M15.27 ABBAAABBBBAABBAABAABBABAABABBBAABABAABBAAABBABABBAABBABAABABBABAAABBAABBABABBBAAABBABBAAAABBABABABBABBAABAABBABABBAABABAABBABAABABBABAABAABBABABABABAABBBBAABBAABAABBABABAABABABBAABABBABBAABBAABBAABABABBAABBAAAABBABBAABBAABABBBAABAABABABBAABBBAABABABAABABBABBAAABBABABAAABBAABBBABAABABABABBBAAAABBABBAABABAABB
*M15.28 ABBAAABBBBAABBAABAABBABAABABBBAABABAABBAAABBABABBAABBABAABABBABAAABBAABBABABBBAAABBABBAAAABBABABABBABBAABAABBABABBAABABAABBABAABABBABAABAABBABABABABAABBBBAABBAABAABBABABAABABABBAABABBABAABBBAABBAABABABBAABBAAAABBABBAABBAABABBBAABAABABABBAABBBAABABABAABABBABBAABABABABAAABBAABBBABAABABABABBBAAAABBABBAABABAABB
*M15.29 ABBAAABBABBABBAABBAABBAAABABBBAABABAABBAAABBABBABAABBABAABABBABAAABBAABBABABBABABABABBAABAABABABABBABABABAABBABAABABBABAABBABAABABBABABAAABBABABABABAABBBBAABBAABAABBABAABABABABBAABABBABAABBBAABBAABABABBAABBAAABBAABBAABBAABABBBAABAABABABBAABBBAAABBAAABBABABBBABBABABABAAABBAABBBABABAABABABBBAAAABBAABABBABAAAB
*M15.30 ABBABAABABBABBAABBAABBAAABABBBAABABAABBAAABBABBABAABBABAABABBABAAABBAABBABABBABABABABBAABAABABABABBABABABABABAABABABBABAABBABAABBABABABAAABBABABABABAABBBBAABBAABAABBABAABABABABBAABABBABAABBBAABBAABABABBAABBAAABBAABBAABABABBABBAABAABABABAABBBBAAABBAAABBABABABABBABABABAAABBAABBBABABAABABABBBAAAABBAABABBABBABA
*M15.31 ABBABAABABBABBAABBAABBAABAABBBAABABAABBAAABBABBABAABBABAABABBAABAABBBABAABABBABABABABBAABAABABABABBABABABABABAABABABBABAABBABAABBABABABABABAABBAABABAABBBBAABBAAABABBBAAABABABABBAABABBABAABBBAABBAABABABBAABBAAABBAABBAABABABBABBAAABBABAABBABABBAAABBAAABBABABABABBABABABAAABBAABBBABABAABABABBBAAAABBAABABBABBABA
*M15.32 ABBABAABABBABBAABBAABBAABAABBAAABABAABBAAABBABBABAABBABAABABBAABAABBBABAABABBABABABABBAABABABAABABBABABABABABAABABABBABAABBABAABBABABABABAABABBAABABAABBBBAABBAAABABBBAAABABABABBAABABBABAABBBAABBAABABABBAABBAAABBAABBAABABBABABBAAABBABAABBABABBAAABBAAABBABABABABBABABABAAABBAABBBABABAABABABBBAAAABBAABABBABBABA
*M15.33 ABBABAABABBABBAABBAABBAABAABBAABBABAABBAAABBABBABAABBABAABABBAABAABBBABAAABBBABABABABBAABABABAABABBABABABABAABABABABBABAABBABAABBABABBAABAABABBAABABAABBBBAABBAAABABBAABABABABABBAABABBABAABBBAABBAABABAABABABBAABBAABBAAABBBABAABBAABBABAABBABABBAAABBAAABAABABABABBBAAAABBAABBAABABABABAABAABBBBAAAABBAABABBABBABA
*M15.34 ABBABAABBBAABBAABBAABBAABAABBAABBABAABBAAABBABBABABABABAABABBAABAABBBABAAABBBABABABABBAABABABAABABBABABABABAABAB-BABBAABABBABAABBABABBAABAABABBABBAAAABBBBAABBAAABABBAABABBBABABBAABABBABAABBBAABBAABABAABABBABAABBAABBAAABBBABAABBAABBAABABBABABBAAABBAABBAABABABABBBAAAABBBAABABBABABABAABAABBBBAAAABBAABABBABABBA
*M15.35 ABBABBAABBAABBAABBAABBAABAABBAABBABAABBAAABBAABBBABABABAABABBAABBABABABAAABBBABABBAABBAABABABAABABAAAABBBABABBAAABABBAABABBABAABBABABBAABABAABBABBAAAABBBBAABBAAABABBAABABBAABABBAABABBABAABBBAABBAABABAABABBABAABBAABBAAABBBABAABBAABBAABABBAABBBAAABBAAABBABABABABBBAAAABBBAABABBABABABAABAABBBBAAAABBAABABBABABBA
*M15.36 ABBABBAABBAABBAABBAABBAABAABBAABBABAABBAAABBAABBBABAABBAABABBAABBABABABAAABBBABABBAABBAABAABBABAABBAAABBBABABBAAABABBAABABBABAABBABABBAABABAABBABBAAAABBBBAABBAAABABBAABABBAABABBAABABBABAABBBAABBAABABABAABBABAABBAAABBAABBBABAABBAABBAABABBAABBBAAABBAAABBABABABABBBAAAABBBAABABBABABABAABAABBBBAAAABBAABABBABABBA
*M15.37 ABBABBAABBAABBAABBAABBAABAABBAABBABAABBAAABBAABBBABAABBAABABBAABBABABABAAABBBABABBAABBAABAABBABAABBAABABBABABBAAABABBAABABBABAABBABABABABABAABBABBAAAABBBBAABBAAABABBAABABBAABABBAABABBABBABBBAABBAABABABAABBABAABBAAABBAABBBABAABBAABBABAABBAABBBAAABBABABAABABABABABABAABBBAABABBABABABAABAABBBBAAAABBAABABBABABBA
*M15.38 ABBABBAAABBABBAABABABBAAABABAAAABABAABBAAABBAABBBABAAABABBABBABABABABABAAABBBABABBAABAABBAABBABABABAAABBBABABBAAABABBAABABBABAABBABABABABABABBAAABABAABBBBAABBAAABABBAABABBAAABBBAABABBAABABBBAABBAABABABAABBABAABBAAABBABBABABAABBABABABABABAABBBAAABBABAABBBAABBAAABABAABBBAABABABBABAAABBAABBBBAAAABBAABABBABABBA
*M15.39 ABBABBAAABBABBAABABABBAAABABAAAABABAABBAAABBAABBBABAABBAABABBABABABABABAAABBBABABBAABAABBAABBABABABAAABBBABABBAAABABBAABABBABAABBABABABABABABBAAABABAABBBBAABBAABBAABAABABBAAABBBAABABBAABABABBABBAABABABAABBABAABBAAABBABBABABAABBABAABBABABAABBAABABBABAABBBAABBAAABABABBABAABABABBABAAABBAABBBBAAAABBAABABBABABBA
*M15.40 ABBABBAAABBABBAAAABABBAABAABAAAABABAABBAAABBBABABABAABBAABABBABABABABABAAABBBABABBAABAABBAABBABABABAAABBABBABBAAABABBAABABBABAABBABABABABABABBAAABABAABBBBAABBAABBAABAABABBAAABBBAABABBAABABABBABBAAABBABAABBABAABBAAABBABBAABBAABBABAABBABABAABBAABABBABAABBBAABAABAABBABBABAABABAABABAAABBAABBBBAAAABBABABBBAAABBA
*M15.41 ABBABBAAABBABBAABABABBAABAABAAAABABAABBAAABBBABABABAABBAABABBABABABABABAAABBABBABBAABAABBAABBABABABAAABBABBABBAAABABBAABABBABAABBABABABABABABBAAABABAABBBBAABBAABBAABAABABBAAABBBAABABBAABABABBABBAAABBABAABBABAABBAAABBABBAABBAABBABAABBABABAABBBABABBABAABBBAABAABAABBABBABAABABBABABAAABBAABBBBAAAABBABABBBAAABBA
*M15.42 ABBABBAAABBABABABABABBAABAABAAAABABAABBAAABBBABABABAABBAABABBABABABABABAAABBABBABBAABAABBAABBABABABAAABBABBABBAAABABBAABABBABAABBABABABABBAABBAAABABBAABBAABBBAABBAABAABABBAAABBAABBABBAABABABBABBAAABBABAABBABAABABAABBABBAABBAABBABAABBABABAABABABABBABAABBBAABAABAABBABBABAABABBABABAAABBBABAABBAAABBABABBBAAABBA
*M15.43 ABBABBAAABBABABABABABBAABAABAAAABABAABBAAABBBABABABAABBAABABBABABABABABAAABBABBABBAABAABBAABBABABABAAABBABBABBAAABABBAABABBABAABBABABABABBAABBAAABABBAABBAABABABBBAABAABABBAAABBAABBABBAABABABBABBAAABBABAABBABAABABAABBABBAABBAABBABAABBABABAABABABABBABAABBBAABAABAABBABBABAABABBABABAAABBBABAABBAAABBABABBBAAABBA
*M15.44 ABBABBAAABBABABABABABAAABAABAAAABABAABBABABABABABABAABBAABABBABABABABABAAABBABBABBAABAABBAABBABABABAAABBABBABBAAABABBAABABBABAABBABABABABBAABBAABBAABAABBAABABABBBAABAABABBAAABBAABBABBAABABABBABBAAABBABAABBABAABABAABBABBAABBAABBABAABBABABAABABABABBABAABBBAABAABBABAABBABAABABBABABAAABBBABABBAAAABBABABBBAAABBA
*M15.45 ABBABBAAABBABABABABABBAABAABAAAABABAABBABABABABABABAABBAABABBABABBBABABAAABBABBABBAABAABBAABBABABABAAABBABBABBAAABABBAABABBABAAAAABABABABBAABBAABBAABAABBAABABABBBAABAABABBAAABBAABBABBAABABABBABBAAABBABAABBABAABABAAABABBAABBABBBABBAABABABAABABABABBABAABBBAABABABABAABBABAABABBABABAAABBBABABBAAAABBABABBBAAABBA
*M15.46 ABBAABABABBABABABABABBAABAABAAAABABAABBABABABABABABAABBAABABBABAABBABABAAABBABBAABBABAABBABABABABABAAABBABBABBAAABABBAABABBABABAABBABABABBAABBAABBAABAABBBAAABABBBAABAABABBAAABBAABBABBAABBAABBABBAAABBAABABBABAABABBAABABBAABBABBAABBAABABABAABABABABBABAABBBAABABABABAABBABAABABBABABABABABABABBAAAABBBBABBBAAABBA
*M16.01 AABBBABAABABABBABAABAABBABABABBAAABBBAABBBAAABBABABAAABABABBAABBBABAABABABBABBAAABBABAABBABAABABBBAABBAABABAAABBBBAAAABBABABBAABABBABAABBAABABBAABABBABAABABABABBABAABABABBABABABAABBABABABABABAABBABAABABBABAABABBABAABABABBBAAABBAAABBABBABBAAABBAABBABABABAABBAABBABAABABBABABABAABABBABABABAAABBBAABBAAABBBABABA
*M16.02 AABBBABAABABABBABAABAABBABABABBAAABBBAABBBAAABBABABAAABABABBAABBBABAABABABBABABAABAABAABABBAABBABABABBAABABAAABBBBAAAABBABABBAABABBAAABBBAABABBAABABBABAABABABABBABAABABABBABABABAABBAABBABABABAABBABAABABBABAABABBABAABABABBBAAABBABAABABBABBAAABBAABBA-ABABAABBAABABBAABABBABABABABBAABABABABAAABBBAABBABAABBABABA
*M16.03 AABBBABAABABBABABAABABBAABABABBAAABBBAABBBAAABBABABAAABABABBAABBBABAABABABBABABAABBABAABABBAABBABABABBAABABAABABBBAAAABBABABBAABABBAAABBBAABABBAABABBABAABABABABBABAABABABBABABABAABBAABBABABABAABBABAABABBABAABABBABAABABABABBAABAABAABBBAABBAAABBAABBABABABAABBAB-ABBAABABBABAAABABBAABABABABAAABBBAABBABAABBABABA
*M16.04 BAABBABAABABBABABAABABBAABABAABBAABBBAABBBAAABBABABAAABABABBAAABABBABBAAABBABABAABBABAABABBAABBABABABBAABAABABABBBAAAABBBAABBAABBBAAAABBBAABABBAAABBBABAAABBABABBABAAABBABBABABABAABBAABBABABABAABABBAABABBABABAABABAABBABABABBAABBABAABBBAABBAAABBABBAABABABAABAABBBBBAABABBABAAABBBBAAABBABABAAABBBAABBABAABBABABA
*M16.05 BAABBABAABABBABABAABABBAABABABBAAABBBAABBBAAABBABABAAABABABBAABBABBABBAAABBABABAABBABAABABBAABBABABABBAABAABABABBBAAAABBBAABBAABBBAAAABBBAABABBAAABBBABAAABBABABBABAAABBABBABABABAABBAABBABABABAABABBAABABBABABAABABAABBBAABABBAABBABAABBBAABBAAAABBBBAABABABAABAABBBABAABABBABAAABBBBAAABBABABAAABBBAABBABAABBABABA
*M16.06 BAABBABAABABBABABAABABBABAABABBAABBABAABBBAAABBABABAAABABABBAABBABBABBAAABBABABAABBABAABABBAABBABABAABABBAABABABBBAAAABBBAABAABBBBAAAABBBAABABBAAABBBABAAABBABABBABAAABBBBAABABABAABBAABBABABABAABABBAABABBABABAABABAABBBAABABAAABBABAABBBAABBAAAABBBBAABAABBBAAAABBBABAABABBABAAABBBBAAABBABABAABABAAABBABAABBBBABA
*M16.07 BAABABBAABABBABABAABABBABAABABBAABBABAABABBAABBAAABBAABABABBAABBABBAABABBABABABAABBABAABABBAABBABABAABABBAABABABBBAAAABBBAABABABBBAAAABBBAABABBAAABBBABAAABBABABABBAAABBBBAABBAABAABBAABBABABBAAABABBAABABBABABABBAAAABBBAABBBAABABABAABBBAABBAAAABBBBAABAABBBAAAABBBABAABABBABAAABBBBBAABBABABAABABABABBAAABBBABABA
*M16.08 BABAABBAABABBABABBAAABBABAABABBABBAABAABABBAABBAAABBBABABABBBAABABBAABABAABBBABAABBABAABABBAABBABABAABABBAABABABBBAAAABBBAABABABBBAAAABBBAABABABBAABBABAAABBABABABBAAABBBBAABBAABAABBABABAABBBAAABABBAABAAABBABABAABAABBBAABBBAABABABAABBBAABAAAAABBBBAABAABBBAAAABBBABAABABBABAAABBBABAABBABABAABABABABBAAABBBABAAA
*M16.09 BABAABBAABABBABAABABBABAAABBABBABBAABAABABBAABBAABBAAABBBBAABAABABBAABBAAABBAABBABBAAABBAABBABBAAABBABABBAABABABABBABAABBABAAABBABBAAABBBAABABABBAABABABAABBABABABBAAABBBAABBAABBABABABABAABBABAABABBAABABABBABAABABAABBAABBBBAABABABAABBBAABABAAABBBBAABBAABABAAABBBABAABABBABAAABBBABABABABABAABBAABBABAABBBAABABA
*M16.10 BAABABBABBAABABAABABBABAABABABBABBAABAABABBAABBAABBABAABBBAABAABABBAABBAAABBAABBABBAAABBAABBABBA-ABBABABBAABBBAABBAABAABBABAAABBBBAAAABBBAABBBAABAABABABABABBBAAABBAAABBBAAABABAABBABABABAABBABAABABBAABABABBABAABABABABAABBBBAABABABAABABBAABBABABABBAABAABBABAAABBBBAAABABBAABAABBBABABABABABAAABBABBABAABBBAABABA
*M16.11 BAABABBABBAABBAABAABBABAABABABBABABAABABABBAABBAABBABAABBBAABAABABBAABBAAABBABBAABBABABAAABBABBAAABBABABBAABBBAABBAABAABBABAAABBBBAAAABBBAABBBAABAABABABABABBBAAABBAAABBBABAAABBABBABABABAABBABAABABBAABABABBABAABABABABABBBBBAABABABAABABBAABBABABABBAABAABBABAAABBBBAAABABBAABAAABBABABAABBABAAABBABBABAABBBAABABA
*M16.12 BAABBBAABABABBAABAABABBAABABBBAABABAABABBABAABABABBABBAAAABBAABBABBAAABBAABBABBAABBABABABAABBBAAABBAABABABABBBAABBAABAABBBAABABABBAAAABBBBAAABABAABBABBABBAABABAABBAABBABABAAABBAABBBABABABAAABBAABBBAABBAABBABAABBABAABAABBABBABBAAAABBABBAABBABABABBAABAABABBAABBAABABABABBAABABABBABABABABABABAABABBABAAABABBBBAA
*M16.13 BAABBBAABABABBAABAABABBAABABBBAABABABBAABABAABABABBABBAAAABBAABBABBAAABBAABBABBAABBABABABAABBBAAABBAABABABABBBAABBAABAABBBAABABABBAAAABBBBAAABABABBAABBABBAABABAABBAABBABABAAABBAABBBABABABAAABBAABBBAABBAABBABAABBABAABAABBABBABBAAAABBABBAABBABABABBAABAABABBAABBAABABABABBAABABABBABABABABABABAABABBABAAABBABBBAA
*M16.14 ABABBBAAABBABBAABAABABBAABABABBABABABBAABABAABABABBABBAAAABBAABBABBAAABBAABBABBABABABABAABABBBAABBAAABABBAABABAABBAABAABBBAABABABABAAABBBBAAABABABBAABBABBAABABAABBABABABABABAABBAABBABABABABABABAABBAABBAABBABAABBABABAAABBBABABBAAABBAABBABABABBAABAABBAABABABABBAABABABABABABABABBBAABABABABABAABABBABAAABBABABBA
*M16.15 ABABBBAAABBABBAABAABABBAABABABBABABABBAABBAAABABABBABBAAAABBAABBABBAAABBAABBBBAABABABABAABABBBAAABABABABBAABABABBBAABAABBBAABABABABAAABBBBAAABABABBAABBABBAABABAABBABABABABABAABBAABBABABABABABABAABBAABBAABBBAAABBABABABABABABABBAAABBAABBABABABBAABAABBAABABABABBABAABABABABABBBABBBAABABABABAABABABBABAAABBABABBA
*M16.16 ABABBBAAABBABBAABAABABBAABABABBABABABBAABBAAABABABBABBAAAABBBAABABBAAABBAABBBBAABABABABAABBABBAAABABABABBAABABABBBAABAABBBAABABABABAAABBBBAAABABABBAABBABBAABABAAABBBABABABABAABBAABBABABABABABABBAABABABAABBBAAABBABABABABABABABBAAABBAABBABABABBAABAABBAABABABABBAAABBABABABABBAABBBAABABABABAABABABBABAAABBABABBA
*M16.17 BAABBBAABBAABBAABAABABBAABABBABABABABBAABBAAABABABBABBABAAABBABAA-ABAABBAABBBBAABABABABAAABBBBAABAABABABBAABABABBBAABBAABBAABABABAAAAABBBBAABABBAABBABBABBAABABABAABBABABABABAABBAABBABABABAAABBBBAABABABAABBBAAABBAABBABAABBABAABBAABBAABBAABBABBAABAABBBAAABABABBAAABBABABABBABAABABBABBAABABAABABABBABAAABBABBBAA
*M16.18 BAABBAAABBAABABABAABABBABAABBBAABABAABABBBAAABABABBABBABAAABBABAABABAABBBABBBABAAABABABAAABBAABBBABAABABABABABABABBABBAABBAAAABBBAABAABBABBAAABBBAABABBABBAABAABBAABBABABABABBAAAABBBABABABAABBABBAAABBABAABBAABABBAABBABAABBABAABBABBBBBBAAABBABBAABAABABBAABABBBBAAABBABABABBABAABABBABBAABABAABABABBABAAABBABBBAA
*M16.19 BAABBABABBAABABABAABABBABBABBBAABABAABABBBAAABABABBABBABAAABBABAABABAABBBABAAABBBABABABAAABBAABBBABABAABABABABABABBABBAABBAAAABBBAABAABBABBAAABBBAABABBABBAABAABBAABBABABABABBAAAABBBABABABAABBABBAAABBABAABAABBABBAABBABAABBABAABBAABABBBAAABBABBAABAABABBAABABABBAAABBABABABBABAABABBABBAABABAABABABBABAAABBBABBAA
*M16.20 BAABBABABBAABABABAABABBABABABBAABABAABABBABAABABBBAABBABAAABBABAABABAABBBABAAABBBABAABBAAABBAABBBABABABAABABAABBABBABBAAABBAAABBABBBAABBABBAAABBBAABABBABBAABBAABAABBABAABABBBAAAABBBABABABAABBABBAAABBABAABAABBABBAABBABAABBBAAABBAABABBBAAABBABAABBAABABBAABABABBAAABBABABABBABAABABBABBAABABAABABABBABAAABBBABBAA
*M16.21 ABABABBABBAABABABAABABBABABABBAABABAABABBABAABBABBAAABABBBAABABAABABAABBBABAAABBBABAABBAABABAABBBABABABAABABAABBAABBBBAAABBAAABBAABBAABBABBAAABBBAABABBABABABBAABAABBABAABABBBAAAABBBABABABAABBABABAABBABAABAABBBABABABABAABBBAAABBAABABBBAAABBABAABBAABABBAABABABBABABAABABABBABAABABBABBAABABAABABAABBBAAABBBABBAA
*M16.22 ABABABBABBAABABABAABABBABABABBAABABAABABBABAABBABBAAABABBBAABABAABABAABBBABAAABBBABAABBAAABBAABBBABABABAABABAABBAABBBAABABBAAABBAABBBABAABBAAABBBAABABBABABABBAABAABBBAAABABBBAAAABBBABABABAABABBABAABBABAABAABBBABABABABAABBBAAABBAABABBBAAABBABAABBAABABBAABABABBABABAABABABBABAABABBABABABABAABABAABBBAAABBBABBAA
*M16.23 ABABABBABBAAABBAAABBABBABABABBAABABAAABBBABAABBABBAAABABBBAABABAABABBAABBABAAABBAABBABBA-BBAABABBAABBABAABABBABAABBAABABBABABAABAABBBABAABBAAABBAABBABBABABABBAABAABBBAAABABBBAABBAAAABBBABABAABBABAABBABAABAABBBABAAABBBAABBABAABBAABABBBAAABBABAABBAABABBAABABABABBAABABABABBABAABBBAABABABABAABABAABBAAAABBBABBAA
*M16.24 ABABABBABBAAABBAAABBABBABABABBAABABAAABBAABBABBABBAAAABBBBAABABAABAABAABBABAAABBAABBABBAABBAABABBAABBABAABABBABAABBAABABBABABAABAABBBABABABAABBAAABBABBABABABBAABAABBBAAABABBBAABBAAAABBBAABBAABBBAABABABAABAABBABBAAABBBAABBABAABBAABABBBAAABBABAABBABBABBAABABABABBABAABABABBABAABBBAAAABBBABAABABAABBABAABBBABBAA
*M16.25 ABABABBABBAAABBAAABAABBABABABBAABABAAABAAABBABABBBAAAABBBBAABABAABABBAABABBAAABBBABBABBAABBAABABBABBAABABBAABBAAABBAABABBABABAABAABBBABABABAABBAAABBABBABABABBAAAABBBBAAABABBBAABBAAAABBBAABBAABBBAABABABAABAABBBABABAABBAABBABAABBAABABBBAAABBABAABBABAABABABABAABBBABAABABABBABAABBBAAAABBBABAABABAABBABAABBBABBAA
*M16.26 ABBAABBABBAAABBAABBAABBABABABBAABABAABBAAABBAAABABBAAABBBBAABABAABABBAABABBAAABBBABAABBAABBAABABBBAABABABBAABBAAABBAABAABABABAABAABBBABABABABBAAABABABBABABABBAAAABBBBAAABABBAABABBAAABBABABBAABBBAABABABAABAABBBABABAABBAABBABAABBAABABABBAABBABAABBABAABABABABAABBBABAABABABBAAABBBBAAAABBBABAABABAABBAABABBBABBAA
*M16.27 ABBAABBABAABABABABBAABBABABABBAABABAABBAAABBABABABBAAABBBBAABABAABABBAABABBAAABBBAABABBAABBABAABBBAABABAABABBBAAABBAABBABABABAABAABBBBAAABBABBAAABABBAABABBABAABAABBBBAAABABBAABAABBAABBABABABBAABABBBAABAABAABBBABABAABBAABAAABABBABAABABBAABBABBAABABABBAAABABAABBBABAABABABBAAABBBABAAABBBABAABABABBAAABABBBABBAA
*SE_avg 0.617260711	0.958149863	0.514323112	0.968510305	0.961697535	0.962451643	0.861070613	0.496289651	0.953392048	0.387262948	0.293445083	0.848814154	0.674101427	0.832751268	0.746271966	0.78879854	0.478630667	0.9576199	0.706628357	0.660273469	0.333400335	0.981737222	0.935179796	0.201343508	0.211443219	0.982339143	0.144788944	0.980462385	0.065278107	0.615894955	0.986952841	0.224925608	0.963837772	0.703637489	0.196014326	0.561267948	0.749076826	0.977073088	0.271988397	0.375466714	0.232928591	0.704818135	0.609618034	0.929754228	0.406087732	0.644388379	0.678237616	0.823379028	0.241438119	0.758518254	-	0.928923358	0.520869119	0.4762969	0.902330206	0.352060136	0.897998835	0.88761041	0.51929748	0.215735743	0.890755382	0.424947386	0.910768033	0.308701412	0.177705457	0.637821131	0.942558834	0.125034523	0.967374689	-	0.173379215	0.581690781	0.438247402	0.264322532	0.791115023	0.953578798	0.99064841	0.72976283	0.439830278	0.154709871	0.494862912	0.662837732	0.745427187	0.526477594	0.584511867	0.880674154	0.880147359	0.760698708	0.957133063	0.519165232	0.405390923	0.914589832	0.621145386	0.988797526	0.586565887	0.2544704	0.347271872	0.971646816	0.449205142	0.541163936	0.170092983	0.967043053	0.542903597	0.618611524	0.621641767	0.966960416	0.956636634	0.502731846	0.533038044	0.548506605	0.71464436	-	-	0.968814591	0.522094595	0.200278853	0.665874895	0.547356862	0.657355443	0.92515891	0.973586035	-	0.778203829	0.141751391	0.804188013	0.395318121	0.880376169	0.574766511	0.559583631	0.790727064	0.602523269	0.9255327	0.956384419	0.956254716	0.414257371	0.318555187	0.244606313	0.827006876	0.930524412	0.862097237	0.731437547	-	0.603531067	0.892266086	0.560046449	0.549707194	0.963697421	0.420551163	0.111112392	0.364939468	0.870060451	0.084136392	0.979041644	0.914583773	0.640168496	0.168010008	0.980242405	0.353517611	0.378121355	0.180925891	0.555377035	0.96575351	0.529175942	0.855117935	0.782969614	0.575301113	0.519798839	0.634714956	0.355926979	0.937331236	0.786231408	0.390002834	0.392249521	0.368139422	0.97863838	0.833440032	0.904212072	0.119255986	0.050033094	0.982416882	0.547990979	0.793181152	0.655232002	0.698624858	0.471369613	0.609113396	0.893856968	0.706284975	0.975643864	0.484886094	0.6283479	0.396250563	0.899559145	0.520837901	0.523879503	0.555606532	0.247657825	0.82906291	0.520246025	0.829515608	0.511881271	0.761175828	0.60788985	0.442670137	0.624539786	0.93891656	0.217863779	0.655545715	-	0.37007687	0.21591946	0.981273857	0.709177058	0.647488198	0.707160181	0.456886914	0.583456162	-	0.961978585	0.465827759	0.933333464	0.939780873	0.418745357	0.139721141	0.857572116	0.379466881	0.921056967	0.310425032	-	0.596382397	0.742151837	0.246458019	0.080510606	0.83736052	0.899741005	0.51431011	0.635540833	0.483702633	0.410035741	0.810118275	0.403916005	0.62381866	0.728469463	0.090531196	0.96021463	0.667944866	0.82596723	0.259931157	0.591745212	0.489711114	0.806907836	0.859013663	-	0.509128879	0.713882449	0.793131402	0.890708757	0.407118263	0.423076538	0.556355569	0.384274988	0.954461996	0.460622914	0.691458481	0.711479156	0.588472021	0.577098875	0.837761105	0.317173586	0.897208513	0.909166251	0.523432995	0.849026142	0.61719232	0.6694508	0.742971626	0.731197843	0.641792741	0.744130294	0.647910685	-	0.93083773	-	0.413880114	0.866123728	-	0.977323659	0.325652915	0.953089311	0.645854248	-	0.199072558	-	0.679923515	0.449072582	0.857361257	0.467247008	0.586049298	0.849975429	0.880643418	0.613778239	-	0.93448309	0.236527075	0.353146635	0.450932689	0.938708021	0.847698767
