# Supplementary material for: Causal Variation in Yeast Sporulation Tends to Reside in a Pathway Bottleneck
Source: PLoS Genet. 2014 Sep 11;10(9):e1004634. doi: 10.1371/journal.pgen.1004634 (PMC4161353; doi:10.1371/journal.pgen.1004634)
Supplement: Table S3 — Cross 2 genotypes and phenotypes. Each column is an offspring, each row is a marker. Phenotypes are located in the final row and are averages of multiple technical replicates. Genotypes are coded as follows: ‘A’ for a YPS606 Oak marker, ‘B’ for an M5 Vineyard marker, and ‘-’ indicates a missing genotype. (TXT) [file pgen.1004634.s003.txt]

Each column is an offspring, each row is a marker. Phenotypes are located in the final row and are averages of multiple technical replicates.
Genotypes are as follows:
A BC248 Oak marker 
B M5 Vineyard marker 
- missing genotype

*A01.01 ABBAABBAAABBBABAABBABAABBAABABBABBAABABAABABABBAAABBBABAABBAABABAABBBBAABBAAABABBBAAABBAABBABABABABABAABBAABAABBBAABABABBBAAABBABBAABABAAABBBBAAAABBBAABAABBBBAAABABABBABBAAABBAABABBBAAABABBABABABAABBABAABABBAABBAABBAAABBAABBABBAABABBABAAABBBAABBBAABAABBABAABABAABBBAABABBABABABAABAAABBABBAAABABABBABABAAABBABABBBAABAABBAABABABBAABBABAAABB
*A01.02 ABBAABBAAABBBABABBAABAABBAABAABBBBAABABAABABABBAAABBBABAABBAABABAABBBBAABBAAABABBBAABABAABBABABABABABAABBAABAABBBAABABABBBAAABBABBAAAABBAABBBBAAAABBBAABAABBBBAAABABABABBABAABBAABABBBAAABABBABABABAABBABAABABBAABBAABBAAABBBABAABBAABABBABABAABBAABBBAABAABBABAABABAABBBAABABBABAAABBABAAABBABBAAABABABBABABABABAABABBBAABAABBAABBBABBAABBABAABBA
*A01.03 ABBABABAAABBBABABBAABAABBAABAABBBBAABABAABABABBAAABBBABAABBAABABAABBBAABBAABABABBBAABABAAABABABABABABBAABAABAABBBAABABBABABAABBABBAAAABBAAABBBAAAABABAABABBBBABAABABABABBABAABB-ABABBAABABABBABABABAABABBAABABBAABBABBAAAABBBABAABBAAABBBBAABAABBAABBBAABAABBABAABABAABBBABAABBABAAABBABABABBBBBAAABABABBABAABBABAABABBBAABAABBAABABABBAABBABAABBA
*A01.04 ABABBABAABBABABABABABAABBAABAABBBBAABABAABABABBAAABBBABAABBAAAABAABBBAABBAAAABABBBAABABAABBAABBABABABBAAAAABAABBBAABABBABABAABAABBAAAABBBAABBBAABABABAABABABBABAABABABBABABAABBAAABBBAABAABBBABABABAABABBAABABBAABBABBAAAABBBABAABBAABABABABBAABBBABBBAABAABBABAABBBAABBBABABBBABABAABABABABABBBAAABAABBAABAABBBAAABABABABBAABBAABABABBAABBBAAABBA
*A01.05 ABABBABAABBABABABABABAABAABBAABBBABABABAABABBBBBAABBBAAAABBABAABAABBBAABBAABABBBBBAABABAABBAABBABABABBAAABABAABBBAABABAABABABBAABBAAAABABAABBBAABABAAAABABABBABBABABABBABABAABBAAABABAABAABBBABABBBAABABBAABABBAABBABBAAAABBAABBAABAABABABABBAABBABAABBABAABBABAAABBAABBBABABABABABAABABABAABBBBAAABABABBABAABBBAAAAABAAABBAABBBABABABBAABBBAAABBB
*A01.06 ABABBABAABBABABABABABBAAAABBAABBABABABABABABBABAAABBBABAABBABAABAABBBAABBAABABBABBAABABAABBAABBABABABBAAABABAABBBAABABABBABABBAAABBAAABBBAABBBAABABAABABABABAABBABABBBAAABBAABBABABABAABAABBBABAABBAABABBAABABBAAABBBBAAABBABABAABBAABABABABBAABBABAABABAABBAABBAABBAABBBABABABABABAABABABAABBBBAAABABBBAABAABBBAABAABAABBBBAABBAAABABAABBBBAAABBA
*A01.07 ABABBABAABBABABABABABBAAABABAABBABABABABABABBABAAABBBABAABBABAABAABBBAABBAABBBBABBAABABAABBAABBABABABBAAABABAABBBAABABABAABABBAAABBAAABBBAABBBAABABAABABABABAABBABABBBAAABBAABBABABABAABAABBBABAABBAABABBAABABBAAABBBBAAABBABABABABAABABBBAABAABBABAABAAAABBAABBAABBAABBBABABABABABAABABABAABBBBAAABABBBAABAABBBAABAABAABBABAABBAAABABAABBBBAAABBA
*A01.08 ABABBABAABBABABABABABBAAABABAABBABABABABABABBABAAABBBABAABBABAABAABBBAABBAABBBAABBAABABAABBAABBABABABBAAABABAABBBAABABABAABBBBAAABBAAABBBAABBBAABABAABABABABAABBABABBBAAABBAABBABABABAABAABBBABAABBAABABBAABABBAAABBBABAABBABABABABAABABBBAABAABBABAABBAAABBAABBAABBAABBBABABABABABABBABABAABBBBAAABABBBAABAABBBAABAABAABBABABBBAAABABAABBBBAAABBA
*A02.02 ABBAABBAABABBBAABBAAABBABAABBABAABBABBAAAABBAABBBAABABABBBAAABBABBAABABAAABBBABABABAABBAABBAAABBABBABAABBAABBBAAABABBABAABBABABABBAABABAABBABAABBBAAABABABABABBABABAAABBBBAAABBAAABBABABABBAAABBBBAABAABBAABBBAABBAAABBAABABAABBABABBABABABABBAAAABBBBAABAABBBAAAABBAABBABABBAABBABBAABBAABBAABAABBABAAABBAABBBABABABAAABBBABAABABBAABBAABBABABAAB
*A02.03 BABAABBABAABBBAABBAAABBABAABABBABBAABBAAABABAABBBAABABABBBAAABBABBAABABAABBABABABABAABBAABBAAABBABBABAABBAABBABAABABBABAAABBBABABBAABABAABBABAABBABAABABABABBBAABBAABABABABAABBAABABABABABBAAABBBBAABAABBAABBBAABBAAA-BAAABBABBAABABBABABABABBAAAABBBBAABAABBBAAAABBAABBBAABBABAABBBAABBAABBAABAABBABAAABBAABBBABABABAAABBBABAABABBAABBAABBABABAAB
*A02.04 BABAABBABAABBBAABBAAABBAAABBBBAABBAABBAAABABAABBAABBABABBAABABBABBAABABAABBABABABABABABAAABBBAABABBABAABABABABBAABBABABAAABBBABABBAABABABBAABAABABABABABABABBAABBBAABABAABBABBAAABABABABAABBAABBBBAABAABBAABBAABBBAAABBAAABBBBAAABBABABABABAABABBAABBBAABAABBBAAABBAAABBBAABBBBAABBBAABBAABBAABABABABAAABBABABBBAABABAAABBBABAABABBAABABABBABABABA
*A02.05 BABAABBABAABBABABAABABBAAABBBBAABBAABABAABABAABAAABBABABBAABABBABBAAABBAABBABAABBABABABABAABBAABAABABAABABABABBAABBABABAABABBBBAABBABABABAABBBAAABABABABABABBAABBBAAAABBABBABBAAABABBAABAABBABBBBAABABABBAABBAABBBAABBAABABABABAABBABABABBBABAABBABABABABBAABBAAAABBAABBAAABBAABABBAABBABABBAABABABABAAABBAABBBBAABABAAABBBBAAABABBABAAABBBBAABAAB
*A02.06 BABABABABAABBABABBABAABBAABBBBAAABAABABAABABBABAAABBABABBAABABBABBAAABBAABBABAABAABBBABABAABBAABBABABBAAABABBBBAABBABABAABABBBAAABBABBAABAABBBAAABABABABABABAABBBABAAABBABBABAABABABBAABAABBABABBAABABABBAABBAABBBAABBAAABBABABABBBABABABABABAABBABABABABBAABBAAAABBAABBABABBAABABBAABBABABBAABBAABABAAABBBAABBBAABAABAABBBBAABBAABABAAAABBBAABAAB
*A02.07 BABABABABAABBABAABABAABBAABBBBAAABABBABAABABBABAAABBABABBAABABBABBAAABBAABBABAABAABBBABABAABBAABBABABBAAABABBBAAABBABABAABABBBAAABBABBAABAABBBAAABABABABABABAABBBABAAABBABBABAABABABBAABAABBABABBAABABABBAABBAABBBAABBAAABBABABAABBABABABABABAABBABABABABBAABBAAAABBAABBABABBAABABBAABBABABBAABBAABABAAABBBAABBBAABAABAABBBBAABBAABABAAABBBBAABAAB
*A02.08 BABABABABAABBABAABABAABBAABBBABAABABBABAABABBABAAABBABABBAABABBABBAAABBAABBABAABAABBBABABAABBAABBABABBAAABABBBAAABBABABAABABBBAAABBABBAABAABBBAAABABABABABABAABBBABAAABBABBABAABABABBAABAABBABABBAABABABBAABBAABBBAABBAAABBABABAABBABABABABABAABBABABABA-BAABBAAAABBAABBABABBAABABBAABBABABBAABBAABABAAABBBAABBBAABAABAABBBBAABBAABABAABABBBAABAAB
*A02.09 BABABABABAABBABAABABAABBAABBBABAABABABBAABABBABAAABBABABBBAAABBABBAAABBABABABAABAABBBABABAABBAABBAABBBABABABBBAAABBAABBAABABBBAAABBABBAAABABBBAABAABABABABABAABBBAABAABBABBABAABABABBAABAABBABABBAABABABBAABBAABBAABBBAAABBABABAABBABABABABABAABBABABABAABBABBAAAABBAABBABBABAABABBAABBBAAABABBBAABABAAABBBBAABAABBAABBABABBABBBAABABABBAABBAABAAB
*A02.10 BABABABABAABBABAABABAABBAABBBABAABABABBAABABBABAAABBABABBBAAABBABBAABABABABABAABAABBBAABBAABBAABBAABBBAAABBABBAAABBAABBAABBABBAAABBABABAABABBBAABAABABABAABBAABBBAABAABBABBABAABABABBAABAABBABABBAABABABBAABBAABBAABABBAABBABABAABBABABABABAAABBBABABABAABBABBAAAABBAABBABBABAABBABAABBBAAABABBBAABABABABBBBAABAABBAABBABABBAABBAAAABBBBAABAABBBAA
*A02.11 BABABABAAABBBABAABABAABBAABBBABAABABABBAABABBABAAABBABABBBAAABBABBAABABABABAAABBAABBBAABBAABBAABBAABBBAAABBABBAAABBAABBAABBABBAAABBAAABBABABBBAABAABABABAABBAABBBAABAABBBABABAA-ABABBAABBAABBAABBAABABABBAABBBAABAABABBAABBABABAABBABABABABAAABBBABABABAAABABBAAAABBAABBBABABAABBABAABBBAAABABBBAABABAAABBBBAABAABBAABBABABBAABBAAABBABBAABAABBBAA
*A02.12 BBAABABAAABBBABAABABABABAABBBABAABABABBAABABBABAAABBABABBBAAABBABBAABABABABAAABBAABBBAABBAABBAABBAABBBAAABBABABAABBAABBAABBABBAAABABAABBABABBBAABAABABABAABBAABBBAABAABBBABABABAABBABAABAAABBAABBAABABABBAABBBAABAABABBAABBABABAABBABABABABAAABBAABBBABAABBABBAAAABBAABBBABABAABBABAABBBABABABBBAABABAAABBBBAABAABBAABABBABBAABBAAABBABBAABAABBBAA
*A02.13 BBAABABAAABBBABAABABABABAABBBABAABABABAAABABBABABAABABABBBAAABBAABABBABABABAAABBAABBBAABAABBBAABBAABBBAAABBABABAABBAABBAABBABBAAABABAABBABABBBAABABAABABAABBAABBBAABAABBBABABABAABBABAABABABBAABBAABABABABABBBAABAABABBAABBABABABBAABABABABAAABBAABBBABAABBABBAAAABBAABBBABABAABBABAABBBAAABABBBAABABAAABBBBAABBAABAABABBABBAABBAAABBABBAABBAABBAA
*A02.14 BBAABABAAABBBABAABABABABAABBBABAABABABBAABABABBABAABABABBBAAABBAABABBABABABAAABBAABBBAABAABBBAABBAABBBAAABBABABAABBAABBAABBABBAAAABBAABBABBABBAABABAABABAABBAABBBBAAAABBBABABABAABBABAABABABBAABBAABABABABABBBAABAABABBAABBABABABBAABABABABAAABBAABBBABAABBABBAABABBABBBBABABBABBAAABBBBAAABABBBAAAABAAABBBBAABBAABAABABBABBAABBAAABBABBAABBAABAAB
*A02.15 ABBABBAAAABBBBAAAABBABABAABBBABAABABBBAAAAABABBABAABABABBAABABBAABABBABABABAAABBAABBBAABAABBBABABAABBBAAABBABABAABBAABBAABBABBAAAABBAABBABBABBAAAABBABABAABBAABBBBAAAABBBABABABAABBABAABABABBAABBAABABABABABBBAABAABABBAABBABABABBAABABABABAAABBAABBBABAABBABBAABABAABABBABABBABBAAABBBBAABBAABBAAAABBAABBBBAABBAABAABABBABABAABABABBABBAABBAABAAB
*A02.16 ABBABBAAAABBBBAAAABBABABAABBBABAABABBBAAAABBABBABAABBBAABAABABBAABABBABABABAAABBAABBBAABAABBBABABAABBBAAABBABABAABBAABBAABBABBAAAABBAABBBBAABBAAAABBABABAABBAABBBBAAAABBBABABABAABBABAABABABAABBABABABABABABBBAABAABABBAABBABABABBAABABABABAABBABABABABAABBABBAABABAABABBABABBABBAAABBBBAABBAABBAAAABBAABBBBAABBAABAABAAABBABAABABABBABBAABBAABAAB
*A02.17 BBAABBAAABABBBAAAABBABABBABAAABBABABBAABAABBABBABAABBBAABAABAABAABABBABABABAAABBAABBABABAABBBABABABABABAABBABABAAABBABBAABBABBAABABABAABBBAABBAAAABBABAAAABBABABBBAAAABBBABABAABABBABAABABABAABBABABBAABBAABBBAABAABA-BAABBABABABABABABAAABBABBABABAAABBABABBBAABBAAABABBABABBABBAAABBBBAABBAAABABBABAAABBBBAAABABBAABBAABABBABAABBABABABABAABBAAB
*A02.18 BBAAAABBABABBBAAABABBBAABABAAABBBAABBAABAABBBABAAABBABABBAABBAABBBAABABABABAAABBAABBABABAABBBABABBAABABAABABBAABBABAAABBABBABBAABABABAABBABAAABBAABBABBAAABBABABBBAABABABABABAA-AABBBAABABABABA-ABABBAABBAABABBABAABA--AABABBABAAABBABBAABABAABBBABAAABBA-ABBABABBAAAABBABABBBABABAABBBBAABBAAABABBABAABBABBAAAABBABABAABAABBABBAABABABABABAABBABA
*A02.19 BBAAAABBABABBBAAABABBBAABBBBBABAAABBBAABAABBBABAAABBABABBAABABBBBBAABABABABAAABBAABBABABAABBBABABBAABABABBAABAABBABAAABBABABBBAAAABBBAABBABAAABBAABBABBAAABBABABBBAABAABBABABAABAABBBAABABABABABABABBAABBAABABBABAABABBAABABBABAAABBABBAABBAAABBBABAAABBABABBAABBBAAAABBABABBBABABAABBBBAABBAAABABBABAABBABBAAAABBABABBABABBAABBAABABABABABAABBABA
*A02.20 BBAAAABBABABBBAABBABBBAABAABBAABAABBBABAAABBB-BAAABBABABBAABAABBBBAABABABABAAABBAABBABABAABBBABABBAABABABBAABAABABBAAABBABABBBAAAABBBAABBABAAABBAABBABBAAABBABABBBAABAABBABABAABAABBBAABABABABABABABBAABBAABABABBAABABABABABBABAAABBABBAABBAAABBBABAAABBABABBAABBBAAAABBABABBBABABAABBBBAABBAAABABBAABABBABBAAAABBABABBABABBAABBAABABABABABAABBABA
*A02.21 BBAAAABBABABBBAABBAABBAABAABBAABAABBBABAAABBBABAAABBABABBAABAABBABBABABABBAAAABBAABBABABAABBBABABBAABABABBAABAABABBAABBAABABBBAAAABBBAABBABAAABBAABBABBAAABBABABABABBAABBBAABAABAABBBAABABABABABABABBAABBAABABABBAABA--BABABBABAAABBABBAABBAAABBBABAABAB-BA-BAABABABBABAABBABBABABBAABBBAABABAAABBBAABABBABBAAAABBABBABABABBAABBAABABABABABAABBABA
*A02.22 BBAAAABBABABBBAABBAAABBABBAABAABAABBBABAAABBABBAAABBABBAAABBABBBABBABABABBAABABAAABBABBAABBABABABBAAABBAABABBAABABBAABBAABABABABAABBBAABBABAAABBABABABBABAABABBAABABBAABBBAABAABAABBBAABBBAAABABABABBAABBABAABABAABBABABABABBBAAAABBABBAABBAAAABBABAABABBBAABAABABABBABAABBAABABABBAABBBAABABAAABBBAABABBABAABAABBABBABAAABBAABABABABABABABAABBABA
*A02.23 BBAAAABBABABBBAABBAAABBABBAABAABAABBBABAAABBABBAAABBABBAAABBAABBABBABABABBAABABAAABBABBAABBABABAABBAABBAABABBAABABBAABBAABABABABAABBBAABBABAAABBABABABBABAABABBAABABBAABBBAABAABAABBBAABBBAAABABABABBAABBABAABABAABBABABABABBBAAAABBABBAABBAABBABABAABABBBAABAABABABBABAABBAABBBAABAABABBABABAAABBBAABABBABAABAABBABBABBAABBAABABABABABABABAABBABA
*A02.24 BBAAAABBABABBBAABBAAABBABBAABAABAABBBABAAABBABBAAABBABBAAABBBAABABBABABABBAABABAAAABABBABABABABAABBAABBAABABBAABABBAABBAABABABABAABBBABBBABAAABBABABABBABAABABBAABABBAABBBAABAABAABBBAABBBAAABABABABBAABBABAABABAABBAAABABABBBAAAABBABBAABBAABBABABAABABBBAABBABABABBABAABBAABBBAABAABABBABABAAABBBAABABBABAABABBBABBABBAABBAABABABABABABABAABBABA
*A02.25 BBAABAABABABBBAABBAAABBABBAABAABAABBBABAAABBABBAAABBABBAAABBBAABABBABAABBBAABABABAABABBABABAABBAABBAABBAABABBAABABBAABBAABABBAABAABBBAABBABAAABBABABABABBAABABBAABABBAABBBAABAABAABBBAABBBAABBAAABABBAABBABABBAAAABBBAABABABBBAAAABBABABAABBABBABABAABBABBAABAABABBABABAABBAAABBAABAABABBABABAABBABAABABBABAABABABABBABBAABABABABABBAABABABAABBABA
*A02.26 BAABBAAAABABBBAABAABBBAABAAAAAABAABBAABBAABBBAABABABABBAAABBAABBABBABBAAABAAABBABAABABBABABAABBAABBAABBAAABBBAABAABBABBAABBABABABAABBABABAABBABAABABAABBBAABAABBABABBABABBAABAABABABABABBBAABBAAABBABAABBABABBAAABABBAABABABBBAAAABBABABAABBABBABABAABBABBAABAABABBABABAABBAAABBAABAABAABBBABAABBAABABBBAABAABABABAABBBBAABBAAAABBBBAABBAABAABABBA
*A02.27 BAABBAABABABBBAABAABBBAABBAABAABAABBAABBAABBBAABABABABBAAABBAABBABBABBAABBAAABBABAABABBABABAAABBABBBABBAABABBAABAABBABBAABBABABABAABBABABAABBABAABABAABBBAABAABBABABBABABBAABAABABABABABBBAABBAAABBABAABBABABBAAABABBAABABABABBABAABABABAABBABBABABAABBABBAABAABABBABABAABBAAAABBABAABAABBBABAABBAABABBBAAAABBBBAAAABBBBAAABABAABBBBAABBAABAABABBA
*A02.28 BAABBABABAABBBAAAABBBBAABBAABAABAABBAABBABBABAABAABBBBAABABAAABBAABABBAABBAAABBABAABABABBABAAABBAABBABBAABABBAABAABBABBAABBABABABAABBABABAABBABAABABAABBABABAABBABABBAABBBAABAABABABABBABBAABAABABBABAABBABABBAAAABBBAABABABABBABAABABABAABBABBABAABBBAABBAABAABBBAABBAAABBAAAABBABBAAAABBBABAABBAABABBAABAABBBBAAAABBBABAABABAABBABBAABBABAABABBA
*A03.02 ABABAABBBBBABABABABABABABBAAAABBABABBABAABABBABAABBABABAAABBABBAAAABBAABABBBABABBBAAAABBABBAABBABAABABBABABAAABBBAABABABBABABBAAABABABBAABBABBAABABABAABBABBAABBBABAABBAAAABBAABBABABABAAABBBABAABBAABABABBAABBABBAAABBAABBAABABBABAABBAAABBABBABABAABABABABBBAABBAAAABBABABABBABABAAAAABAABBAAABBBABAABBAABBAABBAABBAAABBAABAAABBBABABABABBAABAAB
*A03.03 ABABAAABABBABABABABABAAABBAAAABBABABBABAABABBABAABAABABABAABABBAAABBBAABABBAABABBBAAAABBABBAABBAABABAABBBABAAABBBAABABABBABABBAAABABABBAABBABBBABABABAABBABAAABBBABAAABABAABBAABBABABBBAAABBBABAABBAABABABBAABBABBAAABBAABBAABABABBAABBAABABABBABABAABABAABBBBAABBAAAABBABABABBABABAABBABAABBAAABBBABAABBAABBABBAAABBAAABBAABBAABBBABABBBABBAABAAB
*A03.04 ABABABABABBABABABABABBAABBAAAABBABABBABAABABBABABBAABABABAABABBAAABBBAABABBAABBABBAAAABBABBAABBAABABAABBBABAAABBBAABABABBABABBAAABABABBAABBABBAABABABAABBABAAABBBABAAABBBAABBAABBABAABBAAABBBABAABBAABABABBAABBABBAAABBAABBAABABABBAABBAABABABBABABAABABAABBBBAABBAAAABBABABABBABABAABBABAABBAAABBBABAABBAABBABBAAABBAAABBAABBAABBBABABBAABBAABAAB
*A03.05 ABABABABABBABABABABABBAABBAAAABBABABBABAABABBABABBAABABABAABABBAAABBBAABABBAABBABBAAABABABBAABBAABABAABBBABAAABBBAABABABBABABBAAABBAAABBABBABBAABABAABABBABAAABBBABAAABBBAABBAABBABAABBAAABBBABAABBAABABABBAABBABBAABBAAABBAABABABBAABABABABABBABABAABABAABBBBAABBAAAABBABABABBABABAABBABAAABBAABBBABABBAAABBABBAAABBAAABBAABBAABBBABABBAABBAABAAB
*A03.06 ABABABABABBABABABABAABABBBAAAABBABABBABAABABBABABBAABABABAABABBAAABBBAABABBAABBABBAAABABABBAABBAABABAABBBABAAABBAABBABABBABABBAAABBAAABBABBABBAABABAABABBABAAABBBABAAABBBAABBAABBBAAABBAABABBABAABBAABABABBAABBABAABBBAAABBAABABABBAABABABABABBABABAABABAABBBBAABBAAAABBABABABBBAABAABBABAAABBBABAAABBBBAAABBAABABAABBAABBAABBAABBBABABBAABBAABAAB
*A03.07 ABBAABABABBABABABABAABABBBAAAABBABBABABAABABABBAABAABABABAABABAAAABBBAABABBAABBABBAAABABABBAABBAABABAABBBABAAABBAABBABABBABABBAAABBAAABBABBABBAABABAABABBABAAABBBABAAABBBAABBAABBBAAABBAABABBABAABBAAABBABBAABBABAABB-AAABBAABABABBAABABABAB-ABABABAABA--ABBBBAABBAAABBAABABABBBAABAABBABAAABBBABAAABBBBAAABBAABABAABBAABBAABBAABBBABABBAABBAABAAB
*A03.08 ABBAABBAAABBBABAABBAABABBABABAABBABABABAABBAABBABBAAABBABAABBBAAAABBBAABBBAAAABBBAABABABABBAABBAABABABBABABAAABBAABBBBBABABABBAABBAAAABBABBABAABBABAABABBABABABAAABAAABBBAABAABBBBAAAABBABABBABAABBAAABBABBAABBABAABBAABABBAABBAABBAABBAABABBABABAABABABBABABBAABBAAABBAABABABBBAABABABABABABABABAAABBABABBABABBAAAABBAABBABBAAABBAABBBBAABBAABAAB
*A03.09 BABAABBAAABBBABABBAAABABBBAABAABBABABABABABAABBABABAABBABABAABAABAABBAABBABAAABBBAABBBAAABBAABBAABBAAABBBABAAABABAABABBABBAAABABBBAAABBABABABAABAABBABABABBABABABABABABABAABAABBBBAAAABBABABBBAAABBAABBAABBAABBAAABBBABBABBAABBAABABABBAABABBBAABAABBAABAABBBBAAABABBABABAABABBABABABABBAABABABAABAABBABABABBAABBAAABBAABBABBAAABBAABBBBAABBAABAAB
*A03.10 BABAABBAAABBBABABBAAABABBBAA-AABBBAABABABABAABBABABAABBABABAABBABAABBAAB-ABAAABBBBAABBAAABBAABBAABBAAABBBABAABBABAABABBABAABABABBBAAABBABABABAABAABBABABABBABABAABBABABABAABAABBBBAAAABBABABBBAABBAAABBAABBAABBAAABBAABBAABBABABABABABBAABABABBAABABBAABAAABBBAAABABBABABAABABBABABABABBAABABABAABBAABABABABBABBAAAABBAABBABBAAABBABABBBAABBAABABB
*A03.11 BABAABBABAABBABABBAAABABBBAABAABBBAABABABABAABBABABABBAABABABBAABAABBAABBABAAABBBBAABBAAABBAABBAABBABAABBABAABBABAABABABBAABABABBBAAABBABABABAABBAABABABABBABABAABBABABABAABAABBBBAAAABBABABBBAABBAAABBAABBAABBAAABBAABBAABBABABABABABBAABABABBAABABBAABAABBBBAAABABBABAABABABBABABABABBAABABABAABBAABABABABBABBAAAABBAABBABBAAABBBBAABBAABBAABAAB
*A04.01 ABABBAABAABBABABBAABBBAAABABABABBAABBAABAABBAABBABBAABABABABBBAAABBAABBAAABAAABBABABBAABBAABBAABBAABABBAABBAAABBAABBBABABBAAABBABAABABBABABAAABBABBABBAABAABAABBBABAABABABBBBBAAABBABBBABABABAABBBAAAABBABABBABABBAAAABBBABBBAABBAABBBAAAABBBBBABABAABBABBAABAABABBAAABBAABBAABBAAAABBBABAABBABAABBABAAABBBAABBBAABBAABBAABBAAAABBBABAABBAAABBBABA
*A04.02 ABABBAABAABBABABBAABBBAAABABABABBAABBAABAABBAABBABBAABABABABBBAAABBAABBAAABBAABBABABBAABBAABBAABABABABBAABBAAABBAABBBABABBAAABBABAABABBABABAAABBABBABBAABAABAABBBABAABABABABBBAAABBABAABBABABAABBBAAAABBABABBABABBAAAABBBABABAABBAABBBAAABBABBAABABAABBABBAABAABABBAAABBAABBAABBAAAABBBABAABAABAABBABAAABBBAABBBAABBAABAABBBAAABABBABAABBABAABBABA
*A04.03 ABABBAABAABBABABBAABBBAAABABABABBAABBAABABABABBAABBAABABABABBBAAABBABABAABBAAABBBAABBAABBAABBAABABABABBAABBABABAAABBBABAABABABBABAABABBABABAAABBABBABBAABAABAABBBBAAABABABABBBAAABBABAABBABABAABBBAAAABBABABBABABBAAAABBBABABAABBAABBBAAABBABBAABABAAABBBBAABAABABBAAABBAABBAABBAAAABBBAABBBAABAAABABAAABBBAABBBAABBAABAABBBAAABABBBAAABBABAABBABA
*A04.04 ABABBAABAABBABABBAABBBAAABABABABBAABBABAABABABBAABBAABABABBABBAAABBABABAABBAAABBBAABBAABBAABBAABBAABABBAABBABABAABABBABAABABABBABAABABBABABAAABBABBABBAABBAAAABBBBAABBAAABABABABABBABAABBABABAABBBAAAABBABBABABABBAABAABBABABAABBAABBBAAAABBBBAABABAAABBBBAABAABABBAAABBAABBAABAABAABBBAABBBAABBAABABAAABBBAABBBAABAABBAABBBAAABABBBAAABBABAABBABA
*A04.05 ABABBAABAABBBAABBAABBBAAABABABABBAABBABAABABABBAABBAABABABBABBAAABABBABABBBAAABBBAABBAABBAABBAABBAABABBAABABBABAABABBABAABABABBAAABBABBABABAAABBBABABBAABBAAAABBBBAABBAAABABBBAAABBABAABBABABAABBBAAAABBABBABABAABABB-ABAABBBAABBAABBBAAAABBBBAABABAAABBBBAABAABABBAAABBBAABAABAABABABBAABBBAABAABBABAAABBBAABBBAABAABBAABBBAAABABBBAAABBABAABBABA
*A04.06 ABBABAABAABBBAABAABBBBAAABABABABBAABBABAABABABBAABBAABABABBABBAAABABBABABABAAABBBAABBAABBAABBAABBAABABBAABABBABAABABBBAAABABABBAAABBABBABABAAABBBABABBAABBAAAABBBBAABBAAABABBBAAABAABAABBABAABABBBAAAABBABBABABAABABBAABAABBBAABBAABBBBAAABBBBAABABAABBBBBAAAAABBBBAAABBBAABAABAABABABBAABBBAABAABBBAAAABBBAABBBAABAABBAABBBAAABABBBAAABBABAABBABA
*A04.07 ABABBAABAABBBAABAABBBBAAABABABABBAABBABAABABABBAABBAABBBABBABBAAABABBABABABAAABBBAABBAABBAABBAABBAABABBAABABBABAABABBBAAABABABBAAABBABBABABAAABBBABABBAABBAAAABBBBAABBAAABABBBAAABABBAABBABAABABBBAAAABBABBABAAAABABBAABAABBBAABBAABBBAAAABBBBAAAABAAABBBABABAABBBBAAABBBAABAABAABABABBAABBBAABAABBBAAAABBBAABBBAABAABBAABBBAAABABBBAABBAABAABBABA
*A04.08 BAABBAABAABBBAABAABBABBAABBAABABBAABABBAABABAABAAABBABBAAABBBABAABBAABBABABABBAABAABBBAAAABBABBABAABBBAABABABABABBAAABABBAABABABAABBABBABBAAABABABBABABABBAAAABBBBAABAABBAABBBAAABABBABABAABABABABBABABAABABABBAABABA-BAAB-BBAABAABBABBAAABBBBAAABB-ABABBABABBAAABABABBABBAABABABAABBABABAABABBABABAABBABABAAABBAABAABBAABBABAABABBBAABAABBAABBABA
*A04.09 BAAABAABAABBBAABBAABBABAABBAABABBAABABBAAABBBABABABAABBAAABBBABAABBAABBABABABBAABAABBBAAABABABBABAABBBAABABABABABBAABAABBAABABABAABBABBABBAAABABABBABABABBAAAABBBBAABAABBAABBBAAABABBABABABAABABABBAABBABAABABBAABABABBAABABBAABAABBABBABABABBAAABBAAABBBABABBAAABABABABBBAABABABAABBABABAABABBABABAABBABABBAABABABAABBAABBABAAABBABBABAABBAABBABA
*A04.10 BABABAABAABBBAABBAABBABAABBAABBABAABAABBAABBBABABABAABBAABABBABAAABBABBABAABABABBAABBBAAABABABBABAABBBAABABABBAABBAABAABBAABAABBAABBABBAABABABAAABBABABABBAAAABBBBAABBAABAABBBAAABABBABABABAABABABBAABBABAABABBAABABABBAABABBAABBAABABBABABABBAAABBAAABBBBAAABABABABABABBBAABABABAABBABBAABAABBABABAABBABABBAAAABBBAABBAABBABAAABBABBABAABBBAABABA
*A04.11 BABABAABAABBBAABBAABBABAABBAABBABAABAABBAABBBABABABAABBAABABBABAAABBABBABAABABABBABBBBAAABBAABBABAABBBAABABABBAABBAABAABBAABAABBBAABABBAABABABBAABBABABABBAAABBABBAABBAABAABBBABABABBABABABAAAABABBAABBABAABABBAABABBBBAAAABBAABBAABABBABABABBBAABABAABBBBAAABABABABABABBBAABABABAABBABBAAAABBBABABAABBABABBAAAABBBAABBAABAABBABBAABBABAABBBAABAAB
*A04.12 BABABAABAABBBAABBAABBABAABBAABBABAABAABBAABBBABABABAABBAABABBABAAABBBBAABABAABABBABABBAAABBAABBABAABBBAABABABBAABBAABAABBAABAABBBAABABBAABABABBAABBABABABBAAABBABBAABBAABAABBBAAABABBABABABAABABABBAABBABAABABBAABABABBABAABBAABBAABABBABABABBAAABABAABBBAABABABABABBAABBBAABABBAAABBABBAAAABBBABABAABABBABBAAAABBBAABBABAAABBABABABBABAABBBAABAAB
*A04.13 BABABAABAABBBAABBAABBABAABBAABBABAABAABBAABBBABABABAABBAABABABBAAABBBBAABABAABABBABABBAAABBAABABBABABBAABABABBAABBAABAABBAABAABBBAABABBAABABABBAABABBABABBAAABBABBAABBAABAABBBAAABABBABAABBAABABABBAABBABAABABBAAABBABBABAABBAABBAABABBABABABABAABABAABBBAABABABABABBAABBBAABABBAABABABBAAAABBBABABAABAA-BBBAAAABBBAABBAB-AABBABABAB-ABAABBBAABAAB
*A04.14 BABABAABABABBAABABABBABAABBAABBABAABAABBAABBBABAAABBBABAABABABBAAABBBBAABABAABABBABABBAAABBAABABBABABBAABABABBAABBAABAABBAABAABBBAABBABABBAAABBAABABBABABBAAABBAABABBBAAABABBBAAAABBBAABABBAABABABBAABBABAABABBAAABBBBAABAABABABBAABABBABABABABAABABAABBBAABABABABABBAABBAABABBBAABAABBBAAAABBBABABBAAAABBABABAABBBAABBABAAABBABABABABBAABBAABBAAB
*A04.15 BABABAABABABBAABABABBABAABBAABBABAABAABBAABBBABAAABBBABAABABABBAAABBBBAABABA-BABBAB-BBAAABBAABBBBABABBAABABABBAABBAABAABBAABAABBBAABBABABBAAABBAABABBABABBAAABBAABABBBAAABABBBAAAABBBAABABBAAABBABBAABBABAABABBAAABBB-AABAABABABBAABABBABABABABAABABAABB-BAAABABABABBAABBAABABBBAABAABBBAAAABBBABABBAAAABBABABAABBBAABBABAAABBABABABABBAABBAABBAAB
*A04.16 BABABABAABABBAABABABBABAABBAABBABAABAABBAABBBABAAABBBABAABABABBAAABBBBAABABAABABBABABBAAABBAABBABABABBAABABABBAABBAABAABBAABAABBBAABBABABBAAABBAABBABABABBAAABBAABABBBAAABABBBAAAABBBAABABBAAABBABBAABBABAABABBAAABBBBAABAABABABBAABABBABABABABAABABABABBBAAABBBABABBAABBAABABBBAABAABBBAAAABBBABABBAAAABBABABAABBBAABBABAAABBABABABABBAABBAABBAAB
*A04.17 BABABABAABABABABABABBABAABBAABBABBAAAABBAABBBABAAABBBABAABABABBABABABBAABABAABBABABABBBAABBAABBABABABBAABABABBAABBAABAABBAABA-BBBAABBABABBAAABBAABBABABABBAAABBAABABBBAAAAABABBAAABBBAABBABAAABBABBAABBABAABABBAAABBB-AABAABABABBAABABBABABABABAABABABABBBAAAABBABABBBAABAABABBBAABAABBBAAAABBBABABBAAAABBABABAABBBAABBBAAAABBAABBABAABAABBBAABAAB
*A04.18 BABABABAABABABABABABBABAAABBABBABBAAAABBAABBBABAAABBBABAABABABBABABABBAAABBAABBABABABABAABBAABBABABABBAABABABBAABBAABAABBAABAABBBAABBBAABBAAABBAABBABABABBAAABBAABABBBAABAABABBAAABBBAABBABAAABBABBABABABAABABBAAABBBBAABAABABABBAABABABBABABABAABABABABBBAAAABBABABBBAABAABABBBAABAABBBAAAABBBABABBAAAABBABABAABBBAABBBAAAABBAABBABABBAABBBAABAAB
*A04.19 BABABABAABBAABABABABBBAAAABBBBAAABABABABABABBABAAABBBABAABABABBABBAABAABABBAABBABBAABABAABBAABBABABABBAABABABBAAABBAABABABABAABBBAABBBAAABBABBAAABBABABABABABBAAABABBBAABAABABBAABABBAABBBAABABAABBABABABAABABBAAABBBBAABAABABABBAABABABBABABAABABABABABBBAAAABBAABBBBAABABAABBABABAABBABAAABBBBAAABABAABBBAABAABBBAABBBAAAABBAABBABABBBAABBAABAAB
*A04.20 BABABABABBAAABABABABBBAAAABBBBAAABABABABABABBABAAABBBABAABBAABBABBAABAABABBAABBABBAABABAAABBABBABABABBAABABABBAAABBAABABABABAABBBBAABBAABBAABBAAABABBABABABAABBAABABBBAAAABBABBAABBAABABBBAABABAABBABABABAABABBAAABBBBAABAABABABBAABABABBABABAABABABAABBBBAAAABBAABBBBAABABAABBABABAABBABAAABBBBAAABABABBABAABAABBBAABBBAAAABBAABBABABBBAABBAABAAB
*A04.21 BABABABABBAAABABABABBBAAAABBBBAAABABABABABABBABAAABBBABAABBAAABBBBAABAABABBAABBABBAABABAAABBABBABABABBAABABABBAAABBAABABABABAABBBBAABBAABBAABBAAABABBABABABAABBAABABBBAAAABBABB-ABBAABABBBAABABAABBABABABAABAABBAABBBBAABAABABABBAABABABBABABAABABABAABBBBAAAABAAAB-BBAABABAABBABABAABBABAAABBBBAAABABABBABAABAABBBAABBBAAAABBAABBABABBBAABBAABAAB
*A04.22 BABABABABBAAABABABABBAABABBABBAAABABABABABABBABAAABBBABAABBAAABBBBAABAABABBAABBABBAAABBAAABBABBABABABBAAABBABBAAABBAABABABABAABBBBAABBAABBAABBAAABABBABABABAABBAABABBBAAAABBABBAABBAABABBBAABABAABBABABABAABAABBAABBBBAABAABABABBAABABABBBAABAABABABAABBBBAAABBAAABBBBAABABAABBABABAABBABAAABBBBAAABABABBABAABAABBBAABBBAAAABBAABBBBAABBAABBAABAAB
*A04.23 AABBBABABBAAABABAABBBAABABBABABABAABABABABABBABAAABBBABABBAAAABBBBAABABAABBAABABBBAAABBAAABBBABABABAABABABBABBAAABBAABABABABAABBBBAABAABBBAABAABABABABBABABAABBABAABBBAAAABBABBAABBAABABBBAABABAABBAABABBAABAABBBABABBAABBAAAABBABABABABBABABAABABABAABBBBAAABBAAABBBBAAAABBABBABABAABBABAAABBBBAAABABABBABAABAABBBAABBBAABBAAAABBBBAABBAABBAABAAB
*A04.24 AABBBABABBAAABABAABBBAABABBABABABAABAABBABABBABAAABBBABABBAAAABBBBAABABABBAAABABBBAAABBABABABABABABAABABABBABBAAABBAABABABABAABBBBAABAABBBAAAABBABABABBABABAABBABAABBBAAAABBABBAABBAABABBBAABAAABABAABABBAAAAABBBABABBAABBAAAABBABABABABBABABBABABABAABBBABAABBABAABBBAAAABBABBABABAABBABAAABBBBAAABABABBABAABBABBBAABBBAABBAAAABBBBAABBAABBAABBAA
*A04.25 AABBBABABBAAABABAABBBAABABBABABABAABAABBABABBABAAABBBABABBAABABABBAABABABBAAABABBBAAABBABABABABABABAABABABBABBAAABBAABABABABAABBBBAABAABBBAAAABBABABABBABABAABBABAABBBAAAABBABBAABBAABBABBAABBAABABAABABBBAAAABBBABABBAABBAAAABBABABABBABABAABABABABAABBBAABABBABAABBBAAAABBABBBBABAABBABABAABBBAAABABABBABAABAABBBAABBBAABBAAAABBBBAABBAABBAABBAA
*A04.26 AABBBABABBAAABABAA-BBAABAABBBABABAABAABBAABBABABAABBAABBBBAABABABBAABABABBAAABABBBAAABBABABABABABABAABABABBABBAAABBABBAAABABBAABABBABAABBBAAAABBABABABBABABAABBABAABABBAAABBABBAAABBABBABBAABBAABABAABABBBAAAABBBABABBAABBAAAABBABABABBABABAABABAABBAABBBAABABBABAABABBAAABBABBABABABAABBABAABBAABABABABBABAABAABBBAABABABBBAAAABBBBAABBAABBAABBAA
*A04.27 AABBBABABBAAABABAABBBAABAABBBABABAABAABBAABBABABAABBABBABBAABABABBAABABABBAAABABBBAAABBABABABABABAABABABABBABBAABABABBAAABABBAABABBABAABBBAAAABBABABABBABABAABBABAABABBAAABBABBAAABBABBABBAABBAABABAABABBBAAAABBBABABABABAAAAABBABABABBABABAABABABBAAABBBAABABBABAABABBAABBAABBABABABAABBABAABBAABABABABBABAABAABBBAABABABBBAAAABBBBAABBAABBAABBAA
*A04.28 AABBBABABBAAABABAABBAABBAABBAABAABABAABBAABBABABAABBABBABABABABABBAABABABBAAABABBABAABBABABABABABAABABABABBABBAABABAABBAABABABABAABBBABABBAAAABBABABAABBBABAAABABAABABBAAABAABBAAABBAABBBBAABBAABAABABABBBAABABABABABABABBAAAABBABABABBABABAABABABBBAABBBAABABBBBAABABBAABBAABABBABABAABAABAABBAABBBAAABBABAABAABBBAABABABABABAABBBBAABBAAABAABBBA
*A04.29 AABBBBAABBAAABABAABBABABAABBABABABBAAABBABABABABAABBBABAAABBBABABBAABABABBAAABABBBAAABBAABBABABABAABABABABBABBAABABAABBABAABABABAABBBABABBAAAABBABABAABBBAABAABBBAABBABAABBAABBAABBAABABBBAAABBABAABABABBAABBABABABABABABBAABABAAABBABBABBAAABABABABAABBBABAAABBABABABBAAABBABABBABABAABABBAABBAABABABBBAABAABAABBAABBABABABABAABBABBAABABBBAAABBA
*A04.30 AABBBBAABBAAABABAABBABABAABBABABABBAAABBABABABABAABBBABAAABBBABABBAABABABBAAABABBBAAABBAABBABABABAABABABABBABBAABABAABBABAABABABAABBBABABBAAAABBABABAABBBAABAABBBAABBABAABBAABBAABBAABABBBAAABBABAABABABBAABBABABABABABABBAABABAAABBABBABBAAABABABABABBABABAAABBABABABBAAABBABABBABABAABABBAABBAABABABBBAABABAAABBAABBABABABABAABBABBAABABBBAAABBA
*A04.31 AABBBBAABBAABAABAABBABABAABBABABABABAABBABABBAABAABBBBAAABBABAABBBAABABAABABABABABBAABBAABBABABABAABABABABBABBAABABAABBABAABBBAAAABBABBAABBAAABBABABAABBBAABAABBBAABAABBAABBABBAABBAABABABABABBABBAAAABBBAABBABABABAA---BBAABABAAABB-BAABBAAABABBAABABB--ABAAABBBBAABBAAAABBABABBABABABBAABAABBAABAAABBBAABABAAABBAABBABABAABBAABBABABABABBBAAABBA
*A04.32 AABBBBAABBAABAABAABBABABAABBBBAAABABAABBABABBAABAABBBBAAABBABAABBBAABAABABABABABABBAABBAABBABABABAABABABABAABBAABABAABBABAABBBAAAABBABBAABBAAABBABABAABBBAABBABABAABAABBAABBABBAABBAABABABABABBABBAAAABBBAABBABABABAAABBBBAABABAAABBBBAABBAAABABBAABABBABABAAABBBBAABBAAAABBABABBABABABBAABAABBAABABABBBAABABAAABBAABBABABAABBAABBABABABABBBAAABBA
*A04.33 AABBBBAABBAABAABAABBAABBAABBBBAAABABAABBABABBAABBABABBAAABBABAABBBAABAABABABABABAABBBBAABBAABABABAABABABAABBBBAABABAABBABAABBBAAAABBABBAABBAAABBABABAABBBAABBABABAABAABBAABBABBAABBAABBAABABABABBBAAAABBBAABBABABABAAABBBBAABABAAABBBBAAABAAABABBAABABBABABAAABBBBAABBAAAABBABABBABABABBAABAABBAABABABBBAABABAAABBAABBABABABABAABBABABBAABBBAAABBA
*A04.34 AABBBABABAABBAABAABBAABBAABBBBAAABABAABBABBABAABBABABBAAABBABAABBBAABAABBABAABABAABBBBAABBAABABABAABBBAAAABBBBAABABAABBABAABBBAAAABBABBAAABBAABBAABBBAABBAABBABABBAAABBAAABBABBAABBAABBAABABBAABBAABAABBBAABAABBBABAAABBBBAABBAAAABBBBABABABABABBAABAABBBAABAABBBAABBBAAABABABABBABABABBAABAABBAABABABBBAABABAAABBAABBABABABABAABBABABBAABBBBAABBA
*A04.35 AABBBABABAABBAABBABAABABAABBBBAABAABAABBABBABAABBABABAABABBABAABABBABAABBABAABABAABBBABABBAABABABAABBBAAAABBBBAABABAABBABAABBBAAAABBABBAAABBAABBAABBBAABBAABBABABBAAABBAAABBABB-ABBA-BBAABABBAABBAABAABBBAABAABBBABAA-BBABABBBAAAABBA-ABABABBBAABAABAABBBAABAABBBAABBBAAABABABABBABABABBAABAABBAABABABBAABBAABAABBABBAABBAABABAABBABBABAABABBAABBA
*A04.36 AABBBABABAABBAABBABAABABAABBBBAABAABAABBABBABAABBABABAABABBABAABABBABAABBABAABBAAABBBABABBAABABABAABBBAAAABBBBAABABAABBABAABABBAAABBBABAAABBAABBAABBBAABBAABBABABAABABBAAABBABBABABAABABABABBAABBABAAABBBAABBAABBABAAABBABABABBAAABBABABABABBBAABAABAABBBAABAABBBAABBBAAABABABABBABABABBAABAABBAABABABBAABBAABAABBBBAABABAABABAABBABBABAABABBAABBA
*A04.37 AABBBABABAABBAABBABAABABAABBBBAABAABAABBABBABAABBABABAABABBABAABABBABAABBABAABBAAABBBABABBAABAABBAABBBAAAABBBBAABABAABBABAABABBAAABBBABAAABBAABBAABBBAABBAABBABABAABABBAAABBABBABABAABABABABBAABBABAAABBBAABBAABBABAAABBABABABBABABAABABABABBBAABAABAABBBAABAABBBAABBBAAABABABABBABABABBAABBAABAABABABBAABBAABAABBBBAABABAABABAABBABBABAABABBAABBA
*A04.38 AABBBABABAABBAABBBAABAABABABBBAABAABAABBABBABAABBABABBAAABBABBAAABBABAABBABAABBAAABBBABAABBABAABBAABABBABAABBBAABABAABBABAABABBAAABBBABAAABBAABBABABBAABBABABABABAABABBAAABBAABBBABAABABABABBAABBABAAABBBAABBAABAABBABBAABABABBABABAABABABABBBAABAABAABBBAABAABBBAABBBAAABABABABBABAABBBAABBAABAABBABABAABBAABABBABBAABAABABABBAABABBABABAAABAABBA
*A04.39 AABBBABABAABBAABBBAABAABABABBBAABAABAABBABBABAABBABABBAAABBABBAAABBABAABBABAABBAAABBBABABABABAABBBAAABBABAABBBAABABAABBABAABABBAAABBBABAABABAABBABABBAABBABABABABAABABBAAABBAABBABBAABBABBAABAABBABAAABBBAABBAABAABBABBAABABABBABABAAABBABABBBAABAABAABBBAABAABBBAABBBAABBAAABABBABAABBBAABBAABAABBABABAABBAABABBABBAABAABABBABAABABBABABABABAABBA
*A04.40 AABBBABABAABBAABBBAABAABABABBBAABAABAABBABABBAABBABABBAAABBABBAAABBABAABBABAABBAAABBBABABABABAABBBAAABBABAABBBAABABAABBABAABABBAAABBBABAABABAABBABABBAABBABABABABAABABBAAABBAABBABBAABBABBAABAABBABAAABBBAABBAABAABBABBAABABABBAAABBAABBBAABBBAABAABAABBBAABAABBBAABBBAABBAAABABBABAABBBAABBAABBAABABABAABBAABABBABBAABAABABBABAABABBABABABABAABBA
*A04.41 AABBBABABAABBAABBBAABAABABABBBAABAABAABBABABBAABBABABBAAABBABBAAABBABAABBABAABBAAABBBABABABABAABBBAAABBABAABBBAABABAABBABABBABBAAABBBABAABABAABBABABBAABBABABABABAABABBAAABBAAB-ABBAABBABBAABAABBABAAABBBAABBAABAABBABBAABABABBAAABBAABBBAABBBAAAABBAABBBAABAABBBAABBBAABBAAABABBABAABBBAABBAABBAABABABAABBAABABBABBAABAABABBABAABABBABABABABAABBA
*A04.42 BBAABABABAABBAABBBAABAABABABBBAABAABAABBABABBAABBABABBAAABBAB-AAABBABAABBABAABBAAABBBABABBAABAABBBAAABBABAABBBAABABAABBABABAABABAABBBABAABABBAABABABBBAABABABABABAABABBAAABBAABBABBAABBABBAABAABBABAAABBBAABBAABAABBABBAABABABBAAABBAABBBAABBBAAAABBBABABAABBAABBAABBBAABAABABABBABAABBBAABBAABBAABABABAABBAABABBABBAABAABABBABBAAABBABABABABAABBA
*A04.43 BBAABBAABAABABABBBAABAA-ABB-BBAABAABAABBABABBAABBABABBAAAABABBAAABBAABABBABAABBAABABBABABBAABABABBAAABBABAABBBAABABAABBABABAABABBABABABAAABBBAABABABBBAABABABABABBAAABBABABABABAABBAABBAABBABBAABABAABBABAABBAABAABBABBAABBAABBABABAAABBBAABBBAAAABBAABBBAABBAABBAABBBAABBAAABABBABAABABBABBAABBAABBAABBAABAABABABBBAABAABABBABBAAABBABABABABAABBA
*A04.44 BBAABBAABAABABABBBAABAABABBABBAABAABAABBABABBAABBABABBAAAABBBBAAABBAABABBABAABBAABABBABABBAABABABBAAABBABAABBBAABABAABBABABAABABBABABABAAABBBAABABABBBAABABABABABBAAABBABABABABAABBAABBAABBABBAABABAABBABBAABAABAABBABBAABBAABABBABAAABBBAABBBAAAABBAABBBAABBAABBAABBBAABBAAABABBABAABABBABBAABBAABBAABBAABAABABABBBAABAABABBABBAAABBABABABABAABBA
*A04.45 BBAABBAABBBABBAABBAABAABABBABBAABAABAABBABABBAABBABABABAAABBBBAAABBAABABBABAABBAABABBBAABBAABABABAABABBAABABBBAABABABABABABAABABBABABABAAABBBAABABABBBAABABABABABBAAABABBABAABBAAABBABABABBABAABAABBABBABBAABAABAABBABBAABBAABBBBABAAABBBAABBBAAAABBAABBBAABBAABBAABBBAABBAAABABBABBAAABBAABBAABBABBAABABAABABABABBBAABAABABBABBAAABBABABAABBAABAB
*A04.46 BBAABBAABABABBAAABBAAABBABBABBAABAABAABBABABBAABABBABABAAABBBAABABBAABABBABAABBAABABBBAABBAABABABAABABBAABABBBAABABABBAABABAABABBABABABAAABBBAABABABBAABBABAABBABBAAABABAABBABBAAABBABABABBABAABAABBABBABBAABAABAABBBBAAABBAABBAABBAAABBBAABBBAAAABBAABBBABABAABABABBBAABBAAABBABABBAAABBAABBAABAABBAABABAABABABABBBAABAABABBABBAAABBABABAABBAABAB
*A04.47 BBAABABABAB-BBAAABBAAABBABBABBAABA-BAABBABABBBAAABBABABAAABBBAABABBAABABBABAABBAABABBBAABBAABABABAABABBAABABBBAABABABBAABABAABABBABABABAAABBBAABABABBAABAABBABBABBAAABABAABBABBAAABBABABABBABAABAABBABBABBAABAABAABBBBAAABBAABBAABBAAABBBAABBBAAAABBAABBBABABAABABABBBAABBAAABBABABBAAABBAABBAABBABBAABABAABABABABBBAABAABABBABBAAABBABABAABBAABAB
*A04.48 BBAABABABABABBAAABBAAABBABBABBAABAABAABBABABBBAAABBABABAAABBBAABABBAABBBBABAABBAABABBBAABBAABABABAABABBAABABBBAABABABBAABABABAABBABAAABAAABBBAABABABBAABAABBABBABBAAABABAABBABB-AABBABABABBABAABAABBABBABBAABAABAABBBBAAABBAABBAABBAAABBBAABBBAAAABBAABBBABABAABABABABABBBAAABBABABBAAABBAABBAABBABBAABABAABABABABBBAABAABABBABBAAABBABABAABBAABAB
*A04.49 BBAABABABABABBAAABBAAABBABBABBAABAABAABBABABBBAAABBABABAAABBBAABABBAAABBBABAABBAABABBBAABBAABABABAABABBAABABABABBABABBAABABABAABBABAABBABABABAABABABBAABAABBABBABBAAABABAABBABBAAABBABABABBABAABAABBABBABBAABAABAABBBBAAABBABBAAABBAAABBBAABBBAAAABBAABBBABABAABABABABABBBAAABBABABBAAABBAABBAABBABBAABABAABABABABBBAABAABABBABBAAABBABABAABBAABAB
*A04.50 ABBABABABABABBAAABBAAABBABBABBAABAABAABBABABBBAAABBABABAAABBBAABABBAAABBBABAABABABABBBAABBAABABABAABABBAABABABABBABABBAABABABAABBABAABBABABABAABABABBAABAABBABBABBAAABABAAABABBAAABBABABABBABAABAABBABBABBAABAABAABBBBAAABBABBAAABBAAABBBAABBBAAAABBBABABABABAABABABABABBBAAABBABABBAAABBAABBAABBABBAABABAABABBBABBBAABAABABBABBAAABBABABAABBAABAB
*A04.51 ABBAABBAABBABBAAABBABABAABABBABABAABBABABBAABAABABBAABABAABBBBABBABAAABBBABAABABBBAABBABBABAAABBBAABABBABAABBBABBAABBABAAABBBAABBBAABBAAAABBBBAAABABBBAAAABBBBAABBAAABABBAABAAB-AABBABABABBABBAABABAABBAAABBBBAAABBAB-AABBAABABABABABABABBAA-BAABA-ABABABABAABABABB-ABABABABABABBABBAABABAABBAABBAABBABABAABABBBAAABBAAABBABBABBAAABBAAABBBABABAAB
*A04.52 ABBAA-BAABABBBAAABBABABAABABBABABAABBABABBAABAABABBAABABAABBBAABBABAAABBBABAABABBBAABAABBABAAABBBAABBBBABABAABABBAABBABABABABAABBBAABBAAAABBABBAABABBBAAAABBBBAABBAAABABBAABAABBAABBABABABBABBAABABAAABAAABBBBAAABBABBAABBAABABABABABABABBAABBAABABABABABABAABABABBAABABABABABABBABBAABABAABBAABBAABBABABAABABBBAAABBAAABBABBABBAAABBAAABBBABABAAB
*A04.53 ABBAAABBABABBBAAABBABABAABABAABBBAABBABABBAAAABBABBAABABAABBBAABBABABABBBABAABABBBAABAABBABAAABBBAABBABABABAABABAABBBABABABABAABBBAABBAAAABBABBAABABBBAAAABBBBAABBAAABABBAABAABBAABBABABABBABBAAAABBAABBAABBBBAABBAABBAABBAABABABABABABABBAABBAABABABABABABAABABABBAABABABABABABBABBAABABAABBAABBAABBABAABABABBBAAABBAAABBABBABABAABBAAABBBABABAAB
*A04.54 ABBAAABBABABBBAAABBABABAABABAABBBAABBBAAABAAAABBABBAABBAAABBBAABBABAAABBBABAABABBBAABAABBABAAABBBAABBABABABAABABAABBBABAAABBBAABBBAABBAAAABBABBAABABBBAAAABBBBAABBAAABABBAABAABBAABBABABABBABBAAAABBAABBAABBBBAABBAABAABBBAABABABABABABABBAABBAABABABABABABABAABABBAABABABABABABBABBAABABABABAABBAABBABAABABABBBAAABBAAABBABBABAABABBAAABBBABABAAB
*A04.55 ABBABABAABABBBAAABBABBAAABABAABBBAABBBAAABBAAABBABBAABBABABABBABBABAAABBBBBAABABBBAABAABBABAAABBBAABBABAAABBABABAABBBABAAABBBBABBBAABBAAAABBABBABBAABBAAAABBBBAAABABBAABABABAABBAABBABABABBABBAAAABBAABBAABBBBAABBAABBABBABABABABABABABABABABBAAABBAABBABABABAABABBAABABABABABABBABBAABABABAABBABAABBABAABABABBBAAABBAAABBABBABAABABBAAABBBABABAAB
*A04.56 ABBAAABBABABBABAABBABBAAABBABABABAABABABABBABBAAABABABBABABABABABABAAABBBBAABAABABABBAABBAABABABBAABBBAAABBAABABBABAABBAAABBBAABBBAABBAABABAABBABBAAABABAABBABABABABBBAAAABBAABBBAABABA-ABBABBAAABBAAABBABBABABABBAABAABBABABABABABABABABBAABBAAABBAABBA-BBABAABABBABBAAAABBBBBABAABBABABABAABBABAABBABAABBAABABABBBAABAABBABABAABABBAAABBBABABAAB
*A04.57 ABBAAABBABABBABAABBABBAAABBABABABAAAABABABABBBAAABABABBABABABABABABAAABBBBAABAABABABBAABBAABABABBAABBBAABBAAABABBABAABBAAABBAABBBBBABBAABABAABBAABAAABABAABBABABABBABBAAAABBAABBBAABABABABBABBAAABBAAABBABBABABABBAABAABBABABABABABABABABBAABBAAABABABBAABBABAABABBABBAAAABBBABABAABBABABABAABBABAABBABAABAABBABABBBAABAABBABABAABABBAAABBBABABAAB
*A04.58 ABBAAABBBBAABABAABBAABBAABBABABAABBAAABBABABBBAAABABABBABABABABABABAABABBBAABAABBAABBABAAABBABAABBAABAABBBAAAABBBABAABBAAABBAABBBABABABABABAABBAABABBAABABABABABABABBBAAAABBAABBBAABABABABBABABAABBAAABBABBABABABBAABAABBABABABAAABBBABABBAAABABABABABBABABABABABBAABBAAAABBBABABAABBABABAAABBBABAABBABAABAABBABABBBAABAAABBAABAABABBABABABABABABA
*A04.59 ABBAAABBBBAABABAABBAABBAABBABABAABBAAABBABABBBAAABABABBABABABABABABAABABBBAABAABBAABBABAAABBABAABBAABAABBBAAAABBBABAABBAAABBAABBBABABABABABAABBAABABBAABABABABABABABBBAAAABBAABBBAABABABABBABABAABBAAABBABBABABABBAAB-ABBABABABAAABBBABABBAAABABABABABBABABABABABBAABBAAAABBBABABAABBABABAAABBBABAABBABAABAABBABABBBAABAABBBAABAABABBABABABABABABA
*A05.01 ABABBBAABAABBAABABABAABBBBAAAABBABBAABBABABAABABBAABABABBBAABABAABABAABBABABABABBABABBAAAABBBABABABAAABBABABABBABAABBAABAABBABABBAABBBAABAABBAABBBAABABAABABABBAABABABABABABBAABBABAABBAABBAABABAABBABBABAABBABABABAABABABABABBAAABBBABABAABABBAABABAABBBAABAABBBAABABBABBAAABBABABAABBAABABBABBAABAABABABBAABABABBABABABABABABAABBABABBAABAABABAB
*A05.02 ABABBBAABAABBAABABBABABABBAAAABBABBAABBABABAABABBAABABABBBAABABAABABAABBABBAABABBABABBAAAABBBABABABAAABBABABABABBAABBBAAABABABABBAABBBAABAABABABBBAABABAAAABABAAABBAABABBBAABAABBABAABBAABBAABABAABBABBABAABBABABABAABABABABABBAABABABBAAAABABBAABABAABBBAABAABBBAABBBAAABABABAABBBAABBAABABBAABABBAABBBAABAABABABBABABABABBBABAABBABABBAABAABABAB
*A05.03 ABABABABBAABBABABABABABABBAAAABBABBAABBABABAABABBAABABABBBAABAABBBAAAABBABBAABABBAAABBAAAABBBABBB-BAAABBABABABABBAABBBAAABABABAABAABABAABAABABABBBAABABABAABABABABBAABABBBAABAABBABAABBAABBAABABAABBABBABAABBABABABAABABAAABABBAABABABBAAABBABBAABABAABBAAABBAABBAABBBAAABABA-AABBBAABBABAAABBABABBAABBBAABBAAABABBABAAABBBBAABAABBABABBAABABAABAB
*A05.04 BAABABABBAABBABABABABABABBAAAABBABBAABBABABAABABAABBABABBBAABAABBBAAAABBABBAABABABABBBAAAABBBAABBABAAABBABABABABBAABBBAAABABABBABAABABBABAABABABBBAABABAABABABABABBAABAABBAABAABBABAABBAABBAAB-B-ABAABBBBAABBABABABAAB-BABABABBAABABABBAAABBABBAABABAABBAABBBAABBAABBBAAABABABAABBBAABBABAAABBABABBAABBBAABBAABBAABABAAABBBBAABAABBABABBAABABAABAB
*A05.05 BAABABABBAABBABABABABABABBAAAABBABBAABBABABAABABAABBABABBBAABAABBBAABABBABBABAA-ABABBAABAABBBAABAABBAABBABABAABBBAABBBAAABABABBABABBABBAABBAAABBBBAAAABBABABABABABBAABBABBAABAA-BABAABBAABBABABABABAABABBAABBAABAABBA-ABAAABBABAABABABBAAABB-B-AABA-ABAB-ABBBBAABAABBBAAABABABAABBBAABBABAAABBABABBABABBAABBAABBAABAABAABBBBAABAABBABABBAAAABBA-AB
*A05.06 BAABABABBAABBABABABABBAABBAAAABBABABABBABABAABABAABBABABBBAABAABBBAABAABABBABAABAABBBAABAABBBAABAABBAABBABABAABBBAABBBAAABABAABBBAABBBAAABBAAABBBABABABAABABABABABBAABBAABBABAABBABAABBAAABBBABABABAABABBAABBAABAABBABABABBABABAABBAABBABABAABBAABABABABAABBBBAABAABBBAAABABABAABBBAABBABAAABBABABBABABBAABAABBBAABAABAABBBBAABAABBABABBAAAABBBAAB
*A05.07 BAABABABBAABBABABABABBAABBAAAABBABABABBABABAABABAABBABABBBAABAABBBAABAABABBABAABAABBABABBAABBAABAABBAABBABABAABBBAABABABABABAABBBAABBBAAABBAAABBBABABABAABABABABBBBABBAAABBABAABBABAABBAAABBBABABABAABABBAABBAABAABBAABBABBABABAABBAABBABABAABBAABABABABAABBBBAABAABBBAAABABABAABBBAABBABAAABBABABBABABBAABAABBBAABAABAABBBBAABAABBABABBAAAABBBAAB
*A05.08 ABABABABBAABBABABABABBAABBAAAABBABABABABBABAABABAABBABABABBABAABBBAABAABABBABAABAABBABABBAABBAABABABAABBABABAABBBAABABABABABAABBBAABBBAAABBAAABBBABABABAABABBBAABABABBAAABBABAABBABAABBAAABBBABABAABABABBAABBAABAABBAABBABBABABAABBABABABABAABBAABABABABAABBBBAABBAABBAAABABABABABBAABBABAAABBAABBBABABBAABAABBBAABAABAABBBBAAAABBBABABBAAAABBBAAB
*A05.09 ABABABABBAABBABABABABBAABBAAAABBABABABABBABAABABAABBABABABBABAABBBAABAABABBABAABAABBABABBAABBAABABABAABBBBAAAABBBBAAABABABABAABBBAABBAABABBAAABBBABABABABBAABBAABAABBBAAABBABAABBABAABBAAABBBABABAABABABBAABBAABAABBAABBABBABBAAABBABABABABAABBAABABABABAABBBBAABBAABBAAABABABABABAABBBABAAABBAABBABBABBAABAABBAABBAABAABBBBAAAABBBBAABBAAAABBBAAB
*A05.10 ABAAABABBAABBABABAAABBAABBAAAABBABBBABABBABAABABAABBABAAABBABAABBBAABAABABBABAABAABBABABBAABBAABABABAABBBBAAAABBBBAAABABABABAABBBAABBAABABBAAABBBAABBABABBAABBAABAABBBAAABBABAABBABAABBAAABBBABABAABABABBAABBAABAABBAABBABBABBAAABBABABABABAABBAABABABABAABBBBAABBAABBAAABABAAABABAABBBABAAABBAABBABBABBAABAABBAABBAABAABBBBAAAABBBBAABBAAAABBBAAB
*A05.11 ABBAABABBAABBABABAABBBAABBAAAABBABBABBAABABAABABAABBABABABBABAABBBAABABAABBABAABAABBABABBAABBAABABABAABBBBAAAABBBBAAABABABABAABBBAABBAABABBAAABBBAABBABABBAABBAABAABBBAAABBABAABBABBABBAAABBBABAAABBABABBAABBAABAABBAABBABBABBAAABBABABBBABAABBAABABABABAABBBBAABBAABBAAABABABABABAABBBABAAABBAABBABBABBAABAABBAABBAABAABBBBAAAABBBBAABBAAAABBBAAB
*A05.12 ABBAABABBAABBABABAABBBAABBAAAABBABBABBAABABAABABAABBABABABBABAABBBAABABAABBABABAAABBABABBBAABAABBAABABBABAABAABBABABABABBBAAAABBBABABAABABBAAABBBAABBABABBAABBAABAABBBAAAABBBAABAABBABBAAABBBABAAABBBBAABAABBAABAABBAABBABBABBAAABBAAABBBABAABBAABABABABBAABABABBBAABBAAAABBABABABAABBBABAAABBABBAABBABBAABABABAABBAABAABBBBAAAABBBBAABBAAAABBBAAB
*A05.13 ABBAABABBAABABBABAABABBABBAAAABBABBABBAABBAAABABAABBBBAAABBABAABBBAABABAABBABABAAABBABABBBAABAABBAABABBABAABBABAABABABABBBAAAABBBABABAABABBAAABBBAABABBABBAABABABAABBBAAAABBBBAAAABBABBAAABBBABAAABBBBAABAABBAABAABBAABBAAAAAAAAAAAAAAAAAAAAAAAAAAAAAAAAAAAAAAAAAAAAAAAAAAAAAAAAAAAAAAAAAAAAAAAAAAAAAAAAAAAAAAAAAAAAAAAAAAAAAAAAAAAAAAAAAAAAAAAAAA
*A05.14 ABABABABBABAABBABA-BABBABBAAAABBABBABABABAABABABBA-ABBAABABABAABBBAAAABBAABBBABAABABABABBABAAABBBBAAABBABAABBABAABABAABBBBAAAABBBABABAABABBABABABAABABBAABABBABAAABBABABAABBBBAAAABBABBAAABBBAABAABBBBAABAABBABAAABBAABBBBAABBAAABABAABBBBAAABBAAABBABABBAABABABBBAABABAAABBABABABABBAAABBBABAABBABABABABABABAAABBBAABAB-ABBAAA-BBBBAAB-AABAABBAAB
*A05.15 BBAAABABABBAABBABBAAABBABBAABABAABBABABABABAAABBBABAABABBABAAABBBBAAAABBAABBBABAABBAAABBBABAABABBBAABBAAAABBBABAABBAABABABABAABBBABAAABBABBABABABABAABBAABABABBAAABBABABAABBABBABAABABBAAABBBAABAABBBBAABAABABBAAABBAA-BBABABBAAABBAAABBBBAABBAAAABBAABBBAABABABBBAABBAABAABAAABBAABABBAABBABABABABABABABABABAABABBAABABBABBAAAABBABBABBAABAABBABA
*A05.16 BBAAABABABBAABBABBAAABBABBAABABAABBABBAABABAAABBBABAABABBABAAABBBBAAAABBAABBBABAABBAAABBBABABBAABBAABBAAAABBBABAABBABBABABABABBABAABBABAABBABABABABAABBAABABABBAAABBBBAAAABBABBABAABABBAAABBBAABAABBBBAABAABABBAAABBA-BBBABABBAAABBAAABABBAABBAAAABBABBABAABABABBBAABBAABAABAAABBAABABBAABBABABABABABABABAABBAABABBAABABBABBAAAABBABBAABABBAABBABA
*A05.17 BBAAABABABBAABBABBAAABBABBAABABAABBABBAABABAAABBBABAABABBABAAABBBBAAAABBAABBBABAABBAAABBBABABBAABBAABBAAAABBBABAABBABAABABABABBABAABBABAAABBBABABABAABABABABABBAAABBBBAAABABABBABAABABBAAABBBABAAABBBBAABAABABBAABBABBABBABAABABABBAABBABBAABBAAAABBABBABAAABAABBBAABBAABAABAAABBAABABBAABBABABABABABAAABBABBAABABBAABABBABBAAAABBAABBABABBAABBABA
*A05.18 BBAAABABABBAABBABBAAABBABBAABABAAABBABBABABAAABBABBAABABBABAAABBBBAAAABBAABBBABAABBAAABBBABABBAABBAABBAAAABBBABAABABBAABABABABBABAABBABAAABBBABABABAABABABABABBAAABBBBAAABABABBABAABABBAAABBBABAAABBBBAABAABABBAABBABAABBABAABABABBAABBABBAABBAAABBAABBABABABAABBBAABBAABAABAAABABABABBAABBABABABABAABAABBABBAABABBAABABBABBAAAABBAABBABABBAABBABA
*A05.19 BBAAAABBBBAABABABBAAABBABBAABAABAABBABABBABAAABBBBAAABABAABBAABBBBAAAABBABBABABAAABBAABBBABABBAABBAABAABAABBBBAAABABBABBABABBBAABAABBABABAABBABABABAABABBBAAABBAAABBBBAAABABABBAABABBBAAAABBBABABABABBAAAABBABBABBAABAABBABAABABABABABABBABABBAAABBAABBABABABABABBAABBAABBABAAABABBAABABABAABBBABABBAAAABBBABAABABBBAAABBABBAAAABBAABBABABBAABBABA
*A05.20 BBAAAAABBBAABABABBAAABBABBAABAABAABBABABBABAAABBBBAAABABAABBAABBBBAAAABBABBABABAAABBAABBBABABBAABBAABAABBAABBBAAABBAAABBABABBBAABAABBABABAABBABABABAABABBAABABBAABBABBAAABABABBAABABBBAAABABBABABABABBAAAABBABBABBAABBAABABAABABABABABABBABABBAAABBAABBABABABABABBAABBAABBAAAAABABBAABBAABAABBBABABBAABAABABBAABABBBAAAABBBBAAAABBAABBABABBAABAABB
*A05.21 ABBAAABBBBAABABABAABAABBBBAABBAAABABABABBABAAABBBABAABBAAABBABBAABABAABBABBABABAAABBABABBBAABBAABBAABAABBAABBBAAABBABABAABABBBAABAABBAABBAABBABABABAABABBAABBBAAABBABBAAABABBBAAABABBBAAABABAABBBABABBAAAABBABBABABAB-AABABAABABABBAABABABBAABABABBAAABBABBABABABAB-BABAABABABABABBAABABBAAABABABAABABBAABABBAABABBBAAAABBBABAABABAABBABABBABAAABB
*A05.22 ABBAAABBBBAABABABAABAABBBBAABBAAABABABBABABAAABBBABAAABAAABBABBAAABBBABAABBABAABBAABABABBBAABBAABABAABABBAABBBAAABBABABAABABABBABAABBAABBAABBABABABAABABBAABBBAAABBABBAAABABBBAAABABBAABABABAABBBABABBAAAABBABBABABABBBBBABAABABABBAABABABBAABABABBAAABBABBABABABABABABAABABABABABBBAAABBAAABBAABBABABBAABABBABAABBBAAAABBBABAABABBAABABABBABAAABB
*A06.01 AABBAABBBABABAABBABAABBABAABABABBABABABABABAABBAAABBBBAAABBABAABABABBBAABAABAABBABBABAABBAABBABABAABBABABBAABBAABABAABABAABBBBAAABABBBAABABAABBABABABAABABABBAABBABAAABBBBAAABBABBAAABBABAABBBAABBAAABABBAABABBABAABABBAAABBBAABABABABBAABABBABABBAAABABBBAAAABBABBABBAABBAABAAABBBABAABBAAABBABABBAABBBAAABABBAABBBAAABBABAABAABBABABABBABABAABBA
*A06.02 AABBAABBBABABABBBAABABBABAABABABBABABABABABAABBAAAABBBAAABBABAABABABBBAABAABAABBABBABAABBAABBABABAABBABABBAABBAABABAABABAABBBBAAABABBBAABABAABBABABABBAAABABBAABBABAAABBBBAAABBABBAABBAABAABBABABBAAABABBAABABBABAABA-BAAABBBAABABABABBAABABBABABBAAABABBBAAAABBABBABBAABBAABAAAABBABAABBAAABBABABABABBBAABAABABABBBAAABBABAABABABABABBBBABBAAAABB
*A06.03 ABABAABBBABAAABBBAABABBABAABABABBAABBABABABAABBABAABBBAAABBABABAABABBBAABAABAABBABBABAABBAABBABABAABBABABBAABBAABABABAABAABBBAAAABABBBAABABABBAABABABBAAABABBAABBABAAABBBBAAABBABBAABBAABAABBABABBAAABABAABBBABABBAAABBAAABBBBAAABABBABAABABBABABABAABABBBAAAABBABBABBAAABBABAABABBABAABBAAABBABABABABBBAABAABAAABBBAAABBABAABABABABABBABABBAAABAB
*A06.04 BAABBABABABAABABBABAAABBAABBABABBABABABABABABBAABAAABABAABBABAABBBAABBAABAABBAABBBAABABABAABABBABABAAABBABABBBAABAABBAABAABABBAABBAABBAAABBABBAABABAABABABABAABBBABAAABBBAABABBABABABAAAAABBBABABAABABABBAABBAABBBAAABBBABBAABABBBAABABAABABBABABABAABABBBAAAABBABBABBABABABBAABABBAABBABAAABBAABBABABBBAABAABAABBBAABABBABABAABBBBBAABBAABBAAABAB
*A06.05 BAABBABAABBAABABBABAAABBAABBAABBBABABABABABAABABBBAABABAABBABAABBBAAABBABAABBAABBBAABABABAABABBABABAAABBABABBBAABAABABABBABABBAABBAABBAAABBABBAABABAABABABABAABBBABAAABBBAABABBABABABABAAABBBABABAABABABBAABBAABBBAAAABBABBAABABABBABABAABABBABABABAABABBBAAAABBABBABBAAABABBAABABBAABBABAAABBAABBABABBBAABAABAABBBAABABBABBAAAABBBBAABBAABBAABAAB
*A06.06 BABABAAAABBAABABBABAAABBBABAAABBBABABBAAABBAAABBBAAABAABABABBAABAABBABBABAABBAABBBAABABABABAABABAABBAABBABABBAAABAABABABABBABBAAABBABBAAABBABBAABABAABABABABAABBBBAAAABBBAAAABBBBAABABBAAABBBABABAABAABBBAABBAABBAABAA-BABBAABABBBAABAABABABAABBAABBABAB-BBABABABBAABBAAABABBAABBABAABABBABABAAABABAABABBABAABAABBBAABAABBBBAAAABBAABBBABABBAAAABB
*A06.07 BABABABAABBAABABABBAAABBBA-AAABBAABBBBAAABB-AAB--BAABABAABABAABBAABBABBAAABBBAABBBAABABABABAABABAABBAABBABABBBAABAABABABABBAB-AAABBABBAAABBABBAABABAABABBAABAABBBBAAAABBBABAAAB-BAABAABBAAB---AB-A-BAA-B-AABBAABBAA-A--BABBA--A--BAABAABABAB-ABBAAB-ABABA-BABBAABBA-BBAAABABBAABBABAABBBAABABABA-ABBAAABBA-AAB-ABBBAABAABBBBAAAABBAABBBABAABABAABB
*A06.08 BABABABAABABABABABBAAABBBABAAABBAABBABABABABAABBBBAABABAABABAABBABABBBAAAABBBBAABBAABBAABABABBABAABBAABBABBABBAABAAAAABBABBABAABABBABBBAABBAABBAABBAABABBAABAABBBBAAAABBBABAAABBBAABAABBAABBBAABBBAABAABBABABAABBAABAABBABBABAABBABABAABABABBABAAABBBBAAABBABBAAABBABBAAABAABAABABBAABBBAABABABABABBAAABBABAABAABBBAABAABBBAABAABBAABBBABAABABABAB
*A06.09 BABABABABAABABABABBAAABBBABAAABBAABBABABABABAABBBBAABABAABABAABBABABBBAAAABBBBAABBAABBAABABABAABAABBAABBABBABBAABBAAAABBABBABAABABBABABAABBAABBAABBAABABBAABAABBBBAAAABBBABBAABBBAABAABBAABBBAABBBAABAABBABABAABBAABAABBABBABAABBABABAABABABBABAAABBBBAAABBABBAAABBABBAAABBBBAABABBAABBBAABABAAABABBAAABBABAABAABBBAABAABBBAABAABBAABBBABAABABABAB
*A06.10 BABABABABAABABABABBAAABBBABAAABBAABBBBAAABABABBABBAABABAABABAABBABABBBAAAABBBBAABBAABBAABABABAABAABBAABBABBABBAABBAAAABBABBABAABABBABABAABBAABBAABBAABABBAABAABBABBAAABBBAABAABBBAABAABBAABBBAABBBAABAABBABABAABBAABAABBABBABAABBABABAABABABBABAAABBBBAAABBABBAAABBAABBAABBABAABABBAABBBAABABAAABBBBAAABBABAABAABBAABBAABBBAABAABBAABBAABBABABABAB
*A06.11 BBBABABABAABBAABABBAAABBBABAAABBAABBBBAAABABABBABBAABABAABABAABBABABBBAABABABBAABBAABBAABABABAABAABBABBAABBABBAABBAAAABBABBABAABABBABABAABBAABBAABBAABABBAABAABBABBAAABBBAABAABBBAABAABBAABBBAABBBAABAABBABABAABBAABAABBABBABAABBABABAABABABBABAAABBBBAAABBABBAAABBAABBAABBAAAABABBAABBBAABABAAABBBBAAABBABAABAABBAABBAABBBAABAABBAABBAABBABABABAB
*A07.02 AABBBAABBABAAABBABBABABAAABBAABBBABAAABBBABABAABBAABBABAABABABBAABABAABBBAABBAABABBAABBABAABAABBAABBBBAAAABBABABABABABABBAABBBAABABAABABBAABABABBAABBBABABABABABABBAABBABABABAABBABAAABBAABBABABBBAABBAAAABBBABAABBAABABBAABAABBBABABBAAABBAABABBABABABAABABABABBAABAABBABABBBABBABABABABAABBABABAABABABABAABBABBAABBAAABBBABABABAABBAAABBBABAABAB
*A07.03 AABBBAABBABAAABBABBABABABABAAABBBABAAABBAABBBAABBAABBABAABABBABAABABAABBBAABBAABABBAABBABAABBABABAABBBAAAABBABABABABABABBAABBBAABABAABABABABABABAABBABBAABABABABABBAABBABABABAABBABAAABBAABBABABBBAABBAABAABBABAABBAABBAABABABBABABABBAAABBAABABABABBABAABABABABBAABAABBABABBBABBABABABABAABBABABAABABABABABBBABBAABBAAABBBABABABAABBAAABBBABAAABB
*A07.04 AABBBAABBABAAABBABBABABABABAAABBBABAAABBABBBBAABBAABBABAABABBABAABABAABBABBABBAAABBAAABBBAABBABABAABABBAAABBABABABABABBABABABBAABABBABBAABABABABAABBABBAABABABABABBAABBABABABAABBABAAABBAABBABABBBAABBAAAABBBABABABAABBAABABABBABABABBAABABAABABABABBABABABABBAABAABAABBAABBABBABABBAABABAABBABABAAABBABABABBAABBAABBAABABBABABABAABBABABABBAAAABB
*A07.05 AABBABBABABAAABBABBABABABABBAABBBABAAABBABABBAABBAABBABAABABAABBBAABABBAAABBBBAAABBAAABBABABBABABAABABBAAABBABABABABABBABABABBAAAABBABBAABABABABAABBABBAAABBABBAABBAABABBBAAAAABBABAAABBAABBBBAABBAABBAABABABABABABAABABABABABBABABABBAABABAABABABABBABABABABBAABAABAABBAABBABBABABBAABABABAABBABAABABABABABBAABBAABBAABABBABAABBAABBAABBAABBAABBA
*A07.06 BBAAABBABABAAABBABBABABAAABBABABAABBABABABABBABABAABBABAABABAABBBAABABBAAABBBBAABABAAABBABABBABABBAAABBABABAABABABABABABBBAABABAAABBAABBBAABABABAABBAABBAABBABBAAABBABABBBAAAABBBABABAABAABBBBAABABAABABBABABABABABAABABABABAABBBABABBAABABAABABABABBABABABAABBABAABAABBAABBABBABAABBAABBABAABBABAABABABABABBAABBAABBAABABBABAABBAABBABBAAABBAABBA
*A07.07 ABABABBABABABAABABBAAABBAABBABABAABBABABABABBABABAABBABAABABAABBBAABABBAABBABBAABABAAABBABABBABABBAAABBABABAABBABBAAABABBBAABABABAABAABBBAABABABBABAAABBAABBAABBAABBBBAABBAAAABBBABABAABBBAABBAABABAABABBABABABABABAABABABBAAAABBABABBAABABAABABABABAABBAABBABBABAABBAABABBAABBABAABBAABBABAABBBAAABABABABABBAABBABBAAABABABBAABBAABABBBAAABBAABAB
*A07.08 ABABBBAABABABAABABBAAABBAABBABABAABBABABABABBABABAABBABAABABAABBBAABABBAABBABBAABABAAABBABABBABABBAAABBABABAABBABBAAABBABBAABABABAABAABBBBABABABAABBAABBAABBAABBAABBBBAABBAAAABBBABABAABBBAABBAABABAABABBABABABABABAABABABBAAABBBABABBAABABAABABABABAABBAABBABABBAABBAABABBAABBABAABBAABBABAABBBAAABABABABABBAABBABBAAABABABBAABBAABABBBAAABBAABAB
*A07.09 ABABBABABABABAABABBAAABBAABBABABAABBBBA-ABABBABABAABBABAAABBAABBBBAAABBAABBABBAABBAAAABBBAABBABABBAAABABBABAABBABBAAABBABBAABABABAABBABAAABBABABAABBAABBAABBAABBAABBBBAABBAAAABBBABABBAABBAABABABABABBAABABABABABBAAABABABBAAABBBABABBAABABAABABABABAABBBABAABABBAABBAABABBAABBBAAABBAABBABAABBBAAABABABABABBABBAABBAAABABABBAABBAABABBBAABABAABAB
*A07.10 ABABBBBABABABAABABBAAABBAABBABABAABBBBAAABABBABABAAABABABAABAABBBBAAABBAABBABBAABBAAAABBBAABBABABBAAABABBABAAABABBAAABBABBAABABABAABBABAAABBABABAABBAABAAABBBABBAABBBBAABBAAAABABABABBAABBAABABABABABBAABABABABABBAAAAABABBAAABBBABABBAABABAABABABABAABBAABAABABBAABBAABABBAABBBAAABBAABBABAABBBAABAABABABABBABBAAABBAABABABBAABBAABABBBAABABAABAB
*A07.11 ABABBABABABABAABABBAAABBAABBABABAABBBBAAABABBABABBAABABABAABAABBBBAABBAAABABBBAABBAAABABBAABBABABBAAABABBABAABBABBAAABBAABABBABABABABABAAABBAABBAABBAABBAABBBAABAABBBBAAABBAABABBABABBAABBAABABABAABBBAABABABABABBAAAABBABBAAABBABABABBABABAABABABBAABABBABABBAABAABBAABABBAABBBAAABBAABBABAABBBAABAABABABAABBBBAAABBABBAAABBAABBAABABBBAABABAABAB
*A07.12 ABABBABABABABAABABBAAABBABBAABBAAABBBBAAABABBABABBAABABABAABAABBBBAABBAAABABBAABBAABABABBAABBABABBAAABABBABAABBABBAAABBAABABABBABABABABAAABBAABBAABBAABBAABBBAABBAABBBAAABBABAABBAABBBAABBAABABABAABBBAABABABABABBAAA-BBABBABABAABABAB-ABABAABABABBAABABBAABBBAABAABABABABBAABBBAABABAAABBBAABABBABAABABABAABBABABABBABBAAABBAABBAABABBBAABABAABAB
*A07.13 ABABBABABABABAABABBAAABBABBAABBAAABBABBAABABBABAABAABABABAABAABBBBAABBAAABABBAABBAABABABBAABBABABBAAABABBBAAABBABBAAABBAABABABBABABABABAAABBAABBBAABAABBAABBBAABBAABBBAAABBABAABBAABBBAABBAABABABABABBAABABABABABBAAAABBABBABABAABABABBABABAABABABBAABABBAABBBAABAABABABABBABBBBAABABAAABBBAABABBABAABABABAABBABABABBABBAAABBAABBAABABBBAABABAABAB
*A07.14 ABABBABABABABAABABBAAABBABBAABBAAABBABBAABABBABABBAABABABAABAABBBBAABBAAABABBAABBAABABABBAABBABABAABABABBBAAABBABBAAABBAABABABBABABABABAAABBAABBAABBAABBAABBBAABBAABBBAAABBABAABBAABBBAABBAABABABABABBAABABABABAABABAABBABBABABAABABABBABABAABABABBAABABBAABBBAABABAABABABBABBBBAABABAAABBBAABABBABAABABABAABBABABABBABBAABABAABBAABABBBAABAABABAB
*A07.15 ABABBABABABABAABABBAAABBABBAABBAAABBABBAABABBABABBAABABABAABAABBBBAABBAAABABBAABBAABABABBAABBABABAABABABBBAAABBABBAAABBAABABABBABABABABAAABBAABBAABBAABBAABBBAABBAABBBAAABBABAABBAABBBAABBAABABABABABBAABABABABAABABAABBABBABABAABABABBABABAABABABBAABABBAABBBAABBAAABABABBABBABABBABAAABBBAABABBABAABABABAABBABABABBABBAABABAABBAABABBBAABAABABAB
*A07.16 ABABBABABABABAABABBAAABBABBAABBAAABBABBAABABBABABBAAAABABAABAABBBBAABBAAABABBABABAABABABBAABBABABAABABABBBAAABBABBAAABBAABABABBABABABABAAABBAABBAABBAABBAABBBAABABABBBAAABBABAABBAABBBAABBAABABABABABBAABAABBABAABABAABBABBABABAABABABBABABAABABABBAABABBAABBBAABBAAABABABBABBABABBABAAABBBAABABBABAABBBAAAABBABABABBABBAABABAABBAABABBBAABAABABAB
*A07.17 ABABBABABABABAABABBAAABBABBAABBAAABBABBAABABBABABBAAABBABAABAABBBBAABBAAABABBABABBAAABABBABABABABAABBAABABABABBABBAAABBAABABABBABABABABABABBAABBAABBABABAABBBAABABABBBAAABBABAABBAABBBAABBAABABABAABBBAABAABBAABABABAABBABBABABAABABABBABABAABABABBAABABBAABBBAABBAAABABABBABBABABAABAAABBBAABABBABAABBBAABABBAABBABBABBAABABAABBAABABBAABBAABABAB
*A07.18 ABABBAABBABABAABABBAAABBABBAABBAAABBABBAABABAABBBBAAABBABAABAABBBBAABBAAABABBABABBAAAABBBABABABABAABBAABABABABBAABBAABBAABABABBABABABABABABAAABBAABBABABAABBBAABABABBAABABBABAABBAABBBAABBAABABABAABBBAAAABBBAABABABA-BBABBABABAABABABBABABAABABABBAABA--AABBBAABBAAABABABBAABABABAABBAABBBAABABBABAABBBAABABAAABBABBABBAABABAABABABABBAABBAABABAB
*A07.19 ABABBAABBABAABABBBAAAABBBABAABBAABABABBAABABAABBBAABBABAABABBAABBBAAABBAABABBABABBAAAABBBABABAABBABABAABABABAABBABBABABABBAAABBABABABABABABABABABAABABABBABABAABABABBAABABBABAABBABABBAABBAABABABAABBBAAABBABAABBABAABBBABBAABBAABABABBABABABAABBABAABABBBAABBAABBAAABABABBAABABABBABABABAABABAABBBAABABBABABAAABBABBABBAABABAABABABABBAABBBAAABAB
*A07.20 ABABBAABBABAABABBBAAAABBAABBABBAABABABBAABABAABBBAABBABAABABBAABBBAAABBAABABBABAABAAAABBBABABAABBABABAABABABAABBABBABABABBAAABBABABABABAABBABABABAABABABBBAABAABABABBAABABBABAABBABABBAABBAABABABAABBBAAABBABAABBABABBABABBAABBAABABABBABABABAABBABAABABBBAABBAABBAAABABBBAAABABABBABABABAABABAABBBAABABBABABAAABBABBABBAAAABBABABABABBAABBBAAABAB
*A07.21 ABABBAABBABAABABBBAAAABBAABBABBAABABABBAABABAABBBAABBABAABABBAABBBAAABBAABABBAAABBAAAABBBABABAABBABABAABAABBAABBABBABABABBAAABBABABABABAABBABABABAABABABBBAABAABABABBAABABBABAABBABABBAABBAABABABAABBBAAABBABAABBABAABABABBAABBAABAAABBABABABAABBABAABABBBAABBAABBAAABABBBAAABABABBABABABAABABAABBBAABABBABABAAABBABBABBAAAABBBAABABABBAABBBAAABAB
*A07.22 BBABABABBABAABABABABAABBAABBABBAABABABABBABAAABBBAABBABAABABBAABBBAAABBABAABBAABBBAAAABBBABABAABBABABAABAABBAABBABBABABABBAABBAAABBABABAABBABBAABABAABABBBAABAABABABBAABABBABAABBABAABABBBAABABABAABBABAABBABAABAABBAABBABBAABABABBAABBABABABAABBABAABAB-BAABBAABBAAABABABABABABABBABABABAABABAABBBAABABBA-AABAABBABBABBAAAABBBAABABABAABBBBAABAAB
*A07.23 ABABABABBAABABABABABAABBAABBABBAABABABABBABAAABBBAABBABABBABBAABBBAAABBABAABBAABBBAABABAABBABAABBABABBAAABABAABBABBABABABABABBAAABBABABAABBABBAABABAABABBBAAAABBABABBAABABBABAABBABAABBABBAABABABAABBABAABBABAABAABBAABBABBAABABABBAABABBABABAABBABAABABBBAABBAABBAAABABABABABABABBABABABABBAAAABBBAABAABBBAABAABBABBABBAAAABBBAABABABAABBBBAABAAB
*A07.24 ABABABABBAABABABABABAABBAABBAABBABABABABBABABABABBAABABABAABBAABBBAAABBABAABBAABBBA-BABAABBABAABBABABBAAABABAABBABBABABABABABBAAABBAAABBABBABBAABABAABABBABAAABBABABBBAAABBABAABBABAABBABBAABABABAABBABAABBABAABAABBAABBABBAABABABBAABABBABABAABBABAABABBBAABBAABBAAAABBABABABABABABBABABABBAAAABBABABAABBBAABAABBABBABBAAAABBAABBABABAABBBBAABAAB
*A07.25 ABABABABBAABABABABABAABBAABBAABBABABABABBABABABABBAABABABAABBAABBBAABBAABAABBAABBBAABABAABBABAABBABABBAAABABAABBABABBABABABABBAAABBAABBAABBABABABABAABABBABABAABABABBBAAABBABAABBABBABBAABBABABABAABBABAABBABAABAABBAABBAABBABABABBAABABBABABAABBABAABABBBAABBAABBAAABBAABABABABABABBBBABABBAAAABBABABAABBBAABAABBABBABBAAAABBAABBABABAABBABABBAAB
*A07.26 ABABABABBAABABABABABAABBAABBAABBABABABABBABABABABBAABABABAABBAABBBAABBAABAABBAABBBAABABAABBABAABBABABBAAABABAABBABABBABABABABBAAABBAABBAABBABABABABAABABBABABAABABABBBAAABBABAABAABBABBAABBABABABAABBABAABBABAABAABBAABBAABBABABABBAABABBABABAABBABAABABBBAABBAABBAAABBAABABABABABAABBBABABBAAAABBBBAAABABBAABAABBABBABBAAAABBAABBABABAABBABABBAAB
*A07.27 ABABABABBAABABABABABAABBAABBAABBAABBABBABABABABABBAABABABABBBAABABBABBAABAABBAABBABABABAABBABAABBABABBAAABABABBABAABBBBABABABBAAABBAABBAABBABABABABAABABBBAABAABABABBBAAABBABAABAABBBBAAABBAA-BABAABBABAABBABAABAABBAABBAABBABABABBAABABAABBBAABBABAABAB-BAABBAABBAAABBAAABBABABABAABBBABABBAAAAABBBAAABABABABAABBABBABBAAAABBABBBABABAABBABABBAAB
*A07.28 ABABABABBAABABABABABAABBAABBAABBAABBABBABABABABABBAABABABABABAABABBABBAABAABABABBAAABBAAABBABAABAABBBBAAABABABBABAABABBABAABBBAABABAABBAABBABABAABBAABABBBAABAABABABBBAAABBABAABAABBBBAAABABABBABAABBABAABBABAABAABBAABBAABBABABABBAABABAABBBAABBABAABABBBAABBAABBAAABBAAABBABABABAABBBABABBAAABABBBAAABABABABAABBABBABBAAAABBABBAABBAAABBABABBAAB
*A07.29 AABBAABBBAABABABABABAABBAABBAABBAABBABBABABAABABABABBABABABABAABABBABBAABAABABABBAABABBABBAABAABAABBBABAABABBBAABABBABBABAABBBAABABABBAAABBABABAABBAABABBBAABAABABABBBAAABBABAA-AABBB-AAABABABBABAABBABAABBABAABAABBAABBAABBBAABABBAABABAABBABABBAABABAB-BABBBAABBAAAABBABBAABABABAABBBBAABAAABBAABAABABABABABAABBABBABBAAAABBABBABABAAABBABABBAAB
*A07.30 AABBAABBBBABABABABABABBAAABBAABBBABAABBABABAABABABABBABAAABBBAABABBABBAABAABABABBAABABBABBAABAABAABBBABAABABBBAABAABAABBBAABBBAABABABBAAAABBBABAABBAABABBBAABAABABABBBAAABBABAABAABBABABABABABBABAABBABABBAABAABAABBAABBAABBBAABABBAABABAABBABABBAABBBAAABABBBBABBAAAABBABBAABABABAABBABABBAABBBAAAABBABABABABABABABBABBABABAAABBABABABABAABABBAAB
*A07.31 AABBAABBBBAAABABABABABBAAABBAABBBABAABBABABAABABABABBABAAABBBAABABBABBAABAABABABBAABABBABBAABBABAABBBABAABABBBAABAABAABBBAABBBAABABABAABAABBBABAABBAABABBBAABAABABABBBAAABBABAABAABBABABBBAAABBABAABBABABBAABAABAABBA-BBBABABAABABBAABABAABBABABBAABBBAA-BABBABABBAAAABBABBAABABABAABAABABBAABBBAAAABBABABABABBAABABBABBAABBAAABBABABABABAABABBAAB
*A07.32 AABBAABBBBAAABABABABABBAAABBAABBBABAABBABABAABABABABBABAABBABAABABBABBAABAABABABBAABABBABBAAABABAABBBABAAABBBBAABAABAABBBAABBBAABABABAABAABBBABAABBAABABBBAABBAAAABBBBAAABBABABAAABBABABBBAAABBABAABBABABABAAABBAABBAABBBABABAABABBAABABBABAABBABAABBBAAABABBABABBAAAABBABBAABABABAABBABABBABABBAABABAABABABABBAABBBAABBAABBAAABBABABABABAABABBAAB
*A07.33 AABBAABBBBAAAABBABABABBAABBAAABBBABAABBABABAABABABABBABAABBABAABABBABBAABAABABABBBAAABAAABABABABAABBBABAAABBBBAABAABAABBBAABBBAABABABAABAABBBABABABABBAABBAABBAAAABBBBAAABBABABAAABBABABBBAAABBABAABBABABABAAABBABBAAABBBABABAABABBABBAABABAABBABAABBBAABBBBBABABAAAAABBABBAABABABAABBABABBABABBAABABAABABABABBAABBBAABBAABBAAABBABABABABAABABBAAB
*A07.34 AABBAABBBBAAAABBABABABBAABBAAABBBABAABBABBAAABABABABBABAABBABAABABBABBAABAABABABBBAABBAAABABABABAABBBABAABABBBAABAABAABBBAABBBAABABABAABBAABBABABABABBAABBAABBAAAABBBBAAABBABABAAABBABABBBAAABBABAABBABABABAAABBABBAAABBBABABAABABBABBAABABAABBABBAABBAAABABBABABAABBAABABBAABABABAABBABABBABABBAABABAABABABABBAABBBAABBAABBAAABBAABBABABAABABBAAB
*A07.35 AABBAABBBBAAAABBABABABBAABBAAABBBABAAABBBBAAABABABABBABAABBABAABABBAABABBAABABABBBAABBAAABABABABAABBBABAABABBBAABAABAABBBAABBBAABABABBAABAABBABABABABBAABBAABBAAAABBBBAAABABBABBAABBABABBBAABBAABAABBABABABAAABBABBAABABBABABAABABBABBAABABAABBABBAABBAAABABBABABAABBAABABBAABABABAABBABABBABABBAABABAAABBABABBAABBBAABBAABBAAABBAABBABABABBAABAAB
*A07.36 AABBAABBBABAAABBABABABBAABBAABABBABAAABBBBAAABABABABBABAABBAAABBABBAABABBAABABABBBAABBAAABABBAABAABBBABAABABBBAABAABAABBABABBBAABABABBAABAABABBABABABBAABBAABBAAAABBBBAAABABBABAAABBAAABABBABBAABABABABABABAAABBABABABABBABABBAAABBABBAABABAABBAABBABBAAABBABABABAABBAABABBAABABABAABBABABBABABBAABABAAABBABABBAABBBAABBAABBAAABBAAABBBABABBAABAAB
*A07.37 BAABBABBBABAAABBABABABBAABBAAABBBABAAABBBBAAABABABABBABAABBAAABBABBAABABBAABABABBBAABBAAABABBABAAABBBABAABABBBAABAABAABBABABBBAABABABBAABAABABBABABABBAABBAABBAAAABBBBAAABABBABABABAAABBABBABBAABABABABABABAAABBABABABABABBABBAAABBABBAABABAABBAABBABBAAABBABABABAABBAABBBAAABABABAABBABABBABABBAABABAAABBABABBAABBBAABBAABBAAABBAAABBBBAABBAABAAB
*A07.38 BAABBAABBABAAABBABABABBAABBAAABBBABAAABBABABBAABBABABABAABBAAABBABBAABABBBAAABABBBAABBAAABBABABAAABBBABAABBABBAABAABAABBBAABBBAABABABBAABAABABBABABABBABBBAABBAAAABBBBAAABABBABABABAAABBABBABBAABABABABABABAAABBABABABABBABABBAAABBABBAABABABABAABBABAABBBAABABABAABBAABBBAAAAABABAABBABABBABABBAABABAAABBABABBAABBBAABBAABBAAABBABABABBAABBAABAAB
*A07.39 BAABBAABABBAAABBABABABBAABBAAABBBABAAABBABABBAABBABABABAABBAAABBABBAABABBBAAABABBBAABBAAABBABABAAABBBAABABBAABABBAABAABBBAABBBAABABABBAABAABABBABABAABABABABBBAABAABBBAAABABBABABABAAABBABBABBAABABABABABAABAABBABABABABBABABBAAABBABBAABABABABAABBABAABBBAABABABAABBAABBBAABAABABAABBABABBABABAABBABAAABBABABBBAABBAABBAABBAAABBABABABBAABABABAAB
*A07.40 BBAAABABABBAABBAAAABABBAABBAAABBBABAABBAABABBAABBABABABAABBAAABBABBAABABBBAAABABBBAABBAAAABBBABAAABBABABABBAABABBAABAABBBAABBBAAAABBABBABAABABBABAABABABABABBBAABAABBBAAABBABABABABAAABBABBABABABAABBABABAABAABBABABABABBABABBAAABBABBAAAABBABBAABBABAABBBAABABABAABBAABBBAABABBAAAABBAABBBABABAABBABAAABBABABBBAABBAABBAABAABABBABABABBAABABAAABB
*A07.41 BBAAABABABBAABBAAABBABBAABBAAABBBBBAABBAABABBAABBABABBAAABBAAABBABBAABABBBAAABABBBAABBAAAABBBABAAABBABABBBAAABABBAABAABBBAABBBAAAABBAABABAABAABBBAABABBAABABBBAAABABBABAABBABABABABAAABBABBABABABAABBABABAABAABBABABABABBABABBAAABBABBAAAABBABBABBABBBAABBAABABABAABBAABBBAABABBAAAABBBAABBABABAABBABAAABBABABABABBBAABBAABAABABBABABABBAABABAAABB
*A07.42 BBAAABABABBAABABAABBABBAABBABAABABBAABBAABABBAABBABABBAAABBAAABBABBAABABBBAAABABBBAABBAAAABBBABAAABBABABBBAAABABBAABAABBBAABBBAAAABBABBABAABAABBBAABABBAABBABBAAABABBABAABBABABABABAAABBABBAAABBBAABBABABAABAABBABABABABBABABBAAABBABBAAAABBABBABBAABBAABBAABABABAABBAABBBAABABBAAAABBBAABBABABAABBABAAABBABABABABBBAABBAABAABABBABABABBAABABAAABB
*A07.43 BBAAABABABBAABABAABBABBAABBABAABABBAABBAABABBAABBABABBAABBAABABAABBAAABBBBAABAABBBAABABAAABBBABAAABBABBABAABABABBAABAABBBABABBAAABABABBBBAABAABBBAABABBAABBABBAAABABBABAABABBABABABAAABBAABBABBABAABBAABBAABAABBABABABABBABABBAAABBABBAAAABBABBABBAABBAAABABBABABBAABBAABABABABBAAAABBBAABAABBBAABABBAAABBABABABABBBAABBAABAABABBABABABBAABABABABA
*A07.44 ABABABABAABBABABBABAABBAABABBBAAABBAABBAA-BABAABBABA-BAABBAAAABBABBAAABBBBAABAABBBAABABAAABBBABAAABBABBABAABABABBAABAABBBABABBAAABABAABBBAABAABBBAABABBAABBABBAAABBABABAABABBABABABAAABBAABBABBABAABBAABAABBAABBABABABABBABABBAABABABBAAAABBABBABBAABBAAABABBBBABBAABBAAAABBBABAABAAABBAABAABBBABAABBAAABBABABABABBBAAABABBAABABBABABABBAABABABABA
*A07.45 ABABABABBABBABABBABAABBAABABBBAAABBAABBAABBABAABBABABBAABBAAAABBABBAAABBBBAABAABBBAABABAAABBBABAAABBABBABAABABABBAABAABBBABABBAAABABAABBBAABBAABBAABABBAABBABBAAABBABABAABABBABABABAAAB-AABBABBABAABBAABAABBAABBABABAABBBABABBAABABABBAAAABBABBABBAABBAAABABBBAABBAABBAAAABBBABAABBAABBAABAABBBABAABBAAABBABABABABBBAAABABBAABABBABABABBAABABABABA
*A07.46 ABABABABBAABABABBABAABBAAB-BBBA-AABBABBAABBA-AABBABABBAABBAAAABBABBAAABBBBAABAABBBAABABAAAABBABAAABBABBABAABABABBAABAABBBABABBAAABABABBABAABBAABBAABABBAABBABBAAABBABABAABABBABABABAAABBAABBBBBABAABBAABAABBAABBABABA-BBBABABBAABABABBAAAABBBABABBAABBAAABABBBAABAABBBAAAABBBABAABBAABBAABAABBBABAABBAAABBABABABABBBAAABABBAABABBABABABBAABABABABA
*A07.47 ABABABABBAABABABBABAABBAABABBBAAAABBABBAABBABAABBABABBAABBAAAABBABBAAABBBBAABAABBBAABABABABABABAAABBABBABAABABABBAABAABBBABABBAAABABABBABBABBAABBAABABAAABBABBAAABBABABAABABBABABABAAAABAABBABBABAABBAABAABBAABBABABAABBBABABBAABABABBAAAABBBABABBAABBAAABABBBAABAABBBAAABBBBABAABBAABBAABAABBBABAABBAAABBABABAABBBBAAABABBAABABBABABABBAABABABABA
*A07.48 ABABABABBAABABABBABAABBAABABBBAAAABBABBAABBABAABBABABBAABBAAAABBABBAAABBBBBABAABBBBABABABAABBABAAABBABBABAABAAABBAABAABBBABABBAAABABABBAABABBAABBAABBBAAABBABBAAABBABABABBAABABABABABAABAABBABBAAABBBAABABABAABBBBABAABBBABABBAABABABBAAAABBBABABBAABBAAABABABAABAABBAABAABBBABAABBAABBABBAABBBABAABBAAABBABBAAABBBBAAABABBBAAABBABABABBAABABABABA
*A07.49 ABBAABABBAABABABBABAABABABABBBAAAABBBBAAABBABAABBABABBAABBAAAABBBBAAAABBBBAABAABABBABBAABAABBABAABBAABBABAABBAABBAABAABBBABAABABABABABBAABABBAABBAABBBAAABBABBAAABBABABABBAABABAAABBBAABABBAABBAAABBBAABABABAABBBBAAABABBABABBAABABABBAAAABBBAABBBAABBAAABABABBABAABBAABAABABABAABBAABBAABAABBBABAABBAAABBABBAAABBBBAAABABBBAAABBABABABBAABABABAAA
*A08.01 ABABBBAABBAAABBAAABBABBAABABABBAAABBABBAABBABAABBAABABABABABABABABBABAABAABBAABBABABABABABBABABAAABBBABABABABABABABABABABBAAAABBABABABBABBAAABBABABABABAABABABBAABBABBAAABABAABBABBAABBABAABABBAABBABABAABBABAABBABABBAABAABBAABAABBABBAAABBABBAABABABABABBAABBAAABBABBABABABABABAABBABAABAABBAABBBABAAABBBAABABBAAABBABABAABBBAABABABBABAAABBBBAA
*A08.02 ABABBBAABBAAABBAAABBABBAABABABBAABBAABBAABBAABABBAABABABABABABABABBABAABAABBAABBABABABABABBABABAAAABBABABABABABABABABABABBAAAABBABABABBABBAAABBABABABABAABABAABBABBABBAAABABAABBABBAABBABAABABBAABBABABAABBABAABBABABBAABAABBAABABBBABBAAABBABBAABABBBAAABBAABBAAABBABBABABABABABABBBABAABAABBAABBBABAAABBBAABABBAAABBABABAABBAABBABABBABAAABBBBAA
*A08.03 ABABBBAABBAAABBAAABBABBAABABABBAABBAABBAABBAABABBAABABABABABABABABBABAABBABBAABBABBBABABABBABABAAABBBBAABABABABABABABABABBAAAABBABABABBAABBAABBABABABABAABABAABBABBABBAAABABAABBABBAABBABAABABBAABBABABAABBABAABBABABBAABAABBAABABABABBAAABBABBAABABBBAAABBAAABBAABBABABBABABABABABBAABAABAABBAABBBABAAABBBAABABBAAABBAABBAABBAABBABABBABAAABBBBAA
*A08.04 ABABBBAABBAAABAAAABBABBAABABABBAABBAABABABABABABBAABABABABABABABABBABAABBABAAAB-AABBABABABBABABAAABBBBAABABABABABABBBABABBAAAABBAABBAABBABBAABBABABABABAABABAABBABBABBAAABABAABBABBAABBABAABABBAABBABABAABBABAABBABAABAABABABABBABABABBAAABBABBAABABBBAAABBAAABBAABBBBAABABABABABABBAABAABAABBAABBBABAABBBBAABABBAAABAAABBAABBAABBABABBABAAABBBBAA
*A08.05 ABABBABAABBAABABBABABBAAAABBBBAAABBAABABABABABABBBAAABABABBABAABABBABAABABBAABBAAABBABABABBAABBABABABBAABABAAABBBAABBABABABAAABBBAABAABBABBAAABBBABABABAABABAABBBABABBAAABBAABBAABABABBABBAAABABABBABABAABBABAABBABABBAABABABABABAABBABAABABABBAABABABABBBAAAABBAABBBBAABABABABABABBAABABAAABBAABBBABAAABBBAABBBAAABBAAABBAABBAABBABABBBAAAABBBAAB
*A08.06 ABABBB-AABBAABBABABABBAAAABBBBAAABBAABABABABABABBBAAABABABBABAABABABABABBBAAABBABAABAABBABBAABBAABBABBAABABAAABBBAABBABABBAAAABBABABAABBAABBAABBBABABAABABABABBAAABBBBAAABBAABB-ABBAABBABAABABABABBABABAABBABAABAABBBBAAABBABABABAABBABAABABABBABAABABABBBAAAABBAABBABBAAABBBAABBABAABBABAAABBAABBBABAAABBBAABBBAAAABBAABBABABABBAABABBBAAAABBBAAB
*A08.07 ABABBBAAABBAABBABABAAAABAABBBBAAABBAABABABABABABBBAAABABABBAAAABABABABABBBAAABBABAABAABBABBAABBAABBABBAABABAAABBBAABBABABBAAAABBABABAABBAABBAABBBABABAABABABABBAAABBBBAAABBAABBAABBABBBABAABABABABBABABAABBABAABAABBBBAAABBABABABAABBABAABABABBABAABABABBBAAAABBAABBABBAAAABBAABBABAABBABAAABBAABBBABAAABBBAABBBAAAABBAABBBAABABBAABABBBAAAABBBAAB
*A08.08 BBAABBAAABBAABBABABABAABAABBBBAAABBAABABABABABABBBAAABABABBAABABABABABABBBAAABBAAABBABABABBAAABBABBABBAABABAAABBBAABBABABBAAAABBABABAABBAABBAABBBABABAABABABABBAAABBBBAAABBAABBABABABABABAABABABABBABABAABBABAABAABBBBAAABBABABABAABAABBABABABBABAABABABBBAAAABBAABBABBAAABBBAABBABAABBABAAABBAABBBABAAABBBABABBAAAABBAABBBAABABBAABABBBAAAABBBAAB
*A08.09 BBAABBAAABAAABBABABABAABAABBBBAAABBAABBABBAAABABBBAAABABABBAABABABABBAABBBAABBAAAABBABABAABBAABBABBAABBABABAABABBAABBABAABABABBAABABAABBBABAAABBAABBBAABABABABBAAABBABBAABBAABBAABBABABABAABABABABBABABAABBABAABAABBBBAABBAABABABAABAABBABABABBABAABABABBBAAAABBAABBABBAAABBBAABBABBAABABAAABBAABBBABAAABBBABABBAAAABBAABBBAABABBAABABBBAAAABBBAAB
*A08.10 BBAABBAAABABABBABABAAABBBAABBBAAAABAABBABBAAABABBBAAABABBBBAABABABABBAABBBAABBAAAABBBAABAABBAABBABBAABBABABAABABBAABBABAABABBABAABABAABBBABABABBAABBBAABAABBAABBAABBABBAAABBABBAABBABABABAABABABABBABABAABBABAABAABBABAABBAABABABABAAABBABABABBABAABABABBABAAABBAABBABBAAAABBABBAABBAAABBAABABAABBBABABBBABABABBAAAABBAABBBAABABBAABABBBAAABABBAAB
*A08.11 ABABBBAABAABABBABAABAABBBAABBAABBABAABBABBAAABABABBAABABABBAABABABABBBAABBAABBAAAABBBAABABBBAABBABBAABBABABABBAABAABBABAABABBABAABABAABBBABAABBAAABBBAABAABBAABBAABBABBAABABABBAABBABABABAABABABABBABABAABABBAABABBAB-AABAABAABBBABAAABBABABBABAABABABABBABABAABAABBABBAAABBBABBAABBAAABBAABABABABBABABBAABABABBAAAABBAABBBAABABBAAABBBBAAAABBBABA
*A08.12 AABBBBAABAABBABABAABBABABAABBAABBABAABBABBAAABABABBAABBABBAAABABABABBBAABAABBBAAABBABAABABABAABBABBAABBABABABABABAABBABAABABBABAABABBABAAABBABBAAABBBABAABBBAABBAABBABBAABABABBAABBAAABBBAABBBABABABBABAABABBAABAABBABABBAABAABBBABAABABABBABABAABABABABBABABAABBABABABAAABBABBBAAABABABBAABABABABBABABBAABABABBAAAABBAABBBAABABBAABABBBAAAABBBABA
*A08.13 ABABBBAABAABBABABAABBABABAABBAABBABAABBABABAABBAABBAABBABBABABABABABBBAABAABBBAAABBABAABABABAABBABBAABBABABABABABAABBBAAABAABAABABABBABAAABBBABAAABBBABAAABBAABBAABBABAAABABABBAABBAAABBBAABABABABABBABAABABBAABAABBABABBAABAABBBABAABABABBABABAABABBBAABABABAABBABAAABBAABBABBBAAABABABBAABABAABBBABAABABBABABBBAAABBAABBBAABABBAABABBBAAAABBBABA
*A08.14 ABABABBABAABBABABABAAABBBAABBAABBBAAABBABABAAABBBAABABBABAABABBAABBABBAABAABBBAABBAABAABABABAABBBABABBAABABABABABAABBAABBABABBAABBAABABAAABBBABAAABBBABAAABBAABBAABBBBAAABABABBAABBAAABBBAABABABABABABBAABABBAABAABBABABBAABBAABBABAABABABBABABAABABBAABBBAABAABBABAAABBBAABABBABAABABABBAABABAABBBABAABBABABAABBABABAABBAABABBBAAABABBBAABABABABA
*A08.15 ABABABBABAABBABABABAAABBBAABBAABBBAAABBABABAAABBBAABABBABAABABBAABBABBAABAABBAAABBAABAABABABAABBBABAABABBABABABABAABBAABBABABBAABBAABABAABBABAABAABBBABAAABBAABBAABBBABAABBAABABABBAAABBBAABABABABABABBAABABBAABAABBABABBBAABAABBABABBAAABBABABAABABBAABBBAABAABBBAAAABBBAABABBABAABABABBABBAAAABBBABAABBABABAABBABABAABBAABABBBAAABABBBAABABABABA
*A08.16 ABABBABABAABBABABABAAABBBAABBAABBBAAABBABABAAABBBAABABBABAABABBAABBABBAABAABBABABBAABAABABABAABBBABAABABBABABABAABABBAABBABABBAABBAABABAABBABAABAABBBABAAABBAABBAABBBABAABBAABABABBAAABBBAABBBAAABABABBAABABBAABAABBABABBBAABAABBABABBAAABBABABAABABBAABBBAABAABBBAAAABBBAABABBABAABABABBABBAAAABBBABAABBABABAABBABABAAABBABABBBAAABABBBAABABABABA
*A08.17 AB-BBABABAABBABABABAAABBBAABBAABBBAAABBABABAAABBBAABABBABBAAABBAABABBBAABAABBABABBAABAABABABAABBBABAABABBABABABAABABBABABABABBAABBAABABAABBABAABAABBBABAAABBAABBAABBBABAABBAABABABBAAABBBAABBBAAABABABBAABABBAABAABBABABABAABAABAABABBAAABBABABAABABBAABBBABBAABBBAAAABBBAABABBABBABABABBBBBAAAABBBABAABBABABAABBABABAAABBABABBBAAABABBAAABABABAAA
*A08.18 ABABBABABBAABABAAABAAABBBAABBAAABBAAABBAABBAAABBBAABAABBBBAABABAABABBBAABAABBABAABBABAABABABAABBBABAABABBABABABABBAABAABBAABBABABBAABBAAABBABAABAABBBABAAABBAABBAABBBABAABBABAABABBAAABBABBAABABBAABBBAAABABBAABABABABABABBABAABABBABBAAABBABABAABABBAABBBAABAABBBAAABABBAABABAABBABABABABABBAAABBBABAABBABABAABBAAABBAABBABABBBAAABABBAABBABABAAB
*A08.19 ABABBABABBAAAABBBABAAABBBAABBAABBBAAABBAABBAAABBBAABAABBBBAABABAABABBAABBAABAABBABBABAABABABAABBBABAABABBAABBABABBAABAABBAABABBABBAABBAAABBABAABABABBABAABBAABABAABBBABAABBABAABABBAABABABBABAABBABABBAAABABBABBABABABABABBABABAABBABAABABBABABAABABBAABBBAABAABBBAAABABBAABABABABABABABABABBAAABBBABAABBABABAABBAAABBABABABABBBAAABABBAABBBAABAAB
*A09.02 BABAAABBABABABABBABABBAABAABBAABAABBABABBAABBABAABBABBAAAABBBAABBBAABABAAABBAABBAABBABBABAABBABAAABBBABAABBAABBAAABBAABBABBAAABBABBAABBAAABBBABABABAABABBAABBBAAABBAABBAABBAAABBABABBABABABAABBABABAABABABABAABBAABBABBAABBAAABBBAABBABABAABBABABABABABABBAABABAAABBABBAABABABAABBABABABBABABABBAABBAAABABABABBAABAABBBBAABAABAABBBABABAABBABABABA
*A09.03 BABAAABBBBAAABABBAABBBAABAABBAABBABABAABBAABAABBBBAAABBAAABBBAABABBABABAAABBAABBBAABAABBABABBABAAABBBABAAABBABABAABBABBABBAAAABBABBAABBABBAABABAAABBABABBABABBAAABBAABBAABBAAABBABABBABABAABABBABABAAABBABABABABAABBABBAABBAAABBABABBABABAABBABAABABBBAABBAABABABAABAABBAABBABAABBABABABBABABABBAABAABABABABABBAABAABBBBAABAABABBABABABBAABBAABABA
*A09.04 BABAAABBBBAAABABBAABBBAABAABAABBBABABAABBAABAABBBBAAABBAAABBBAABABBABABABABBBABABAABABBAABABBBAAAABBBABAAABBABABBBAAABBABBAAABBABBAAABBABBAABABAAABBBBAABAABBBAAABBAAABBBABAAABBABABBABABAABABBABABAAABBBAABABABAABBABABABBAAABBABABBABABAABBAABABABBBAABAABBABABAABAABBABABABBAABABABABBABABABBAABAABABABABABBABAAABBABABBAABBABABABABABABBAABABA
*A09.05 BABAAABBBBAAABABBAABBBAABAABAABBBABABAABBAABAABABBAABABAAABBBAABABBABABABAABBABABAABAABBABABBBAAAABBAABBAABBABABBBAAABABBBAAABBABBAAABBABBAABABAAABBBBAABAABBBAAABBABABBBABAAAB-ABABBABABAABABBABABAAABBBAABBABAAABBA-ABABBAAABBABABBABABAABABABABABABBABAABABBABAABAABBA-BBABBAABABABABBABABABBAABAABBBAAABABBABAAABBABABBAABBABABABABABABBAABABA
*A09.06 BABABAABBBAAABABBAABBBAABAABAABBBBAABAABAABBAABBBBAABABABABABAABAABBBABABAABBABABABAAABBABABBBAABAABAABBAABBABABBBAAABABBBAAABBABBAAABBABAABBABAABABBBAABAABABABABBAAABBBABAAABBABABBABABAABABBABABAAABBBAABBABABABAABABBABAAABBBBAABBAABAABABABABBAABBABAABABBABAABAABBAABBABBAABABABABBABABABBAABAABBBAAABABBABBAABBABABBAABBABABABAABBABBAABABA
*A09.07 AABABAABBBAAABABBAABBBAABAABAABBBBAABAABAABBAABBBBAABABAABBABAABAABBBABABAABBABAABBAAABBABABBBAABAABAABBBAABABABBBAAABABBBAAABBABBAABABABAABBABAABABBBAABAABABABABBAAABBBABAAAA-ABABBABABAABBBAABABAAABBBAABBABABABAA-ABBABABABABABABBAABAABABABABBABBAABAABABABBAABABBAAABBABBAABBAABBABABABABBAABBAABBAAABABAABBAABBABABBAABBABABABAABBABBAABBAA
*A09.08 ABBABBAAABABABABBAABBBAABAABABBABBAABAABAABBAABBBBAABABAABBABAABAABBBABABABAAABBABBABABAABABBBAABAABAABBBAABAABBBBAAABABABABABBABAABBABABAABBABAABABBBAABAABABABABBAAABBBABAAABBABABABBABAABBBAABABAAABBBAABBABABABABBAABABABABABABABBAABAABABABABBAABABBBAAABABBBAAABBAAABBBAAABBBAABBABABABABBAABBAABBAABBAAAABBAABBABABBAABBABABABAABBABBAABBAA
*A09.09 ABBABBAAABABABABBAABBBAABAABBBBAABBABAABAABBAABBBBAABABAABBABAABAABBBABABABAAABBABBABABAABABBABABAABAABBBAABAABBBBAAABABBAABABBABAABBABABAABBABAABABBBAABAABABABABBAAABBBABAAABBABABABBABAABBBAABABAAABBBAABBABABABABBAABABABABABABABBAABAABABABABBAABABBBAAABABBBAAABBAAABBBAAABBBAABBABABABABBAABBAABBAABBAAAABBAABBABABBAABBABABABAABBABBAABBAA
*A09.10 ABBABBAAAABBABABBAABBBAAAAABBBAAABBABAABABBAABABBBAABABAABBABAABAABBBABABABAAABBAABBBABAABABBABABAABAABBBAABAABBBBAAABABBAABABBABAABBABABAABBABAABABBBAABAABABABABBAAABBABBAAABBABABABBABAABBBAABABAAABBBAABBABABBAAABAABABABABABABABBAABAABABABABBAABABBBAAABABBBAAABBAAABBBAAABBBAABBABABABABBAABBAABBAABBAAAABBAABBABABBAABBABABABAABBABBAABBAA
*A09.11 ABBABBAAAABBABABBABABBAAAABBBBAAABBABAABABBAABBABBAABABAABBABAABAABBBABABABAAABBAABBBABAABABBABABAABAABBBAABAABBBBAAABABBAABABBABAABBABABAABBBAAABABBBAABAABABABABBAAABBABBABAABABAAABBABAABBBAABABAAABBBAABBABABBAABBAABABABABABABABBAABAABABABABBAABABBBAAABABBBAAABBAAABBBAAABBBAABBABABABABBAABBAABBAABBAAAABBAABBABABBBBABABABABAABBABBAABBAA
*A09.12 ABBABBA-AABBABABBABABBAAAA-BBBAAABBABAABABBAABBABBAABABAABBABAABAABBBBAABABAAABBAABBBABAABABBABABAABAABBBAABAABBBAABABABBAABABBABAABBABABAABBBAAABABABABBAABABABABBAAABBBBAABAABABBAABBABAABABABBABAABABBAABABBABBAABBAABABABABABAABBBAAABABBAABABBAABABBBAAABABBBAAABBAAABBABABABBAABBABABAABBBAABBAABBAABAABAABBBAABABABBBAABABABABABBAABBAABBAA
*A09.13 ABBABBAAABBAABABBABABBAAAABBBBAAABBABAABABBAAABABBAABABAABBABAABAABBBBAAABBAAABBAABBBABAABABBABABAABAABBBAABAABBBAABABABBBABAABBBAABBABABAABBBAAABABABABBAABABABABBABAABBBAABAABABBAABBABABAABABBABAABABBAABABBABBAABBAABABABABABAABBBAAABABBAABABBAABABBBAAABABBBAAABBAAABBABABABBAABBABABAABBBAABBAABBAABAABAABBBAABABABBBAABABABABABBAABBAABBAA
*A09.14 ABBABBAAABBAABABBABABBAAAABBBBAAABBABAABABBABABABBAABABAABBABAABAABBBBAAABBAAABBAABBBABABBAABAABBABAAABBBAABAABBBAABABABABABAABBBAABBABABAABBBAAABABABABBAABABABABBABAABABBABAABABBAABBABABAABABBBBAABABBAABABBABBAABBAABABABABABAABBABAABABBAABABBAABABBBAAABABBBAAABBAAABBABABABBAABBABABABABBAABBAABBAABAABAABBBAABABABBBAABABABABABBAABBAABBAA
*A09.15 ABBAABABABBAABABBABABBAAAABBBBAAABBABAABABBABABABBAABABAABBABAABAABBBBAAABBAAABBAABBBABABBAABAABBABAAABBBAABAABBBAABABABABABAABBBAABBABABAABBBAAABABABABBAABABABABBABAABABBABAABABBAABBABABAABABABBAABABBAABABBABBAAB-AABABABABABAABBABAABABBAABABAAABABBBAAABABBBAAABBAAABBABABABBAABBABABBAABBAABABABBAABAABAABBBAABABABBBAABABABAABBBAABBAABBAA
*A09.16 ABBAABABABBAABABBABABBAAAABBBBAAABBABABABABABABABBAABABAABBABAABAABBABBAABBAAABBAABBBABABBAABAABBABAAABBABABAABBBAABABABABABA-BBBAABAABBBAABBBAAABABABABBABAAABBABAAAABBABBABAABBABAABBAAABBABABABBAABABBAABABBABBAABBAAABBABABABAABBABAABABBAABABABABABBBAAAABBBBAABBAABAABABABABBAABBABABBAABBAABABABBAABAABAABBBAABABABBBAABBAABABABBAABBAABAAB
*A09.17 BABAABABABBAABABBABABBAAAABBBBAABABABABABABABABABBAABABAABBABAABAABBABBAABBABAABAABBBABAABBABAABBABAAABBABABAABBBAABABABABABAABBBAABAABBBAABBBAAABABABABBABAAABBABABAABBABBABAABBABAABBAAABBABABABBAABABBAABABBABBAABBAAABBABABABAABBABAABABBAABABABABABBBAAAABBBBAABBAAABABABABABBAABBABABBAABBAABABABBAABAABAABBBAABBBAABBAABBAABABABBAABBAABAAB
*A10.01 AABBAABBABABABABAABBBABAABABBAABAABBABABBBAAAABBABABBBAABABABABABABAABABABBABABABBAABABAABABABABAABBBBAAABABABABBABAAABBBAABABABABABABABABABBAABBABAABBABABAABABBAABAABBAABBABBAABBABAABAABBABBAABABBABAABBABBAAABBABBAABABAAABBBBAAAABBABBAAABBBAABABBAABBABBAABAABABBAABBABABAABBABAABBAABABBAABBABABAABAABBABABABABBABABBAAAABBBAABABBABABAAABB
*A10.02 AABBAABBABABABABAABBBABAABABBAABAABBABABBBAAAABBABABBBAABABABABABABAABABABBABABABBAABABAABABABABAABBBBAAABABABABBABAAABBBAABABABABABABAAABABBAABBABAABBABABAABABBAABAABBAABBABBAABBABAABAABBABBAABABBABAABBABBAAABBABBAABABAAABBBBAAAABBABBAAABBBAABABBAABBABBAABAABABBAABBABABAABBABAABBAABABBAABBABABAABAABBABABABABBABABBAAAABBBAABABBABABAAABB
*A10.03 AABBAABBABBAABBAABBABABABAABBAABAABBABABABABAABBABABBABABABABABABABAABABABBABBAABBAABABAABABABABAABBBBABBAABABABBABAABABBAABABABBBAAABBAABABBAABBABAABBABABAABBABAABAABBABBAABBAABBAABABAABBABABBAABABBAABBABBAAABBAABABBABABAABBBAABABAABBAAABBAABBABBAABBABBAABAABABBABBAABABBAABBAAABABABABBABAABBABAABAABBABABAABBABABBBAABAABBAABABBABABABABB
*A10.04 AABBAABBABBAABBABAABBABAABABBBAAABBAABABAABBABABABABABBAABBABABABABABABAABBABBAABAABBABABBAAABABBAABABABBAABBAABBABABBAABAABBBAABBAAABABABBABAABBABAABBAABBABABAABABAABBABBAABBAABBAABABBAABABABABABABBAABBABBAABBAAAABBBABABAABBBAABABAABBAABABBABABABAAABABAABBAABABBABBAABABAABABBABAABBAABABBAABBABAABAABBAABBABBAABBABBAABAABBABAABBABBAAAABB
*A10.05 AABBAABBBABAABBABAABBABAABABBBAAABBAABABBABAABABBAABABBAABBBBABBAABBBABAABBABBAAABABBABABAAAABABABABABABBAABBAABAABBBBAABAABBBAABBAAABABABBABAABBABAABBAABBABABABBAAAABBABBABBAAABBAABABBABAABABABABABBABBAABBAABBAAAABBBABABAABBAABBABAABBAABABBABABABAABBABAABBABAAABBBAAABABAABABBABAABBAABBBAAABBABAABAABBAABBABBAABBABBAABAABBABAAABBBBAABABA
*A10.06 BAABAABBABBAABBABAABBABAABABBBAABBAABAABBABAABABABABABABABBABABAAABBBABAABBABAABABABBABABAABAABBABABABABAABBBAABAABBBBAABAABBBAABBAABBAAABBABABABABAABBAABBABABAABABAABBABBABBAAABBAAABBBAABBBAAABABABBAABABBBBABBAAAABBABBABAABBAABBBAABBAAABABBABABABAABBAAABBBABABABABBAABABAABABBABBAABAABBBAAABBABAABAABBABABABBAAABBBBAABAABBABAAABBBBAABABA
*A10.07 BAABAABBABBAABBABAABBABAABABBBAABBAABAABBABAABABABABABABABBABABAAABBBABAABBABAABABABBABABAABAABBABABABABAABBBAABAABBBBAABAABBBAABBAABBAAABBABABABABAABBAABBBBABAABABAABBABBABBAAABBAAABBBAABBBAAABABABBAABABBABABBAAABBBABBABAABBAABBBAABBAAABABBABABABAABBAAABBBABABABABBAABABAABABBABBAABAABBBAAABBABAABAABBABABABBAAABBBBAABAABBABABAABBBAABABA
*A10.08 BAABAABBABBAABBABAABBABAABABBBAABBAABAABBABAABABABABABABABBABABAAABBBABAABBABAABABBABABABAABAABBABABABBAAABBBAABAABBABBABAABABABBBAABBAAABBABABABABAABBAABABBABAABABAABBBABABBAAABBAAABBBAABBBAAABABABBAABABBABABBAAAABBABBABABABAABBBAABBAAABABBABABABAABBAAABBBBAABABABBAABABAABABBABBAABAABBBAAABBABAABAABBABABABBAAABBBBAABAABBABABAABBBAAABBA
*A10.09 ABABAABBAABBABBABABABAABBAABBBAABBAABBAABABAABABABABABABABBABAABAABBBAABABBAABABABBABABABAABAABBAABBABBAAABBBAABAABBABBABAABABABBBAABBAABBBABABABBAAABBAABABBABAABABAABBBABABBAAABBAAABBBAABBBAAABABABBAABABBABABBAAAABBABBABABAABABBBAABBAAABABBABABABAABBABABABBAABABABBAAAABAABABBABBAABAABBBAAABBABAABAABBABABABBAAABBBBAABAABBABABAABBBAAABBA
*A10.10 ABABAABBAABBABBABABABAABBAABBBAABBAABBAABBAAABABABABABABABBABAABBABAABABABBAABABABBABABABAABAABBAABBABBAAABBABABABBAABBABAABABABBAABBBAABABABAABBBAAABBAABABBABAABABAABBBABABBAABABAAABBBAABBBAABBAAABBAABABBABABBAAABABABBABABAABABBBAAABABABABBABABABAABBABABABBAABABABBAAAABAABABBABAABBAABBBAABABABABAAABBABABABBABAABBBAAAABBAABBBAABABBAABBA
*A10.11 ABABAABBAABBABABBABABAABBAABBBAABBAABBAABABAABABABABABABABBABAABBBAAABABABBAABBBABBAAABABAABAABBAABBBABAAABBABABABBAABBABABBABABBAABBBAABABAAABBBBAAABBAABABBABBABABAABABABABBAABABAABBABAABBBAABBAAABAABAABBABABBBAABABABBABABAABABBBAAABABABABBABABBAAABBABABABBAABABABBAAAAABABBBAABAABBAABBBAABABABABABABAAABBABBABAABBBAAAABBAABBBAABABBAABBA
*A10.12 ABABAABBAABBABABBABABAABBAABBBAABBAABBAABABAABABABABABABBABABAABBBAAABABABBAABABABBABABABAABAABBAABBBABAAABBABABABBAABBAAABBABABBAABBBAABABAAABBBBAAABBAABABBAABABABAABBBAABBBAABABAABBABAABBBAABBAAABBABAABBABAABBAA-ABABBABABAA-ABB-AAABABABABBABABAB-ABBABABABBAABABABBAAAAABABBBAABAABBAABBBAABABABABABABAAABBABBABBAABBAAAABBAABBBAABABBAABBA
*A10.13 ABABAABBAABBABABBABABAABBAABBBAABBAABBAABABAABABABABABABBABABAABBBAAABABABBAABABABBABABABAABAAABBABABABAAABBABABABBAABBAAABBABABBAABBBAABABAAABBBBAAABBAABABBAABABABAABBBAABBBAABABAABBABABABBAABAABABBABAABBABAABBAABABABBABABAABABBBAAABABABBABABABABAABBABABABBAABABABBAAAAABABBBAABAABBAABBBAABABABABAAABBBABAABBABBAABBAAAABBAABBBAABABBAABBA
*A10.14 ABABAABBBAABAAABABABBAABAABBBBAABABABABABABAABABBAABABABBABABAABBBAAABBAABBAABABABBABABABAABABABBABABABAAABBABABBBAABBAAABABBBAABAABABABBABAAABBABABBABAABABBAABABABAABBBAABBBAABABAABBABABABABABAABAABBBAABBABAABBAABABABBABABAABABBABAABABABBABABABABAABBABABAABBABABABABAAAABABBAABBAABBAABBBABAABBBABAAABBBABAABBABBAAABBAAABBAABBAABBABBAABBA
*A10.15 ABABBABABAABABABABABAABBAABBBBAABABABABABABAABABAABBABABABBABAABBBAAABBAABBABAABAABBBABABAABABBABABAAABBBABABBAAABBAABABABABBBAABAABBBAAABBAAABBABABBABAABABAABBABABAABBBAABBAABBABAABBAAABBBABABAABBABABAABABBABBAAA-ABABBABABAABBABABAABABABBABABABABABBAAAABBAABBAABBBABABAABBABAABABABBBAABBAAABABAABBBAABAABBABBABBAABBAAAABBBABAAABBBBAAABBA
*A10.16 ABABBABABAABABABABABBAABAABBBBAABABABABABABAABBABABAABABABBABAABBBAAABBAABBABAABBABAABBABABAABBABABAAABBBABAABBAAABBBBAAABABBBAABABABBAAAABBAABBBAABBABAABABAABBABABAABBBAABAABBBABAABBAAABBBABABAABBABAABABAABBBBAABBAAABBABBAABBAABAABABABAABBBAABBBAABBAAAABBABABAABBBABABAABABBAABABABABABBABABBAAAABBABABAABBABBAABABABBAAABBBABAAABBBBAAAABB
*A10.17 ABABBABABAABABABABABBAABABABBBAABABABABABABAABBABABAABABABBABAABBBAAABBAABBABAABBABAABBABABAABBABABAAABBBABAABBAAABBBBAAABABBBAABABABBAAAABBAABBBAABBABAABABAABBABABAABBBAABAABBBABAABBAAABBBABABAABBABAABABAABBBBAABBAAABBABBAABBAABAABABABAABBBAABBBAABBAAAABBABABAABBBABABAABABBAABABABABABBABABBAAAABBABABABBAABBAABABABBAAABBBABAABABBBAAAABB
*A10.18 ABABBABABAABABABAABBBAABABABBBAAABBABABAAABBABBABABABBAA-BBABAABBBAAABBAABABBAABBABABBAABABAABBABABAAABBBABAABBAAABBBBAAABABABBABABAABABABBAAABBBAABBBAAABABAABBBAABABBABBAAAABBBABAAABBAABBBAABBAABAABBABABAABBABBAABBAABBABBAABBAABAABBAABAABBBAABBBAABBAAAABBABABAABBABBAABBAABBAABABABABABBABABBAAAABBABABABBAABBABAABBBAAABABBABAABABBBAAAABB
*A10.19 ABABBABABBAABBAAAABBABABABABBBAAABBABABAAABBABBABABAABABABBAAABBBABAABBAABABBAABBABABABABABABABABBAAAABBBABAABBAAABBBBAAABABABBAAABBABABBABABAABBAABABBAABABABABBAABABBABBAAABBABABAAABBAABBBAABABABAABBABABAABBABBAABBAABBABBAABBAABAABBAABBAABBABABBAABBAAAABBBABBAABBBABAABBAABBBAAAABBABBABABABBAAAABBABABABBABBBABAABABBAABABBAABAABBBBAAAABB
*A10.20 ABABBABABBAABBAAAABBABABABABBBAAABBABABAAABBABBABABAABABABBAAABBBABAABBAABABBAABBABABABABABABABABBAAAABBBABAABBAAABBBBAAABABABBAAABBABABBABABAABBAABABBAABABABABBAABABBABBAAABBABABAAABBAABBBAABABABAABBABABAABBABBAABBAABBABBAABBAABAABBAABBAABBABABBAAABABAABBBAABAABBBABAABBAABBBAAAABBABBABABABBAAAABBABABABBABBAABAABABBAABABBAABAABBBBAAAABB
*A10.21 ABABBABABAABBBAAAABBABABABABABBAABBABABAAABBABBABABAABABABABAABBBABAAABBABABBAABBABABABABABABABABBAAAABBBABAABBAAABBBBAAABABABBAAABBABABBABABAABBAABABBABBAAABABBAABABBABBAAABBAAABBAABBBABABABAABBAAABBABABAABBABBAABBAABBABBAABBAABAABBAABBAABBABABBAAABABAABBBAABABABBABAABBAABBBAAAABBABBABABAABABAABBABABABBABBAABAABABBAABABBAABAABBBBBAAABB
*A10.22 ABABBABABAABBBAAAABBABABABABABBAABBABABAAABBABB-BABAABABABABAABBBABAAABBABABBAABBABABABABABABABABAAAABBABABAABBAAABBBBAAAABBABBABAABABABBABABAABBAABABBABBAAABABBAABABBABBAAABBAAABBAABBBABABABABBAAAABBABABAABBABBAABBAABBABBAABBAABAABBAABBAABBABABBAAABABAABBBAABABABBABAABBAABBBAAAABBABBABABAABABAABBABABBBAABBAABAABABBAABABBAABAABBBBAAABAB
*A10.23 ABBABABABAABBBAAAABBABBABAABABBAABBABBAAAABBABBABABAAABBABABAABBBABAAABBABABBBAABABABABABABABBAABBAAABBABABAABBAAABBBBAAAABBABBABAABABABBABAABABAAABABBABBAAABABBABAABBABBAAABBAAABBAABBBABABABABBAAAABBABABAABBABBAABBAABBABAABBBAABAABAABBBAABBABABABABBAAABBABAABABABBABAABABABBBAAAABBBABABAABABABAABBABABBBAABBAABAABABBAABABBAABAABBBBAABAAB
*A10.24 ABBABABABAABBBAAAABBABBABAABABBAABBABAABAABBABBABABAAABBABABAABBBABAAABBBAABBBAABBAABABABAABBBAABBAAABBABABAABBAAABBBBAAAABBABBABAABABABBAABABABBAABBBBABBAAAABBBABAABBABBAAABBAAABBAABBBABABABABAABAABBABABAABBABBAABBABABABAABBBAABAABAABBBAABBABABABABBAAABBABAABABBABABAABABABBBAAAABBBABABAABABABAABBABABBBAAABAABAABABBAABABBBAAAABBBBAABAAB
*A10.25 BABABABABAABBBAAAABBABBABAABABBAAABBBAABAABBABBABABAAABBABBBAABBBABAAABBBAABBBAABBAABABABAABBAABBBAAABBABABAABBAAABBBABAABABABABBAABABABBABAABABBAABABBABBAAAABBBABAABBABBAAABBAAABBAABBBABABABABAABAABBABABAABBABBAABBABABABAABABABBABABABABAABAABBBABABBAAABBABAABABBABABAABABABBBAAAABBBABABAABABABAABBABABABBAABBABAABABBAABABBBAABABABBAABAAB
*A10.26 BABABABABAABBBAAAABBABBABAABABBAAABBBAABAABBABBABABAAABBABBAAABBAABAABABBAABBBAABBAABABABAABBAABBBAAABAABAABABBAAABBBABAABABABABBAABABABBABAABABBAABABBABBAAAABBBABAABBABBBAABBAAABBAABBBAABBABABAABAABBBBAAAABBABBABBBABABAAABBABABBABABABABAABAABBBABAABAAABBABAABABBABAABABABBABAABABBABABABAABABBBAABBABABABBAABBABAABABBAABABBBAABABABBAABAAB
*A10.27 BABAAABABAABBABAAABBABBABAABAABBAABBBAABAABBABBABABAAABBABBAAABBBABAABABBAABBBAABBAABABABAABBAABBBAABBAABAABABBAAABABABAABABABABBAABABABBABAABABBAABABBABBAAAABBBABAABBABABAABBAAABBABBABAABBABABAABAAABBBAAAABBABBAB-AABABAAABBABABBABABABABAABAABBBABABBAAABBAABABABBABAABABABBABAABABBAABBABAABAABBAABBABABABBAABBABAABABBAABABBBAABABABBAABAAB
*A11.01 BABABBAABABAABABABABABBABBAABAABBAABBABAAABBBABAB-AABAABABBAABABAABBBBAAABBAAABBBBAABBAAABABABABABBAAABBBAABABBABABAAABBBABAABBAAABBBBAABBAABAABBABAABBABBAAABBABABAAABBBABABBAABBAAAABBBAABBAABABBABABAAABBBBAAABBAAABBBBAABAABAABBAABBABBABAABBAABBBA-BBAABBAAABABABBAABABABAABBBABAABBAABABAABBBABABAABBABABABABAABBAABBABABBAAABABABABBBAABBAA
*A11.02 BABABBAABABAABABABABABBABBAABABABAABBABAAABBBABABBAABAABABBAABABAABBABBAABBAAABBBABAABAAABABABABABBAAABBAABBABBABABAABBABABAABBAAABBBBAABBAABAABBABAABBABBAAABBABABAAABBBABABBAAABBAAABBBAABBAABABBABABAAABBBBAAABBAAABBBBAABAABAABBAABBBBAAABABBAABBBAABBAABBBAAABBAABBABABABAABBBABAABBAABABABABBABABAABBBAABABABAABAABBBABABBAAABABABABBBAABABA
*A11.03 BABABBAABABAABABAABBABBABABABABABBAA-ABAAABBBABABBAABABAABBABBAAAABBABBAABBAABABABBABBAAABBAABABABBAABBAAABBABBAAABBABBABABAAABBBAABBBAABBAABAABBABAABBABBAAABABBABAAABBABBABAABABBAAABBBAABBAABAABBBABAAABBABABABBAB-ABBBAABABABABAAABBBBAAABABBABABBAABBAABABAAABBAABBABABBBAABBBAABABBABAABBBAABABABAABBABABBAABBAAAABBBBAABBAAABABABABBBAABABA
*A11.04 BABABBAABABAABABBABAABBABABABBAABBAAAABBAABBBABAABAABABABBAABBAAAABBABBAABABABABABBAABBAABBAABABABABABBABABAABBAAABBBAABAABBAABBBAABBABAABABBAABBABAABABABABABABBABAAABBABBABAABAABBABABBBAABABAAABBBABAABABABBABABABBAABBAABABABABABABABBAAABABBABAABABABABBABAAABBAABBBBAABBAABBBAABABBABABABBAABABABAABBABABBAABBAABAABBBAAABBAABABABABBBAAAABB
*A11.05 BABABBAABABAABABBABAABABBABABBAABBAAAABBAABBBABAABBABABABBAABBAAAABBABBAABABBAABAABBABBAAABBABABABABABBABABAABBAAABBBAABAABBAABBAABBBABAABABBABAAABBABABABABABABBABAAABBABBABAABAAABABABBBAABABAAABBBABAABABABBABABAB-AABBAABABABABABABAABBAABABBABAABABABABBABAAABBAABBBBAABBAABBBAABABBABABABBAABABABAABBBAABBAABBAABAABBBAAABBAAABBABABBBAAABBA
*A11.06 BABABBAABABAABABBABAABABBABABBAABBAAAABBAABBBABAABBABABABBAABBAAAABBABABABABBAABAABBABBAAABBABABABABABBABABAABBAAABBBAABAABBAABBAABBBABAABBABABAABBABBABABABABABBABAAABBABBABAABABABABABBBAABABAAABBBABAAABBABBABABABBAABB-ABABABABABABAAB-AABBABABAABA-ABAB-ABAAABBAABBBBAABBAABBBAABABBABABABBAABABABAABBBAABBAABBAABAABBBAAABBAAABBABABABBAAABB
*A11.07 BABABBAAAABBBAABAABBBAABABBABABABABABAABAABBBABAABBABABABBAABBAABABABBAAABABBAABAABBBBAAAABBBAABABBAABBABABAAABBAABBBAABABABAABBABBAAABBAABBBABAAABBBBAAABABABBAAABBBBAAABBABAABAABBABABABABBABABABABABABAABABABBABAABABBABABABABABABAABABBABABAABBAAABBBBAABBAAAABBBBAABBAAABAABBBABAABBABABABBAABBAAABABBAABBAABBBAABBAABBAAABBABABAABABBBAABAAB
*A11.08 BABAABABBAABBAAAAABBBBAAABBABABABABABAABAABBAABAABABBABABBAABBAABABABBAAABABBAABAABBBBAAAABBBAABABBAABBAAABAAABBBABABAABABABAABBABBABAABAABBBABAAABBBAABABABABBAAABBBBAAABBABABAAABBABBAABABBABABABABABABAABABABBABAABABAABBBABABABABAABABABBABAABBAABABBAABBBAAAABBBBAABBAAABBAABBABAABABBABABAABBBAAABABBBAABAABBBAABBAABBAAABBABABAABABABABBBAA
*A11.09 BABAABABAABBBAABBABABBAABBAAAABBBABABABAAABBBABABBAABABABAABBABAAABBBAABABABBAABBBAAABABAABBBAABBBAAABABBABAAABBABBABAABABABBAABBAABBAABAABBBABAAABBBAABABABBABAAABBBBAAABBABABAAABBABBAABABBAABABBABABABAABABBAAABBAAABAABBBABABABABAABBAABBABAABABABABBBAABBAABBAABAABABABABBAABBABAABABBABABAABBAABBBAABBAABBAABBAABBAAAABBABBABABABABABBAABBAA
*A11.10 BABAABABAABBBAABBABABBAABBAA-ABBBABABABAAABBBABABBAABABABAABBABAAABBBAAB-BBAB-ABBBAAABABAABBBAABBA-AAABBBABAAABBABBAAABBABABBAAABAABBAABAABBBBAAAABBBABAABABBABAAABBBBAAABBABABAAABBABBAABABBAABABBABABABAABABBAAABBABBBAABBBABABABABAABAAABBABAABABABAB-BAABBAABBAABAABABABABABABBABAABABBABABBAABAABBBAABBAABBAABBAABBAAAABBABBABABABABABBAABBAA
*A11.11 BABAABABBAABAABBBABABBAABABAAABBBABABABABABABABAABBABABABBAABAABAABBBAABABBABAABBBAAABABBAABBAABBABAAABBBABAAABBAABBAABBABABBBAABAABAABBBAABBABAAABABABABBAAAABBAABBBBAAABBABBAABABABBAABBAAAABBABBABABABAABABBAAABBABBAABBABBAAAABBBABABBAABABAAABBBAABABBABBAABBAAAABBAABBBAABABBABAABABABBABAABAABBBBAABAABBBAABBAABBABABBAAABBBAABBBAABBAAABAB
*A11.12 BABABBAABAABAABBBABABBAABABAAABBAABBBABABABABABAABBABABABBAABAABAABBBAABABBABAABBBAAABABABBABABBBABAAABBBABAAABBAABBAABBAABBBBAABAABBABABBAABABABABABABABBAAAABBAABBBBAAABBABBAABABABBAABBAAAABBABBAABBABAABABBAAABBAABAABBABBAABABABABABBAABABAAABBBAABABBABABABABAAABBAABBBAABABBABAABABABBABAABAAABBBAABAABBBAABBAABAABABBABABABAABBBAABBAAABAB
*A11.13 BAABBBAABAABAABBAABBBBAAABBAABBAAABBBAABABBABBAAABBAABBABBAABAABBABBABABABBAAABBBBAAAABBABBAAABBBABAAABBABBAAABBAABBAABBAABBBAABBAABBABABBAABABABABAABBABABABABAAABBBBAAAABBBBAAAABBBBAAABBABAABAABBBABABAABBBBAAABBABBAABBAABBABABAABBABBAAAABBAABBBAABABBABABABAABABABAABBBAABABBAABBAABABBABBAABABABBAABAABBABABAABBAABABBAABBABAABBAABABBAABAB
*A11.14 BAABBBAABAABAABBAABBBBAAABBAABBABABBBAABABBABABBABBAABBABBAABAABBABAABABABBABAABBABAAABBABBAAABBBABABAABABBAABABAABBBABAAABBBAABBAABBABABAABBABABABAABBABABABABAAABBBBAAAABBBBAAABBABBAAABBABAABAABBBABABAABABABAABBBAAAAABBABBABABAABBABABAAABBAABBABABABBAABBABAABABABAABBBAABABBAABBAABBBAABBAABABABBAAABABBABABAABBAABABBAAABBBBAABAABABBAABAB
*A11.15 BAABBBAABAABAABBAABBBBAAABBAABBAAABBBAABABBABABAABBAABABBBAABABABABAABABAABBBAABBABAAABBABBAABABBABABAABABBAABABAABBBABAAABBBAABBAABBABABAABAABBBABAABBABABABABAAABBBBAAAABBBBAAABBABBAAAABBBAABAABBBABABAABABABBAABABABAABBABABABBAABBABABAAABBAABBABABABBAABBABAABABABAABBBAABABBAABBAABBBAABBAABABABBAAABABBABABAABBABAABBAAABBBBAABAABABBAABAB
*A11.16 BAABBBAABBAAAABBBABABBAABABAABBAAABBBAABABBAABABABBAABABBBAABABABAABABABAABBBAABBABAAABBBABAABABBABAAABBBBAAABABAABBBABAAABBBBABBAABBABABAABAABBBBBAABBAABBABABAAABBBBAAAABBBBAAABBABBAAAABBBAABAABBBABABAABBBAABAABABABAABBABABABBAABBABABAAABBAABBABABABBAABBABAABABABAABBBABBAABAABBAABBBAABBAABABABBAAABABBABABAABBABABAABBABAABABAABBABBAABAB
*A11.17 BAABBBAABBAAAABBBABABBAABABAABBAAABBBAABABBAABABABBAABABBBAABABABAABABABAABBBAABBABAAABBBABAABABBABAAABBBBAAABABAABBBABAAABBBAABBAABBABABAABAABBBBAAABBAABBABABAAABBBBAAAABBBBA-ABBABBAAAABBBAABAABBBABABAABBBAABAABABABAABBABABABBAABBABABAAABBAABBABABABBAABBABAABABABAABBBABBAABAABBAABBB-ABBA-BABABBAAABABBABABAABBABABAABBABAABABAAB-ABBAABAB
*A11.18 BBAAABBABBBAABABBABABBAABABAABBAAABBBAABABBAABABABBAABABBBAABABABAABABABAABBBAABBABAAABBBABAABABBABAAABBBBAAABABAABBBABABAABBAABBABABABABAABAABBBBAAABBAABBABABAAABBBBAAAABBBBAAABBABBAAAABBBAABAABBBABABAABBBAABAABABABAABBABABABBAABBABABAAABBBABAABABABBAABBABAABABABAABBBABBAABAABBAABBBAABBAABABABBAAABABBABABAABBABABAABBABAABABAABBABBAABAB
*A12.01 ABBABBAABBAABABAABABABABBBAABABAAABBBABAABBABBAABAABBABAABBAABABAABBBABABBAABABABBAABABABABABAABBAABBBAABABABABABAABBAABBBAABABABBAAAABBBABABBAAAABBABABBABAAABBBABABBAABAABAABBBBAABAABABABBAABBAABBBAABAABBBAABBAAAABBBABABBAAABBABAABABBABAABBBAAABABBABAABBABAABAABBBBAAAAAABBBAABABABABBABAABABBABBAABBAAAABBBBAABAABBABABBAAABBAABABABABAABB
*A12.02 ABBABAABBBAABABAABABBBAABABABABAAABBBABAABABABABBAABBABAABBAABABAABBBABABBAABABABBAABABABABABAABABABBBAABABABABABAABBAABBBAABABABBAAAABBBABABBAAAABBBAABBABAAABBBABABBAABAABAABBBBAABAABABABAABBBAABBBAABAABBBAABBAABAABBABABBAAABBABAABABBABAABBBAAABABBABAABBABBAAAABBBAABBAAABBBAABABABABBABAABABBABBAABBAAAABBBBAABBAABABABBAAABBAAABBAABBABAB
*A12.03 ABBABAABBBAAABBAABABBBAABABABABAAABBBABAABABABABBBAABABAABBAABABBABABABABBAABABABBAABABABABABAABABABBBAABABAABBABAABBAABBBAABABABBAAAABBBABABBAAAABBBAABBABAAABBBABABBAABAABAABBBBAABAABABABBABABBAABBAABAABBBAABBAABAABBABAABBAABBABAABABBABAABBBAAABABBABABABABBAAAABBBAABBAAABBBAABABABBBAABAABAABBBBAABBAAABBABBAABBAABABABBAAABABAABBAABBABAB
*A12.04 BABABAABABABABBAABABBBAABABABABAAABBBABAABABABABBBAABABAABBAABABBBAABABABBAABABABBAABABABABABAABABABBBAABABAABBABAABBAABBBAABABABABAABBABABABBAAAABBBAABBABAABBABABABBAABAABABBABBAABAABABBABA-ABBAABBAABAABBBAABAABBAABBABAABBAABBABABAABBA-AABBBAAABABBABABABABBAAAABBABABBAAABBBAABABABBBAABBAAAABBBBAABAABABBABAABBBAABABABABAABABAABBABBAABAB
*A12.05 BABABAABABABABBAABABBBAABABABBAABABAAABBABABABABBBAABABAABBAABABBBAABAABBAABABBABBAABBAABABABAABABABBBAABABAABBABAABBAABBBAABBAABAABABBABAABBBAABABABAABBABAABBABABABBAABAABABBAABABBAABABBABABABBAAABABBAABBBAAAABBBAABBABAABBAABBABABAABBABAABABABABABBABABABABBAAAABBABABBABABABAABABABBBAABBAAAABBBBAABAABBBAABAABBBAABABABABAABABAABBBBAAABAB
*A12.06 BABAABABBAABABABABABBBAABABABBAABABABABAABABABABBBAABABAABBABAABBBAABAABBAABABBABBAABBAAABBABAABABABBBAABABAAABBBAABABABABABBBAABAABAABBBAABBBAABABAABABBABABBAABABABBAABAABABBAABABBAABBBAABABABAABABABBAABBBAAAABBAABBBAABABABABBABABAABBAABBAABABABABAABBBABBBBAAAABBABABBABABABAABABABBBAABBAAABABBBAABAABBBAABAABBBAABABABBAAABABAABBBBAAABBA
*A12.07 BABAABABBAABABABABABABBABA-BBBAABABABABAABABABABBB-ABABAABBAB-ABBBAABAABBAABABBABBAABABAABBABAABABABBBAABABAAABBAABBABABABABB-AABAABABBABAABBBAAABBABABBBABABBAABABABBAABAABABB-ABABBAABBBAABABABAABBAABBAABBAABAABBAABBBAABABABABBABABABABAABBABBABABABBAABBABABBAAAABBABABBABABABAABABABBBAAABBAABABBABABAABBBAABAABBBAAAABBBBAAABABAABBBBAAABBA
*A12.08 BABAABABBAABBAABABABABBABAABBBAAABBABBBAABABABBABBAAAABBABBABAABBAAABAABBAABABBABBAABAABABABBAABABABBBAAABABAABBAABBABABABABBBAABAABABBABAABBBAAABBAAABBBABABBAABABABBAAABABABABABABBAABBBABBABAAABBBAABAABBBAABBAABABBBBAABBBAAABBABABABABAABABABABAABBBAABBABABBAAAABBABABBABABABAABBBAABBAAABBAABABBABABBAABBAABAABBBAAAABBBBAABBAAAABBBBAAABBA
*A12.09 BABAABABBAABBAABABABBABABAABBBAAABBABABAAAABABBABBAAAABBAABBBAABBBAABAABBAABABBABBAABAABABABBAABAAABBBAAABABAABBAABBABABABABBBAABAABABBABAABBBAAABBAAABBBAABBBAABABABBAAABABABABABABBAABBAABBABAAABBBAABAABBBAABBAABAABBBAABBBAAABBABABABABAABABABABAABBBAABBABABBAAAABBBBAABABABABAABBBAABBAAABBAABABBABABBAABBAABABAABBAAABBBBAABBAAAABBABABABBA
*A12.10 BABAABABBAABBAABABABAABBBAABBBAAABBABAABABBAABBABABABAABBABABAABBBAABAABABABABABABABBAABABBABAABBAABBBAAABABAABBAABBABBBABABBBAAAABBABABBBAABBAAABABAABBBAABBABAABBAABABABABABBAABABBAABBBAABABAAABBBAABBABAABABBAABBABAABABBBAAABBAABABAABBBAABABABBA-BABABBABABAABABABBBAABABABABAABBBAABBAABABABBAABABABBAABBAABBAAABBABABABBAAABBAAABBABABAABB
*A12.11 BABABAABBAABBAABABABAABBBAABBABAAABBBAABABBAAABBBABABAABBABABAABABABBAABABABABABABABBAABABBABAABBAABBBAAAABBABBAAABBBAABABABBBAAAABBABABBBAABBAAABABAABBBAABBABAABBAABABABABABBAABABBAABBBAABAABAABBBAABBABAABABBAABBABAABABABBAAABBABABAABBBAABABABAABBABABBABAAABBABABBBAABABBAAABABBBAABBAAAABBBBAABABABBAABBAABABAAABBBABAABBAABBAABABABBABAAB
*A12.12 BAABBAABBAABBAABABABAABBAABBBABAAABBBAABABBAAABBBABABAABBABAABBABABABAABABABABABABABBAABABBABABABABAABBAABABBBBAAABBBAABBBAABBABAABBABABBBAABBABABABABBBBAABBBBBBBBAABABBBBBABBAABABBAABBBAABAABAABBBAABBBAAABABBABABABAABABABBAAABBABABABBABAABABBAAABBABBABABAAABBABABABBAAABBAAABABBBAABBAAABABBBAABABABBAABAABBABAAABBBABAABBAABBAABABABBABAAB
*A12.13 BAABBAABB-ABBAABABABAABBAABBBABAAABBBAABABBAAABBBABABAABBABAABBABABABAABABABABABABABABABABABBABABABAABBAABABABBABAABBAABBBAABBAAAABBABABBBAABAABABABAABBBAABABBAABBAABABABABABBAABABBAABBBAABAABAABBBAABBBAAABABBABABABAABABABBAAABBBAABABBABAABABBAAABBABBABABAAABBABABABBAAABBAAABABBBAABBAAABABBBAABABABBAABAABBABBAABBBABAABBAABBAABABABBABAAB
*A12.14 BAABBAABBAABBAABABABAABBAABBBABAAABBBAABABBAAABBBABABAABBABAABBAAABABAABABABABABABABABABABABBABABABAABBAABABABBABAABBAABBBAABBAAAABBABABBBAABABAABABAABBBAABABBAABBAABABABABABBAABABBAABBBAABAABAABBBAABBAAAABABBABABABABAABABBAABBAABABABBABBABABBAAABBABBABABAAABBABABABBAAABBAABBABBBAABBAAABABBBAABAABBBAABAABBABAAABBBABAABBAABBAABABABBAAABB
*A12.15 BABABAABBAABBAABABABAABBAABBBAABAABBBAABABBAAABBBABABAABBABAABBAAABBBAABBBABABABABBAABABABABBABABABAABBAABABABBABAABBAABBBAABBAAAABBABABBBAABABAABABAABBBAABABBAABBAABABABABABBAABBABAABBBAABAABAABBBAABBAABABABBABABABABAABABBAABBAABABABBABAABABBABAABBBAAAABBAABBABABABBAAABBAAABABABABBBAAABABABBABAABBBAAAABBBABAAABBBABAABBAABBAABABABBAAABB
*A12.16 BABABAABBAABBAABABABAABBABBABAABAABBBAABABBAAABBBABABAABBABAABBAAABBBAABBBAAABABABBAABABABABBABABABBABBAABABABBABAABBAABBBAABABAAABBABABBBAABABAAAABAABBAAABABBAABBAABABABABBBAAABBABAABBBAAABABAABBBAABAABBABABBABABABABAABABBAABBAABABABBABAABABBABAABBBAAAABBAABBABABBBAAAABBAAABABABABBBAAABABABBABABABBAAAABBBABAAABBBABAABABBABAABABABBAAABB
*A12.17 BABABAABBAABBAABABABAABBABBABAABAABBAABBABBAAABBBABABAABBABAABBAAABBBABABBAAABABABBAAAABABABAABABABAABBAABABABBABAABBAABBAABBABAAABBABABBBAABABABAABABBBAABBABBAABBAABABABBABBAAABBABAABBBAABAABAABBBBAAAABBABABBABABABABAABBABAABBAABABABBABAABABBABAABBBAAAABBABABAAABBBAAAABBAAABABABABBBAABBABBBAABABABAABAABBBABAAABBBABAABABAABAABABAABBAABB
*A12.18 BABABAABBAABABBAABABAABBABBABAABBABAAABBABBAAABBBABABAABBABAABBAABBABABABBAAABABABBAABABABABAABBBABAABBAABABABBABAABBAABBAABBABAAABBABABBBAABABABAABAABBAABBABBAABBAABABABBABBAAABBABAABBBAABAABAABBBBAAAABBABABBABABABABAABBABAABBAABABABBABAABABBABAABBBAAAABBABABBAABBBAAAABBAAABABABABBBAABAABBBAABABABAABAABBBABAAABBBABAABABAABBABABAABBAABB
*A12.19 BABABAABBAABABBAABABAABBABBABAABAABBAABBABBAAABBBABABAABABBAABBAABBABABABBAAABABABBAABABABABAABBBABAABBAABABABBABAABBAABBAABBABAAABBABABBBAABABABAABAABBAABBABBAABBAABABABBABBAAABBABAABBBAABAABAABBBBAAAABBABABBBBABABABAABBABAABBAABABABBABAABABBABAABBBAAAABBABABBAABBBAAAABBAAABABABABBBAABAABBBAABABABAABAABBBABAAABBBABAABABAABBABABAABBAABB
*A12.20 BABABAABAABBABBAABABAABBABBABAABAABBAABBABBAAABBBABABAABABBAABABABBABBAABBAAABABBBAAABABBAABAABBBABAABBAABABABBABBAABAABBAABBABAAABBABABBAABBABABAABABBAAABBABBAABBAABABABBABBABABBABAABBAABBABAABABBBAAABBAABABAABABABABAABBABAABABABABABBABAABBABABAABABBAAABBABAABAABBAABABBBAAABABBABBBABABAABBBAABABABAABAABBBABAAABBBAABABABBABAABBAAABBAABB
*A12.21 BABABAABAABBBABBABABAABBAABBABABAABBBAABABBAABBABABABAABABBAABABABBABBAABBAAABABBBAAABABAABBAABBBBAAABBAABABABBABBAAAABBBAABBBAABABAABABBAABBAABBBABBBAAAABBABABABBAABABABBABAAAABBABABBBAABBABAABABBBAAABBAABABABBABABABAABBABABAABABBAABBAAABBBABAABABABBABABAABABBAABBBAAABABBAABABAABBBABABAABBBAABABABAABAABBBABAABABBAABBBAABABAABBAAABBAABB
*A12.22 BABABABA-ABBAABBABABA-BBAABBABABAABBBAABABBAABBABABAABABABBAABABABBAABBABBAAABABBBAAABABBAABAABBBBAAABBBABABABBABBABAABBBAABBBAABABABBAABAABBAABABABBBAAAABBABABBABAABABABBABAABABBAAABBBAABBABAABABBBAAABBAABABABBABABABBABAABBBAABABBAABBAAABBBAAAABABABBABABAABABBAABBABAABABBAABABAABBBABABBAABBAABABABAABAABBBABAABABBAABBAAABABAAABBAABBAABB
*A12.23 BABABABAABABAABBABABAABBAABBBBABAABBAABBABBAABBABABAABABABBAABABABBAABBABBAAABABBBAAABABBAABAABBBBAAAABBABABABBAABBAAABBABABABABBAABBBAABAABBAABABABBBAAAABBBBAABABAABBAABBABAABABBAAABBAABBBABAABABBAABABBAABABABBABABABBAAAABBBAABABBAABBAAABBBBAAABABABBABBAAABABBAABBABAABABBAABBAAABBBABABBAABBAABAABAABBAABBBABABAABBAABBABABABAAABBBABAAABB
*A12.24 BABABABAABABAABBABABAABBAABBABABAABBAABBAB-AABABBABAABABABBAABABBBAAABB-BBAAABABBABAABABBAABAABBBBAAAABBABABABBAABBAAABBABABABABBABBBBAABAABBAABABABBBAAABABBAABBABAABBAABBABAABABBAAABBAABBBABAABABBAABABBAABABABBABABABBAAAABBBAABABBAABBAAABBBBAAABABABBABBAABBAABBAABABABBABBAABBAAABBBABABBAABAABBAABBAABAABBBABABAABBAABBABABAABAABBBABAAABB
*A12.25 BABABABAABABAABBABABAABBAABBABABAABBAABBBBAAABABBABAABABABBAAABBBBAAABBABBAAABABBABAABABBAABAABBBBAAAABBABBAABBAABBAAABBABABABABBAABBBAABAABBAABABABBBAAABABBAABBABAABBAABBABAABABBAAABBAABBAABBABABBAABABBAABABABBABABABBAAAABBBAABABBAABBAAABBBBAAABABABBABBAABBAABBAAAABBBBABBAABBAAABBBABABBAABAABBAABBAABAABBBABABAABBAABBABABAABAABBBABAAABB
*A12.26 BABABABAABABAABBABABAABBAABBABABABBAAABBBBAAABABBABAABABABBAAABBBBAAABBABBAAABABBABAABABBAABAABBBBAAAABBABBAABBAABBAAABBABABABABBAABBBAABAABBBAAABABBBAAABABBAABBABAABBAABBABAABABBAAABBAABBAABBABBABAABABBAABABABBABABABBAAAABBBAABABABABBAAABBBBAAABABABBABBAABBAABBAAAABBBBABBAABBAAABBBABABBAABAABBAABBAABAABBBABABAABBAABBABABAABAABBBABAAABB
*A12.27 BABABABABBAAAABBABABBABAAABBABABABBAAABBBBAAABABAABBABABABBAAABBBBAAABBABBAABBAABAABABABBAABAABBBAAAAABBABBAABBAABBAAABBAABBABABBAABBBAABAABABABABABBABAABABBAABBBBAABAAABBABAABABBAAABBAABBAABBABBABAABAABBABABBBAABABABBAAAABBBAABABABABBAAABABBAAABABAABBBBAABBAAABBAAABBBBABABBABAAABBBABABBAABAAABBAABAABAABBBABABAABBAABBABABAABAABBABBAAABB
*A12.28 BABABABABBAAAABBABABBABAAABBABABABBAAABBBBAAABABAABBABBAABBABAABBBAAABBABBAABBAABAABBBAABAABAABBBABABABBABBAABBAABBAAABBAABBABABBAABBBAABAABABABABBABABAABABBAABABBABBAAABBABAABABBAAABBAABBAABBABBABAABAABBABABBBAABABABBAAAABBBAABABABABBAABBABBAAABABAABBBBAABBAAAABBBABABBABABBABAAABBBABABBAAAABBBAABBAABABBABABABAABBAABBABABAABAABBABBAAABB
*A12.29 BABABABABBAAAABBABABBABAAABBABABABBAAABBBBAAABABAABBABBAABBABAABBAABABBABBAABBAABAABBBAABAABAABBBABABAABABBAABBAABBAAABBAABBABABBAABBBAABAABABABABBABABAABABBAABABBABBAAABBABAABABBAAABBAABBAABBAABBBABAAABBABABBBAABABABBAAAABBBAABABABABBAABBABBAAABABAABBBBAABBAAAABBBABABBABABBABAAABBBABABBAAAABBBAABBAABABBABABABAABBAABBABABAABBAABABBAAABB
*A12.30 BABABABABBAAAABBABABBABAAABBABABABBAAABBBBAAABABAABBABBAABBABAABBAABABBABBAABBAABAABBBAABAABAABBB-BABAABABBAABBAABBAAABBAABBABABBAABBBAABAABABABABBABABAABBABAABABBABBAAABBABAABAABAAABBAABBAABBAABBBABAAABBABABBBAAAABBBBAAAABBBAABABABABBAABBABBAABAABAABBBBAABBAAAABBBABABBABABBABAAABBBABABBAAAABBBAABBAABABBAAABBBAABBAABBABABAABBAABABBAAABB
*A12.31 BABABABAABABAABBABABBABABAABABABABBAAABBBBAAABABAABBABBAABABBAABBAABABBAABBABBAABAABBBAAAABBAABBBABABBAAAABBABBAABBAAABBAABBABABBAABBBAABAABABABABBABABAABBABBAAABBABBAAABBABAABAABBBAABAABBAABBAABBBABABABAABABBBAAAABBBAABAABBBAABABABABABABBABBAABAABAABBBBAABBAAAABBBAABBBABABABBAAABBBABABBAAAABBBAABBAABABBAAABBBAABBAABBABABAABBAABABBAAABB
*A12.32 BABABABAABABAABBBAABBABABAABABABABBAAABBABBAABABAABBABBAABABBAABBAABABBAABBABBAABAABBBAAAABBAABBBABABBAAAABBABBAABBAAABBAABBABABBAABBBAABAABABABABBABABAABBABBAAABBABBAAABBABAABAABBBAABAABBAABBAABBBABABABAABABBBAAAABBBAABAABBABABAABBABABBBAABBAABAABAABBBBAABBAAAABBBAABBBABABABBAAABBBABABBAAAABBBAABBAABABBAAABBBAABBAABBABABAABBAABABBAAABB
*A12.33 BABABABAABABAABBBAABBBAABAABBBAAABBAABBAAABBABA-AABBA-BAABABBAABBAABABBAABBA-BAABAABBBAAAABBAABBBABAABABABBAABBAABBABAABAABBABABBAABBBAABBAAABABABBABABAAABBBBAAABBABBAAABBABAA-ABABBAABABBAAA-BAABBAABABABAABABBBAAAABBBAABAAB-ABABAA-BABABBBAABBAABAA-AABBBBAAABABAABBBAABBBABABABBABABABABABBAAAABBBAABBBAABBAAAABBBAABBAABBABABAABBAABABBAABBA
*A12.34 BABABABAABABAABBABABBBAABA-BBBAAABBAABBABAABABABAABBABBAABABBAABBAABABBAABBAABBABAABBBAAAABBAABBBABAABABABBAABBAABBABAABABBAABBABAABABBABBAABBAAABBABABAABBBBBAAABBABBAABBAABAABABABBAABABBAAABBAABBAABBBABAABBAABAAABBABAABAABBABABAABBABABBBAABBAABAABBABABBAAABABAABBBAABBBABABABBABABABABAABABAABBBAABBBAABAABAABBBABABAABBABAAABBBAABBABAABBA
*A12.35 BABABABAABABBAABABABABBABAABBBAAABBABBAAAABBABABAABBAABABAABABABBAABABBAABBAABBABAABABABAABBAABBBABABAABABBAABBAABBABAABABBABBAAAABBABABBBAABBAAABBABABAABABBBAAABBABBAABBAABAABABABBBAAAABBABBAAABBAABBBABAABBAABABA-BABAABAABBBBAAAABBABABBABABBAABAABABBABABAABABAABBBBAABBAABBBABABABABABAABABABABBAABBBAABAABAABBBABABAABBABAABABBAABBABAABBA
*A12.36 BABABABAABABBAABABABABBABAABBBAAABBABBAAAABBABABAABBABBABAABABABBAABABBAABBAABBABAABABABAABBAABBBABABAABABBAABBAABBAABABABBABBAAAABBABABBBAABBAAABBABABAABABBBAAABBABBAABBAABAA-ABABBBAAAABBABBAAABBAABBBABAABBAABABBABABAABAABBBBAAAABBABABBABABBAABAABABBABBAABBAAAABBBBAABBAABBBABABABABABAABABABABBAABBBAABAABAABBBABABAABBABAABABBAABBABAABBA
*A12.37 BABABABAABABBAABAABBABBABAABBBBAABBABBAAAABBABABAABBABBABAABABABBAABABBAABBAABBABAABAB-BAABBAABBBBAABABBABBAABBAABBAABABABBABBAAABABABABABAABBAAABBABABABAABBBAAABBABBAABBAAAABBBBAABBAAAABBABBAAABBAABBBABAABBAABABBABABAABAABBABABAABBBAABBABABBAABAABABBABBAABBAAAABBBBAABBAABBBBBABABABABAABABABABBAABBBAABAABAABBBABABAABBABAABABBAABBABAAABB
*A12.38 BABABABAAAABAABBABBAABBABAABBABAABBAABBAABBABBABAABBABBABAABABABBAABABBABBAABABABBAABBAAAABBAABBBBAAAABBABBAABBAABBAABABBBAABBAABBAAABABABABBBAAABBABABABABABBAAABBABBAABBAABAABBBAABBAAAABBBAAAAABBAABBBABAABBAABABBBBAAABBAABBABABABABBAABBBBABBABBAABBBAABBAABBAAAABBBBAABAAABBBABAAABABAABABABABABABABBBAABAABAABBBABABAABBABAAABBBAABBABAABBA
*A13.01 BBAABBAAABABAABBBABAABBAABBAABBABBAABABABAABAABBABABBAABAABBBABABBAABABAABABABABABBABABABAABAABBBBAABBAABBABAABBBBAAAABBABABAABBAABBABABBBAAABBBBAABBBAAABABBAABABABBBAABABABABAAABBBAABABBAABAAABBABABABABABABAAABBABBABAABBAABBABABAABBABAAABBABABABBABBAAAABBABBABAABBAABBAAABBBBAABABABABABAABBBAAAABBABBAABBAABAAABBAABABBABAABBAAABBBABAABAB
*A13.02 BBAABBAAABABAABBBABAABBAABBAAABBBBAABABABAABABABABABBAABAABBAABBBBAABABABAABBBAAABBABBAABAABAABBBABABBAABBAABAABBBAAAABBABABAABBAABBABABBBAAAABBBBAABBAAABABAABBABABBAABBABABABAAABBBAABABBAABBAABBABABABAABBABAAABBABBAAABBBAABBBAABAABBBAAAABBABABABBABBAAAABBABABBAABBAABABABBABBAABABABABABAABBBAAAABBABBAABBAABABABBAABABBABABBAAAABBBABAABAB
*A13.03 BBAABBAAABABABABBABAABBAAABBAABBBBAABAAABAABABABABABBAABAABBAABBBBAAAABBBABBBBAAAABBBBAABAABAABBBABABBAABBAABAABBBAAAABBABABAABBAABBABABBBAAAABBBBAABBAAABABABBAABABBAABBBAABABAAABBBAABAB-AABBAABBABABABAABBABAAABBABBAAABBBAABBBAABABABBAAAABBABABABBABBAABABAABABBAABABBAABABBABBAABABABABABAABBBAAAABBABBAABBAABABABBAABABBAABBBAAAABBBABAABAB
*A13.04 ABABBBABABABABABBABAABBAAABBAABBBBAABABAABABABABABABBAABAABBAABBBBAAAABBBABABBAAAABBBBAAABABBABABABAABABBAABBAABBAABAABBABABAABBAABBABABBBAABAABBBAABABAABABABBAABABBAABBBAABABAAABBAABBABBAABBAABBABABABAABBABAAABBABBAAABBABABBBAABABABBAAAABBABABABBABABABABAABABBAABABBAABABBAABBABABABABABAABBBAAAABBABBAABBAABABABAAABABBAABBBAAAABBBABABAAB
*A13.05 ABABBAABABABABABBABAABBAAABBAABBBBAABABAABABABABABABBAABBAABBAABBBAAAABBBAABBBAAAABBBBAAABABBABABABAABABBAABBAABBAABAABBAABBAABBAABBABABABABBAABBBAABABAABABABBAABABBAABBBAABBAAAABBAABBABABABBAABBABABABAABABBAAABBBABAABABABABBBAABABABBAAABABABABABBABABABABAABABBAABABBAABABBAABBABABABABABAABBBAAAABBABBAABBAABBAABABABABBAABBBAAAABBBBAABAAB
*A13.06 ABABBAABABBBABABBABAABABAABBAABBBBAABABAABABABABABABBAABBAABBABBBBAAAABBBAABBBAAAABBBBAAABABBABABABABBAABAABBAABBAABBAABAABBAABBAABBABABABABBAABBBAABABAABABABBABAABBAABBBAABBAAAABBAABBABABABBABBBAAABABAABABBAAABBBABAABABABABBBAABABABBAAABABABABABABBABABABABBABBAABABBAABABBAABBABABABABABAABBBAAABBAABBAABBAABBAABABABABBAABABBAAABBBBAABAAB
*A13.07 ABABBAABABBAABABBABAABABAABBAABBBBAABABAABABABBAABABBABABAABBABABBAAABABBAABBBAAAABBBABAAABBBAABBABABBAABAABBBAABAABBAABABABAABBABBAABABBAABBAABABABBABAABABBABABAABBAABBAABABBABAABBAABABABABBABBAAAABBBAABABBAABBBA-BBABABABABBABA-ABABBAAABABABABABAB-BAAAABBABABBAABABBAABABBAABBABABABABABAAABBAAAABBBBAABAABABBABBAAABABAABBBABAAABBBBAABAAB
*A13.08 ABABBABAABBAABABBABAAABBAABBAABBABBABABAABABABBAABBABABABAABBABABBAAABABBAABBAABAABBBABAAABBBAABBABABBAABAABABBABAABABABABABAABBABBAAABBBAABBAABABABBABAABABBBAABAABBBAABAABABBABAABBAABBBAAABBABAABAABBBAABABBAAABBAABBABABABABABBABABABBAAABBAABABABABBBAAAABBBBAAAABBABABABABBAABBABABABABABBAABBAAAABBABBABAABABBABBAAABABAABBBABAAABBBBAABAAB
*A13.09 ABABBABAABBAABABBABAAABBAABBAABBABABBABAABABABABAABBBABABAABBAABBBAAABBABAABBAABAABBBABABAABBAABBABABBAAABABABBABAABABABABABAABBABBAAABBBAABBAABABABBABAABABBBAAABABBBAABAABABBABAABBAABBBAABABABAABAABBBAABABBAAABBAABBBBBAABABABBABABABBAAABBAABABABABBBAAAABBBBAAAABBABABABABBAABBABABABBAABBAAABABAABBABBABBAAABBABBAAAABBAABBBABAAABBBBAABAAB
*A13.10 ABABBAB-ABBAABABBABAAABBAABBAABBABABBABAABABABABAABBBABABAABBA-BBBAAABBA-AABBAABAABBBABABAABBAABBBAABBAAABABAABBBAABABABABABA-BBABBAAABBBAABAABBABABBABAABABBBAAABABBBAABAABABB-BABABAABBBAABABABAABBABABAABABBAAABBA-BBABBAABABABBABABAABAB-BBAABABABAB-BAAAABBBBAAAABBABABABBABAABBABABABBAABBAAABABAABBABBABBAAABBABBAAAABBAAABBABAAABBBBAABAAB
*A13.11 ABABBABAABBAABABBABAAABBABAB-ABBABABBABAABABABABAA-BBABABAABA-ABBBAAABBAAABBBAABAABBBABABAABBAABBBAABBAAABABAABBBAABABABABABAABBABBAAABBBAABAABBABABBABAABABBBAAABABBBAAB-ABABB-BABABAABBBAABABABAABBABABAABABBAAABBAABBABBAABABABBABABAABABABBAABABABABBBAAAABBBBAAAABBABABABBABAABBABABABBAABBAABBAAAABBABBAABABABBABBAAAABBAABBBABAAABBBBAABAAB
*A13.12 ABBAAABBABBABAABBABAAABBABABAABBABABBABAABABABABABABBAABBABAABABBBAABABAAABBBAABBAABBABABAABBAABABBABBAAABABAABBBBAAABABAABBAABBABBABABABAABAABBABBABBAAABABABABABABBAABBBAAABBABABABAABBBAABABAAABBBBAAAABBABBABABAABABBBAAABBAABBABABAABABABBAABABBAABABBAABABBABABAABABABABABBAABBAABBAABABABABABABAABBAABBBAABABBABBAAAABBAABBBABAABABBBAABAAB
*A13.13 ABBAAABBABBABAABBABAAABBABABABABABABBBAAABBAABA-ABABBAABBBAAABABABABBABAABABBAABBAABBAABBBAABBAAABBAABABABABAABBBBAAABBAAABBABABBABABABAABABAABBABBABBAABAABABABABABBAABBBAABABABABABAABBBAABABAABBABBAAABABBABABABAABABBBAAABBABBAABABAABABABBAAABBBAABABBAABBABABABAABAABBABABBAABBAAABBABABABABBBAAAABBAABBBAABBBAABABAAABBAABBABBAABABBBAABAAB
*A13.14 AABBAABBABBABAABBABAAABBABABABABABABBBAAABBAABABABABBAABBBAAABABABABBABAABABBAABBAABBAABBBAABBAAABBAABABABABAABBBBAAABBAAABBABBABABABABAABABAABBABBAABBABAABABABABABBAABBBAABABABAABBAABBBAABABAABBABBAAABABBABABABAABABBBAAABBABBAABABAABABABBAAABBBABAABBAABBABABABAABAABBABABBAABBAAABBABABABABBBAAAABBBABABAABBBAABABAAABBAABBABBAABABBBAAAABB
*A13.15 AABBAABBABBABAABBABAAABBABABABABABABBBAAABBAABABABABBAABBBAAABABABABBABAABABBAABBAABBAABBBAABBAAABBAABABABABAABBBBAAABBAAABBABBABABABABAABABAABBABBAABBABAABABABABABBAABBBAABABABAABBABABBAABABAABBABBAAABABBABABABAABBABBAAABBABBAABABAABABABBAAABBBABAABBAABBABABABAABAABBABABBAABBAAABBABABABABBBAAAABBBABABAABBBAABABAABBAAABBABBAABAABBAAAABB
*A13.16 AABBBAABABBABAABBABAABABABABABBABAABBABAABBABAABBAABAABBBBAAABABABAABBAAABABBABABAABBAABBBAABAABABBABBAABAABABBAABBAABBAAABBABBABABABABAABABAABBABBAABBABAABABABABABBAABBBAABABABAABBABABBAABABAABBABBAAABABBABAABBAABBABBAAABBAABABBAABABABABBAABBABABAABBAAABBBABABAABBABABBABBAABBAAABBABABABABAABBAABBBABAABABBBAABABAABBAAABBABBAABABBBAAAABB
*A13.17 AABBBAABABBABAABBABAABABABABBBAABAABBABAABBABAABBAABBAABABBAABABABBABBAAABABBABAABABBAABBAABAABBABBABBAABABAABBAABBAABBAAABBABBABABABABAABABBAABABABABBABAABABABABBABAABBABABABABAABAABBBBAABABAABBABBAAABBABAABABBAABBABBAAABBABAABBAABABABB-BAAB-ABAB--BBAAABBBABABAABBABABBABBAABABABABABABBAABAABBAABBBABAABABABBABABAABBAAABBABBAABABABBAABBB
*A13.18 AABBBAABABBABAABBABAABABAABBBBAABAABBABAABBABAABBAABBAABABBAABABBAABBBAAABABBAABABABBAABBAABAABBABBABBAABAABABBAABBAABBAAABBABBABABABABAABABBAABABABABBAAABBAABBBBAABAABBABABABABAABAABBBBAABABAABBABBAAABBABAABABBAAABBBAABABBABAABBAABABABBABAABBAABBAABBAAABBBABAABABBABABBABBAABABABABABABBAABAABBAABBBABAABABABBABABAABBAAABBABBAABABABBAABAB
*A13.19 AABBBABAABBABAABBABAABABAABBBBAABAABBABAABBABAABBAABBAABABBAABABBAABBBAA-ABBBAABABBAB-ABBAABAABBABBABBAABAABABABABBABABAAABBA-BABAABBABAABABBAABABABABBAAABBAABBBBAABAABBABABAB-BAABAABBBBAAAABBABBABBAAABBABAABABBAAA-BBAABABBABAABBA-BABAB-ABAABBAABBAABBAAABBBAB-ABABAABBBBABBAABABABABAABBBAABAABBAABBBABABAABABBABABAABBAAABBABBAABABABBAABAB
*A13.20 AABBBABAABBABAABBABAABABAABBBAAABAABBABAABBABAABBAABBAABABBAABABBAABBABAAABBBAABBABABBABBAABAABBABBAABABBAABABABABBABABAAABBABBABAABBABAABABBAABABABABBAAABBAABBBBBABAABBBAABABAAABBAABBBBAAAABBABBABBAAABBABABBABBAAABBBAABABBAAABBBAABABABBABAABBAABBAABBAAABBBABABAABAABBBBABBAABABABABAABBBAABAABBABBABABABABBABBABABAABBAAABBABBABBAAABBAABAB
*A13.21 AABBBABAABBABAABBABAABABAABBBAABBAABBABAABBABAABBAABBAABABBAABABBAABBABAAABBBAABBABABBAABABAABBAABBAABABBAABABABABBABABAAABBABBABAABBABAABABBAABABABABBAAABBAABBABBABAABBBAABABAAABBAABBBBAAAABBABBABBAAABBAAABBABBAAABBBAABABBAAABBBAABABABBABAABBAABBAABBAAABBBABABAABAABBBBABBAABABBAABAABBBAABAABBABBABABABAABABBABABAABBAAABBABBABBAAABBAABAB
*A13.22 AABBBAABABBABAABBABAABABAABBBAABBAABBABAABBA-AABBAABBAABABB-ABABBAABBABAAABBBAABBABABBAABABAABBAA-BAABABBAABABABABBABAABAABBABBABAABBABABBAABAABABBAABBABABAAABBBABABABABBAABABAAABBAABBBBAAAABBABBABBAAABABAABBABBAAABBBAABABBAAABBBAABAABBBABAABBAABBAABBABABAAABBBAABAABBBAABBAABABBAABAABBBABAABABABBABABABAABABBABAABABBAAABBBBBABBAAABBAABAB
*A13.23 AABBBAABABBABAABBABAABABAABBBAABBAABBABAABBABAABBAABBAABABBAABABBAABBABAAABBBAABBABABBAABABAABBAABBAABABBAABABAAABBABAABAABBABBABAABBABABBAABAABABBAABBABABAAABBBABABABABBAABAABAABBAABBBAABAABBABBABBAAABABAABBABBAA-BBBAABABBAAABBBAABAABBBBAAABBAABBAABBABABAAABBBAABAABBBAABBAABABBAABAABBBABAABABABBABABABAABABBABAABABBAAABBBABABBAAABBAABAB
*A13.24 AABBBAABABBABAABBABAAABBAABBBBAABAABBABABBAABAABBAABBAABABBABBAABAABBABAABBABBAABABABBAAABBAAABBABBAABABBAABBBAAABBABAABABABAABBAABBAABBBABABABAAABBABBAAABBBABABABABABABABABAABABABAABBBAABAABBABBABBAAABABAABBABBAAABBBAABABBAAABBBBAAAABBBBAAABBAABBAABBABABAAABBBABABAABBABABAABABBAABAABBBABABAABBABABABABAABABBABABAABBAAABBABBABBAABABAABAB
*A13.25 AABBBAABAABBBAABBABAAABBAABBBBAABAABABBABBAABAABBAABBAABABBABBAABAABBABAABBABBAABABABBAAABBAAABBABBAABABBAABBBAAABBABAABABABAABBAABBAABBBABABABAAABBBBAAAABBBABBBABABABABABABAABABABAABBBAABAABBAABBBBAAABABAABBABBAAABBBAABABBAAABBBBAAAABBBBAAABBAABBAABABBABAAABBBABABAABBABABAABABBAABABABBBAABAABBABABABBBAABABBABABAABBAABABABBABBAABABAABAB
*A13.26 AABBBAABAABBBAABBABAAABBAABBBBAABAABABBAABABBAABBAABBAABBBAABBAABAABBBAAABBABBAABABABBAAABBAAABBABBAABABBAABBBAAABBABAABABABAABBAABBAABBBABABABAAABBBBAAAABBBABABABABABABABABAABABABAABBBAABABABAABBBBAAABABAABBABBAABBBBAABABBAAABBBBAAAABBBBAAABBABABAABABBBAAAABBBABABAABBABABAABABBAABABABBBAABAABBABABAABBAABABBABABAABBAABABABBABBAABABAABAB
*A13.27 BABABABAAA-BBAABBABAAABBBAABBBAABAABABBAAABBBAABAABBBAABABBABBAABAABBBAAABBABBAABABABBAAABBABAABABBABBAABAABBBAAABBABABAABABAABBAABAAABBBABABABAABBABABAAABBBABABABABABABABABAABABABAABBBABAABABAABBBBAAABABABBAABBAABBABAABABBAAABBBBAAAABBBBAAABBABABAABABBBAAAABBBABABAABBABABAABABBAABABABBBAABAABBABAAABBBAABAABBBABAABBAABABABAABBAABABAABAB
*A13.28 BABABA-AAABBBAABBABAAABBBAABBBAABABAABBAAAB-BAAAAABBBAABABBABBAABAABBBAAABBABBAABABABBAAABBABAABABBABBAABAABBBAAABBABABAABABAABBABBAAABBBABABABAABBABABAAABBBABABAAABABABABABAABABABAABBBABAABABAABBBBAAABABABBAABBAABBABAABABBAAABBBBAAAABBBBAAABBABABAABABBBAAAABBBABABAABBABABAABABBAABABABBBAABAABBABAAABBBAABAABBBABAABBAABABBBAABBAABABAABAB
*A13.29 BABABABAAABBBAABBABAAABBABABABBABABAABBAAABBBAABAABBBAABABABBAABBAABBBAAABBABBAABABABBAAABBABAABABBABBAABAABBABAABBABABABAABAABBABBAAABBBABABABAABBABABAAABBBABABBAABAABBABABAABABABAABBBABAABABAABBBBAAABABABBAABBAABBABBAAABBAAABBBBAAAABBBBAAABBABABAABABBBAAAABBAABBBAABABBABAABABBBAAABABABABBAABBABAAABBAABBBAABBAABABBAABABBBAABBAABABAABBA
*A13.30 BABABABAAABBBAABBABAAABBABABABBABABAABBAAABBBAABAABBBAABABABBAABBAABBBAAABAABAABBBAABBAAABBABAABABBABBAABAABBABAAABBBABABAABAABBABBAAABBBABABABAAABBBABABABABABABBAABAABBABABAABABABAABBBABAABABABBABBAAABABABBAABBAABBABBAAABBAAABBBBAAAABBBBAAABBABAABABABBBAAAABBAABBBAABABBABAABABBBAAABABABABBAABBABAAABBAABBBAABBAABABBAABABBBAABBAABABAABBA
*A13.31 BAABBABAABBABAABBABAAABBABABABBABABABBAAAABBBAABABABBABBABABBAABBAABABBABBAABAABBBAABAABABABBAABABBABBAAAABBBAABAABBBABABAABAABBAABBABBAABBABABAAABBABBABABABABABBAABAABBBAABAABABABABABBABAAABBABBABBAAABABAABBABBAABBABAABAABBAABBBABABAABBABAABBABAABABABBBAAAABBAABBBABABABABAABABAABBABABBBAABAABBAABABABAABBBAAAABABBBAAAABBBAABABABAABBABBA
*A13.32 BAABBABAABBABAABBABAABABABABABABBABABBAAAABBBAABABABAABBABABBAABBAABABBABBAABAABBBAABAABABABBAABABBABBAAAABBBAABAABBBABABAABAABBAABBABBAABBABABAAABBABBABABABAABABBABAABBBAABABAABABABABBABAAABBBABABBAAABABAABBAABBABBABAABAABBBAABBABABAABBABAABBABAABBAABBBAAABBABABABABABABABABBABAABBABABBBAAABABBAABABABAABBBABAABABBBAAAABBBAABABABAABBABBA
*A13.33 BAABBABAABBABAABBABAABABABABABABAABBBBAAAABBBAABABABAABBABABBAABBAABABBABBAABAABBBAABAABABABBAABABBABBAAAABBBAABAABBBABABAABAABBAABBABBAABBABABAAABBABBABABABAABABBABAABBBAABABAABABABABABBAAABBBABABBAAABABAABBAABBABBABAABAABBBAABBABABABBBABAABABBAABBAABBBAAABBABABABABABABABABAABAABBAAABBBAAABABBAABABABAABBBABAABABBBAAAABBBAABABABAABBABBA
*A14.01 A-ABBAABBABABBAAABABBBAAAABBBBAABAABAABBBBAAAABBBAABABBABAABABBABBAAABBAAABBBBAABAABABBBBAABABBAAABBBBAABAABBAABBBAAABBAABABBABABBAAABABAABBBAABABBABABABAABBBAAAABBBAABABBABBAAAABABBAAABBABAABAABBABBABBAAABBAABBAAABBAABBAABBABABABBAAABBBAABBABAABABBABABABABABAABABBABABABAABABABABABBABAABABABABBBAABABAABBABAABAABBABBABABAAABBBBAAAABBBAAB
*A14.02 ABABAABBBABABBAAAABBBBAAAABBBBAABAABAABBBBAAAABBBAABABBABAABABBABBAAABBAAABBBBAABAABABABBAABABBAAABBBBAABAABBAABBBAAABBAAABBBABABBAAABABAABBBAABABBABABABAABBBAAAABBBAABABBABBAABABABBAAABBABAABAABBABBABBAAABBAABBAAABBAABBAB-BABABABBAAABBBAABBABAABABBABABABABABAABABBABABABAABABABABABBABAABABABABABABBABAABBABAABAABBABAABABAAABBBBAAAABBBAAB
*A14.03 ABABAABBBABAABBAAABBBBAAAABBBBAAAABBAABBBAABAABBBAABABBABAABABBABBAAABBAAABBBBAABAABABBABAABABBAAABBBBAABAABBAABBBAAABBAAABBBABABBAAABABAABBBABAABBABABABAABBBAAABBBBAABABBABBAABABABBAAABBABAABAABBABBABBAAABBAABABAABBABBAABBAABBAABBAAABBBAABBABAABABBABABABABABAABABBABABABBABABABABABBABABAABABABABABBABAABBABAABAABBBBAAABBAAABBBBAAAABBBBAB
*A14.04 ABABAABBBABAABBABAABBBAABABABBAAABABAABBBAABAABBBAABABBABAABABBABBAABBAABABABBAAABABABBABAABABBAAABBABABBAABABABBBAAABBAAABBBABABBAAABABAABBBABAABBABABABAABBBAAABBABAABBABAABABBABABAABABBAABABAABBABBABBAABABAABABAABBABBAABBAABBAAABBAABBBABAABBAABABBABAAABBBABAABBABABAABABABABABAABBBABABAABAABBBAABABBAABBABAABBABABBAAABBAABABBBAAAABBBBAA
*A14.05 ABABAABBAABBABBABAABBABABABABBAA-BABAABBBAABAABBBAABABBABAABABBAABABABABBABABBAAABABABBABAABABABAABBABABBBAAABABBBAAABBAABBABABABBAAABABBABABABABABABBAABAABBBAAABBABAABBABAABABBABABAABABBAABABABBABABABBAABABAABABA-BBABBAABABABBAAABBAABBBABAABBAABAABAABAABBBAAAABBABABAABABABABABAABBBABABAABAABBBAABABABABBABAABBABABBAAABBAABABBBAABAABBBAA
*A14.06 ABABAABBAABBABBABAABBABABABABBAAABBBAABBBBABAABBBAABABBABAABABBAABABBBAABABABBAAABABABBABAABABABAABBABABBBAAABABBBAAABBAABBABABABBAAABABBABABABABABAABAABAABBBAAABBABAABBABAABABBABABAABABBAABABABBABABABBAABABAABABAABBABBAABABABAAAABBAABBBABAABBAABBABAABABBABBAAABBABABAABABABABABAABBBABABBABAABBBAABBBABABBABAABBABAABBAABBAABABBBAABAABBBAA
*A14.07 BBAAAABBAABBABBABAABBABABABABBAAABABBBAABBAAAABBBAABABBABAABABBAABABBBAABABABBAAABABABABBAABABBAAABBABABBBAAABABBBAAAABBABBAB-BABBAAABABBABABABAABBAABABAABBBBAAABBABAABBABAABABBABABAABBABAABABABBABABAAABBBABAABABA-BBABBAABABAABBAABBAABBBABAABBAABBA-AABABBABBAAAABBBABAABBBAAABABABABBABAABABAABBBAABABABBAABBAABBABAAABBABBAABABBBAABABABAAA
*A14.08 BBAAAABBAABBABBABAABBABABABABBAAABABBBAABBAAAABBBABAABBABAABABBAABABBBAABABABBAAABABABABBAABABBAAABBABABBBAAABABBBAAAABBABBABABABBAAABABBABABABAABBAAAABAABBBBAAABBABAABBABAABABBABABAABBABAABABABBABABAAABBBABAABABABBBABBAABABAABBAABBAABBBABAABBAABBABAABABBABBAAAABBBABAABBBAAABABABABBAAABAABAABBBAABABABBAABBAABBBAAAABBABBAAABBBABABABABAAB
*A14.09 BBAAAABBAABBABBABAABBABABABABBAAABABBBAABBAAAABBBABAABBABAABABBAABABABBABABABBAAABABABABBAABABBAAABBABABBBAAABABBBAAAABBABBABABABBAAABABBABABABAABBAABABAABBBBAAABBABAABBABAABABBABABAABBABAABABABBABBBAAABBBABAABABAABBABBAABABAABBAABBAABBBABABABAABBABAABABBABBAAAABBBABAABBBAAABBABBAABBAABAABAABBBAABABABBAABBAABBBAAAABBABBAABABBABABABABAAB
*A14.10 BBAAAABBAABBABBABAABBABABABABBAAABABBBAABBAAAABBBABAABBABAABABBAABABABBABBAABABABAABABABABABABBAAABBABABBBAABAABBAABAABBABBABABABBAAABABBABABABAABBAABABAABBABABABBABAABBABAABABBABABAABBABAABABABBABBAAAABBBABAABABAABBABBAABABABBAAABBBABABABABABABBAA-AABABBABBAAAABBBABAABBBAAABBABBAABBAABBAAAABBBAABABABBAABBAABBBAAAABBABBAABABBABABABABAAB
*A14.11 BBAAAABBAABBABBAAAABBBBABABABBAAABABBBAABBAAAABBBABAABBABAABABBAABABABBABBAABABABAABABABABABABBAAABBABABBBAABAABBAABAABBABABBBAABABAABABBABABABAABBAABABAABBABABABBABAABBABAABABBABABAABBABAABBAABBABBAAAABBBABAABABAABBABABABABABBAABABBABABABABABABBAAABABABBAABBAAABBBABAABBBAAABBABBAABBAABBAAAABBBAABABABBAABAABBBBAAAABBBBAABBABBABABABABAAB
*A14.12 BBAAAABBAABBABBAAABBBABABABABBAAABABBBAABBAABAABBABAABABBAABABBAABABABBABBAABABABAABABBAABABBBAAAABBABABBAABBAABBAABAABBABABBBAABAAAAABBBAAABAABABBAABABAABBABABABBABAABBABAABABBABAAAABBABAABBAABBABBAAAABBBABAABABAABBABABABABABBAABABBBBABABABBAABBAAABABABBAABBAAABBBABAABABBAABBABBAABBAABBAAAABBBBAAABABBAABAABBBBAAAABBBBAAABABBABAAABBBAAB
*A14.13 BBAAABBAAABBABBAAABBBABABABABBAAABABBBAABABABAABBABAABABBAABABBAABABABBABBAABABABAABABBAABABBBAAAABBABABABABBAABAABBAABBABABBBAABABAAABBBABABAABABBABBAAAABBAABBABBABAABBABAABABBABAABABBABAABBAABBABBAAAABBBABAABABAABBABABABABABBAABABBABABABABBAABBAAABABABBAABBAAABBBABAABABBAABBABBAABBAABBAAAABBBBAAABABBAABAABBBBAAABABBBAAABABBABAAABBBAAB
*A14.14 BBAAABBAAABBABBAABBABABABBAABBAAABABBBAABABAABBABAABABABBAABAAB-ABABABBA-BAABAABBAABABBAABABBBAAAABBABAAABABBAABAABBBABAAABBBBAABABAAABBBABABAABABBABBAAAABBAABBABBABAABBABAABABBABABBAABABAABBAABBABBAAAABBBABAABABAABBABABABABABBAABABBABABABABBAAABABABABABABABBAAABBBABAABABBAABBABBAABBAABBAAAABBBBAAABABBAABAABBBBAAABABBBAAABABBBAAAABBBAAB
*A14.15 BBAAABBAAABBABBAABBABABABBAAABABABABBBAABABAABBABAABABABBAABAABBABABBBAABBAABAABBAABABBABBAABBAAAABBABBAABABABABAABBBABABABABBAABABAAABBBABABAABABBABBAABABAAABBBABABABABABABBAABABABBAABAABABBABBAABBAAABABBABAABBABAABABABABABABBAABBABABABABABBAAABABABABABABBBBABAABBABAABABABABBABBAABBAABBAAAABBBABAABABBABABAABBBAAABABBBAAAABBBBAAAABBBAAB
*A14.16 BBAAABBAABBABBAAAABBBABABBAAABABABABABABBABABABABAABABABBAABAABBABABBBAABBAABAABBAABABBAABBAAABBAABBABBAABABBAABBAABBAABBAABBBAABABAAABBBABABAABABAABBAABABAAABBBABABABAABBABBAABABABBAABAABABBABABABBAAABABABBAABBABAABABABABABABBABAABBABABAABBBAAABABABABABABBBAABAABAABBABABABABBAABBABBAAABBAABABBABAAABBBABABAABBBAAABABABABAABBBBAAABBABAAB
*A14.17 BAABABBAABBABBAAAABBBABABBAAABABBAABABABBABABABABAABABABBAABAABBABABBBAABBAABAABBAABABABABBAAABBAABBABBABAABBAABBAABBAABBAABBBAABABAABBABABABAABBBAAABBABABABABABABABABAABBAABAABABABBAABAABABBABABABBAAABABABBAABBABAABABABABABABBABAABBAAABAABBBAAABABABABABABBBAABAABAABBABABABABBAABBABBAAABBAABABBABAAABBABBABAABBBAAABABABABAABBBBAAABBABBAA
*A14.18 BAABABBAABBABBAAAABBBABABBAAABABBAABABABBABABABABAABABABBAABAABBABBABBAABBAABAABBAABABABABBAAABBAA-BABBABAABABABBAABBAABBAABBBAABABAABBABABABAABBBAAABBABABABABABABABABAABBAABABBABABBAABAABABBABABABBAAABABABABABBABAABABABABABABBABAABBBAABAABBBAAABABABABABABBBAABBAAAABBABABABABBAABBABBAAABBAABABBABAAABBABBABAABBBAAABABABABAABBBAABABBABBAA
*A14.19 BAABABBAABBABAABAABBABBABAABABABBAABABABBABAABBABAABABABBAABABBAABABABBABAABBBABBAABABABABBAAABBAABBABBABAABAABBBAABBAABBAABBBAABABAABBABABABAABBBAAABBAABBABAABBABABABAABBABBAABABABBAABAABABABABBABBAAABABABABABBABBAAABABABABABABAABBBBAABAABBBAAABABABABBAABBABABBAAAABBABABABABBABBAABBAAABBAABABBBAAAABBABBABAABABBAABABBBAAAABBBBAAABBABAAB
*A14.20 BAABABBAABBABAABAABBABBABAABABABBAABABABBABAABB-BAABABABBAABABBAABABABBABAABABABBAABABABABBAABBAAABBABBABAABAABBBAABBAABBAABBBAABABABBAABABABAABBBAAABBAABBABAABBABABABAABBABBAABABABBAABAABABABABBABBAAABABABABABBABBAAABABABABABABAABBABAABAABBBAAABAB-BABBAABBBBABBAAAABBABABABABBABBAABBAAABBAABABBBAAAABBABBABAABABBAABABBBAAAABBBBAAABBABAAB
*A14.21 BAABBABAABBABABABABAABBBBBAAABABBAABABABBABABABAABBAABABBAABABBAABABABBAABABBAABBBABABABBABAABBAAABBABBABABAAABBBAABBAABBAABBBAABAABBBAABAABABABABABAABABABABAABBABABBAAABBABBAABBAABBAABAABABABABBAABABABABABBAABAABBAAABABABABABABAABBBBAABAABBABAABBAABBABAABBBAABBAAAABBABABABABBAABABBBAAAABBABBABBAAAABBBBAAABABBBAAAABBBBAAAABBBBAAABBABAAB
*A14.22 BAABBABAABBABABABABAABBAB-AABBAABAABABABBABABABAABAAABABBAABABBAABABABBAABBABAABBBAABAABBABAABBABABAABBABABAAABBBAABBABABAAAB-AABAABBBAABAABABABABABBABABABABAABBBBABBAAABBABBA-BBAABBAAAABBA-ABABBAABABABBAA-BABBAAB-AAAB-B-BABABAB-B-BABB--A-BBABAA--B--BAAABBBBA-BBAAAABBABABABABBAABABBBAAAA-BBABABBAABAAB-BAAABABBBAAAABBBBAAAABBBBAAABBAB-AB
*A14.23 BAABBABAABBABABABABAABBABBAABBAABAABABABBABABABABBAAABABBAABABBABBAAABBAABBABAABBBAABAABBABAABBABABAABBABABAAABBBAABBABABBAABBAABAABBBAABAABABABABABBABABABABAABBABABBAAABBABBAABBAABBAAAABBABABABBAABABABBAABBABBAAB-AAABABABABABBA-BABABBABAABBABAABAB-ABBAABBBBAABBAAAABBABABABABBAABABBBAAAABBBABABBAABAABBBAABAABBBAAAABBBBAAAABBBBAAABBABAAB
*A14.24 BABABABAABBABABABABABBAABBAABBAAABABABABBABABABABBAAABABBAABABBABBAAABBAABBABAABBBAABAAABAABABBABABABBAABABAAABBBAABBABABABABBAABAABBBAABAABAABBABABBABABABAAABBBABABBAAABBABBAABABABAABAABBABABABBAABABABBAABBABBAABBAABAABABABABBAABABABABBAABBABAABABAABBAABBBBAABBAAABABABABABABBAABABBBAAAABBBABABBAABAABBBAABAABBBAAAABBBBAAAAABBBAAABBABAAB
*A14.25 BABABABAABBABABABABABBAABBAABBAAABABABABBABABABABBAAABABBAABABBABBAAABBAABBABBAABBAABABABAABABBABABABBAABABAAABBBAABBABABABABBAABAABBBAABAABAABBABABBABABABAAABBBABABBAAABBAABBABABABAABAABBABABABBAABABABBAABBAABABBBAABAABABABABBAABABABABBAABBABAABABAABBAABBBBAABBAAABABABABBAABBAABABBBAAAABBBABABBAABAABBBAABAABBBAAAABBBBAAABABBBAAAABBBAAB
*A14.26 BABABABAABBABABABAABBBAABAAABBAAABABABABBABABABABBAAABABBAABABBAABBAAABBABBABBAABBAABABABAABABBABABABBAABABAAABBBAABBABABABAABBABAABBBAABAABAABBABABBABABABAAABBBABABBAAABBAABBABABABAABAABAABABABBAABABABBAABBAABABBABABAABABBAABBAABABABABAABBBAABABABAABBAABBBBAAABAAABBAABABBAABBAABABBBAAAABBBAABBBAABAABBBABBAABBBAAABABBBAAABABBBAABAABBAAB
*A14.27 BABABABAABBABABABAABBBAABAABBBAAABBBABABBABAAABABBAABBAABAABABBAAABBAABBABAABBAABBAABABABAABABBABABABBAABABAAABBBAABBABABABAABBABABABBAAABABAABBABABBABABABAAABBBABABBAAABBAABBABABABAABABBAABABABBAABABABBAABABABABBABABAABABBAABBAABABABABAABBBAABABABAABBAABBBBAAABBAABBAABABBAABBBABABBBAAAABBBAABABBABAABBBAABAABBBAAABABBBAAABABBBAABAABBAAB
*A14.28 BABABABAABBABABABAABABBABAABBBAA-BABABABBABABABABBAABBAABAABABBAAABBAABBABBABBAABBAABABABAAAABBABABABBAABABAAABBBAABABBABABAABBABABABAABABABABABABABBABABABAAABBBABABBAAABBAABBABABABAABBBBAABABABBABAABABABABABABABB-BABAABABBAABBAABABABABAABBBAABABABAABBAABBBBAAABBAABBAABABBAAABBABABBBAAAABBBAABABBABAABBBAABAABBBAAABABBBAAABABBBAABAABBAAB
*A14.29 BABABABAABBABABABAABABBABAABBBAAABABABABBABABABABBAABAABBAABABBAAABBAABBABBABBAABBAABABABBAAABBABABABBAABABABAABAAABABBABABAABBABABABAABABABABABABABBABABABAAABBBABABBAAABBBABBABABABBAABABAABABABBABAABABABABABABABAABAAABBABBAABBAABABABABAABBBAABAABBAABBAABBBBAAABBAABBAABABBAAABBABABBBAAAABBBAABABBABAABBBAABAABABBAABABBAABABABBBAABAABBAAB
*A14.30 BABABABAABBAAABBBAABABBABAABBBAAABBAABABBABABABABBAABABABAABABBAAABBAABBABBABBAABBAABABABBAAABBABABAABBABABABAABBAABABBAAABBABBABABABAABABABABABAABBBABABABAAABBBABABBAAABAAABBABABABBAABABAABABABBABAABABABABABABBBB-BAAABBABBAABABABABABABAABBBAABAABBAABBAABBBBAAABBAABBAABABBAAABBABBABBAAAABBBAABABBABAABBBAABAABABBAABABBAABABABBBAABAABBAAB
*A14.31 BABAAABBABBAAABBBAABABBA-AABBBAAABBAABABBABABABABBAABABABABAABBAAABBAABBABBABABABBAABABABBAAABABBABAABBABABABAABBAABAABAAABBABBABABABAABABABABBAAABBBABABABAAABBBABABBAAABBAABBABABABABABABAABABABBABAABABABABABAABBBABAAABBABBAABABABBAABABAABBBAABAABBAABBAABBBBAABBBAABBAABBBAAAABBABBABBAAAABBBABAABBABAABBBAABAABABBABBAABAABABABBBAABAABBBAA
*A14.32 BABAAABBABBAAABBAABBABBABAABBBAAABBAABABBABABABABBAABABABABAABBAAABBAABBABBABABABBAABABABBAAABABBABAABBABABAAABBBBAAAABBAABBABBABABABAABABABABBAAABBBABABABAAABBBABABBAABABAABBABABABABABABAABABABBABAABABABABABAABBBABAAABBABBAABABABBAABABBABABAABAABBAABBAABBBBAABAABABBAABBBAAABBAABBABBABAABBBABAABBABAABBBAABAABABBABBAABAABABBABBAABAABBBAA
*A14.33 BAABBABAABBAAABBAABBABBABAABBBAAABBAABABBAABAABBBBAABABABABAABAABBAAAABBABBABABABBAAABABBBAAABABBABAABBAABBAAABBBBAAAABBAABBABBABABABAABABBAABBAAABBABBABABAAABBABBABBAABABAABBABABABABABABAABABABBABAABABBBABABABABABBABAABABBAABABABBABBAABABABAABAABBBAABABBABBAABAABABAAABBBAAABBAABBABAABAABBBABAABBABAABBBAABAABABBABBAAABABABBABBAABAABBBAA
*A14.34 BAABBABAABBAABBAAABBABBABAABBBAAABBAABABBAABAABBBBAABABABABAABABBBAAAABBABBABABABBAAABABBBAAABABBABAABBAABBAAABBBBAAAABBAABBABBABABABAABABBAABBAAABBABBABABAAABBABBABBAABABAABBABABABABABABAABABABBABAABAABBABABABABABBABAABABBAABABABBABBAABABABAABAABBBAABABBABBAABAABABABABBBAAABBAAABBBAABAABBBABAABBABAABBBAABAABABBABBAAABABABBABBAABAABBBAA
*A15.01 BAABBABAAABBBAABBBAABBAABABAAABBAABBBBAAABBABAABBAABBAABABBABAABBABAAABBBABAABBAABABABBAABABAABBBBAAABBABBAABBAAABABAABBBABABBAAABABBBAABAABBBAABAABBBAAABABABBABBAABAABBAABABBAABABABBAAABBAABBABABABABAABBAABBABABBBAAABBAABABABABBBAABBAABABAAABBABABBBAABAABBAABBBAAAABBABAABBABABBAABABBABBAAABABABABABBAABBABBAAABBAABABBBAABBAABAABBABABABA
*A15.02 BAABBABAAABBBAABBBAABABABABAAABBAABBBBAAABBABAABBAABBAABABBABAABBABAAABBBABABABAABABABBAABABAABBBBAAAABBBBAABBAAABABAABBBABABAABABABBBAABAABBBAABAABBBAAABABABBABBAABAABBAABABBAABABABBAAABBAABBABABABABAABBAABBABABBBAAABBAABABABBABABABBAABABAAABBABABBBAABAABBAABBBAAAABBABABABABABBAABABBABBAAABABABABABBAAABBABBAABBABBAABBAABBAABAABBABABABA
*A15.03 BBAABAABAABBAABBBBAABABABABAAABBAABBBBAAABBABAABBAABBAABABBABAABBABAAABBBABBBABAABABABBAABABAABBBBAAAABBBBAABBAAAABBABBABABABAABABABBABAABABBBAABAABBBAAABABABBABBAABAABBAABABBAABABABBABABAAABBABABABABBABAAABBABABBBAABABAABABABBABABAABBABABABAABABABBBAAAABBBAABABBAAABBABABABABABAABBABBABABAABABABABABBAAABBABBAABBABBAABBAABBAAAABBBABABBAA
*A15.04 BBAABAABAABBAABBBBAABABABABAAABBAABBBBAAABBABAABBAABBAABABBABAABBABAAABBBABABABAABABABBAABABABABBABAAABBBBAAB-BAAABBABBABAABBAABABABBABAABABBBAABAABBBAAABABABBABABABAABBAABABB-ABABA-BABABAABABBBAAABABBABAABBABBAABB-ABABAABABABBABABAABBABABAAABBABA-BBAAAABBBAABABBAAABBABBBAAABABAABBABBABABAABABABABABBAAABBABBAABBABBAABBAABBAAAABBBABABBAA
*A15.05 BBAABAABAABBAABBBBAABABABABAAABBAABBBBAAABBABABABABAABABABBABAABBABAAABBBABABABAABABABBAABABABABBABAAABBBBAABABAAABBAAAAAAAABAABABABBABAABABBBAABAABBBAAABABAABBBABABAABBAABABB-ABABABBABABAAB-BAAAAABABBABAABBABBAABB-ABABAABABABBABABAABBABABAAABBABABBBAAAABBBAABBBAAAABBABBBAAABABAABBABBABABAABABABABABBAABBBABBAABBABBAABBAABBAAAABBBABABBAA
*A15.06 BBAABAABAABBAABBBBAABABABABAAABBAABBBBAAABBABABABABAABABABBABAABBABAAABBBABABABAABABABBAABBAABABBABAAABBBBAABABAAABBABBABAABBAABABABBABAABABBBAABAABBBAAABABAABBBABABAABBAABABBAABABABBABABAABABBBAAABABBABAABBABBAABBAABABAABABABBABABAABBABABAAABBABABBBAAAABBBAABBBAAAABBABBBAABBAAAABBABBABABAABABABABABBAABABABBAABBABBAABBAABBAAAABBBABABBAA
*A15.07 BBAABAABAABBAABBBBAAABBABABAAABBAABBBBAAABBABABABABAABABABBABAABBBAAAABBBABABABAABABBABAABABABABBABAAABBBBAABABAAABBABBABAABBAABABABBAABABABBBAABAABBBAAABABAABBBABABAABBAABABBAABABAABBBABAABABBBAAABABBABAABBABBAABBAABABAABABABBABABAABBABAABAABBABABBBAAAABBBAABBBAAAABBABABABBBAAAABBABAABABAABABABABABBAABABABBAABBABBAABBAABBAAAABABAABBBAA
*A15.08 BBAAABABAABBABBABABAABBABABAAABAABABBBAAABBABABABABAABABABBABAABBBAAAABBBABBBABAABABBABAABABABABBABAAABBBBAABABAAABBABBABAABBAABABABBAABABABBBAABAABBBAAABABAABBBABAAAABBAABABBAABABAABBBABAABABBBABABABBABAABBABBAABBAABABAABABABBABABAABBABAABAABBABABBBAAAABBBAABBBAAAABBABABABBBAAAABBABBABBAAABABABBAABBAABABABBAABBABBAABBAABBAAAABBBAABBAAA
*A15.09 ABABABABBAABABBABABAABBABBAAABBAABABBBAAAABBBABABABAABABABBAABABBBAAAABBBABABAABABABBABAABABABABBABAAABBBBAABABAAABBABBABBAABAABABABBAABABABBBAABAABBBAAABABAABBBABAABABBAABBABAABABAABBBABAABABBAABABABBABAABBABBAABBAABABAABABABBABABAABBABAABAABBABABBBAAAABBAAAABBAAAABBABABABABABAABBABBABBAAABABABBAABBAAAABBBAAABBABBAABBAABBAAAABBBAABBAAB
*A15.10 ABABABABBAABABBABABAAABBBBAA-BBAABABBABAAABBABBABABAABBAABBAABABBBAABAABBAABBAABABABBABAABABABABBABAAABBBBAABABAAABBABBABBAAABABABBAABABABABBBAABAABBBAAABABAABBABBAABABBAABBBA-ABABA-BBAABBBABABAABABABBABAABBABBAABB-ABABAABABABABBABAABBAAABBAABBABAB-BAAAABBABBABBAAAABBABABABABABAABBABBABBAAABABABBAABBAABABBBAAABBABBAABAABBABAAABBAABBBAAB
*A15.11 ABABABABBAABABBABABABAABBBAAABBAABABBABAAABBABABBAABABBAABBAABABABBABAABBAABBAABABABAABBABABABABBABAAABBBBAAABBAAABBBBAABBAAABABABBAABABAABBBBAABAABBBAAABABAABBABBAAABBBAABBBAAABABABBAAABBBABABAABABABBBAAABBABBAABBAABABAABABABABBABAABBAAABBAABBABABBBAAAABBABBABBAAAABBABABABAABBBAABABBABBAAABABABBAABBAABABBBAAABBABBAAABABBABABAABAABBBAAB
*A15.12 ABABABABBAABABBABABABAABBBAAABBAABABBABABABAABABBAABBABAABBAABABABBABAABBAABBAABAABBAABBABABABAABABAAABBBBABBBAAABBABABABBAAABABABBAAABBAABBBBAAABABBBAAABABAABBABBAAABBBAABBBAAABABABBAAABBBABABAABABBBBBAAABBABBAABBAABABAABABBAABBABAABBAAABBAABBABABBBAAAAABAABBBBAAAABBABABABAABBBAABAABBBAAAABBAABBAABBAABABBBAAABABBBAAABABBABABABAAABBBAAB
*A15.13 ABABABABBAABBABABABABAABBBAAAABBABABBABABABAABABBBAABABAABBABAABBBAABAABBAABBAABAABBBABABAABABABBABAAABBABABBBAAABBABABABABABBAAABBAAABBABABBBAAABABBBAAABABAABBBABAAABBBAABABBAABABABBAAABBBABABAABABABBAABABBABBAABBAABAABABABBAABBABAABABBABABABAABABBBAAAABBAABBBBAAABABABABABBAABBAABAABBBBAAABABBBAAABBAAABBBAABAABBBBAABBAABABABBAAAABBBAAB
*A15.14 ABABABABBAABBABABABABBAABBAAAABBABABBABABABAABABBB-ABABAABBAB-ABBBAABA-B-AABBAABAAB-BABAAABBBAABBABAAABBABABBBAAABBABABAABBAB-AAABBAAABBABBABBAAABABBABAABABAABBBABAAABBBAABABBAABABABBAAABBBABABAABABABBAABABBABBAAB--ABAABABABBAABBABAABABABBABAB-ABAB-BAAAABBAABBBBAAABABABABABBAABBABAAABBBBAAABABBBAAABBAAABBBAABAABBBBAABBAABABABBAAAABBBAAB
*A15.15 ABABABABBABABABAABBABBAABBAAAABBABABBABABABABBAABBAABABAABBABAABBBAABAABBAABBAABAABBBABAAABBBAABBABAAABBABABBBAAABBABABAABBABBAAABBAAABBABBABBAAABABBABAABABAABBAABBAABBBAABABBAABABBABAAABBBABABAABABABBAABABBABBAABBAABAABABABBAABBABAABABABBABABAABABABABAABBAABBBBAAABABABABABBAABBABAAABBBBAAABABBBAAABBAAABBBAABAABBBBAABBAABABABBAAAABBBAAB
*A15.16 ABABABABBABABABAABBABBAABBAAAABBABABBABABABABBAABAABBABAABBABAABBBAAABABBAABBAABAABBBABAAABBBAABBABAAABBABBABBAAABBABABAABBABBAAABBAAABBABBABBAAABABBABAAABBAABBAABBAABBBAAAABBAABABBABAABBABABABAABABABBAABABBABBAABBAABAABABABABABBABAABABABBABABAABABABABAABBAABBBBAAABABABABABBAABBAABAABBBBAAABABBBAAABBAAABBBAABAABBBBAABBAAABBABBAAAABBBAAB
*A15.17 ABABABABBABABABAABBABBAABAABAABBABABBABABABABBAABAABBABAABBABAABBBAAABABBAABBAABAABBBABAAABBBAABBABAAABBABBABBAAABBABABAABBABBAAABBAAABBABBABBAAABABBABAAABBAABBAABBAABBBAABABBAABABBAABABBABABAABABABABBAABABABBBAABBAABAABABABABABBABABAABABBAAABBABABABABAABBAABBBBAAABABABABABBAABBABAAABBBBAAABABBBAABABAAABBBAABAABBBBAABBAAABBABBAAAABBBAAB
*A15.18 ABABABABBABABABABBAABBAABAABAABBABABBABABABABBAABAABBABABABABAABBBAAABABBAABBAABAABBBABAAABBBAABBABAAABBABBAABBAABBABABAABBABBAAAABBAABBABBABBAAABABAABBAABBAABBAABBAABBBAABBABAABABBAABABBABABAABABABABBBAAABABBBAABBAABAABABABABABBABABAABABBAAABBABABABABAABBBAABBBAAABABBABAABBAABBABAAABBBBAAABABBBAABABAAABBBAABAABBABBABBAAABBABBAAAABBBAAB
*A15.19 ABABABABBABABABABBAABBAABAABAABBABABAABBBABABBAABAABBABABABAAABBBABAABABBAABBAABAABBBABABBAABAABBABAAABBABBAABBAABBABABAABBABBAAAABBAABBABBAABBAABABAABBAABBAABBAABBAABBBAABBABAABABBAABBBBABABAABABABABBBAAABABBBAABBAABAABABABABABBABABAABABBAAABBAABBABABAABBBAABBBAAABABBABAABABABBABAAABBBBAAABABBAABBABAAABBBAABAABBABBABAABABBABBAABABABBAA
*A15.20 AABBABABBABAABBABAABBBAABAABAABBBAABAABBBABABBAABAABAABBBAABAABBBABAABABAABBBBAAAABBBBAABBAABAABBABAAABBABABAABAABBABBAAAABBABBAAABBBABAABBAABBAABABAABBAABBABABAABBAABBABABAABBBBAABAABBABAABBAAABBABABBBAAABABABBABBAABBAAABABABABBBAABAABABBABAABAABBABABBAABBAABBBAABBAABABAABAABBBABAABABBBAABBAABAABBABAAABBBAABAABBABBAABABABBABBAABBAABBAA
*A15.21 BABAABABABBAABBABAABBBAABAABAABBBAABAABBBABABBAABAABAABBAABBAABBBABAABABAABBBBAAAABBBBAABBAABAABBABAAABBABABAABBABBABBAAAABBABBAAABBBABAABBAABBAABABAABBAABBABABAABBAABBABABABBABBAABAABBABAAABBAABBABABBBAAABABABABB-AABBAAABABABABBBAAABABABBAAABBAABBABABBAABBAABBBAABBAAAABAABAABBBABAABABBABABABABAABBABAAABBBABAAABBABBAABABBABABBAABBAABBAA
*A15.22 BABAABABABBAABBABAABBBAABAABAABBBAABAABBBABABBAABAABAABBAABBAABBBABAABABAABBBBAAAABBBBAABBAABAABBABAAABBABABAABBABBABBAAAABBABBAAABBBABAABBAABBAABABAABBAABBAABBABABAABBABABABBABBAABAABBABAAABBAABBBBABBBAAABABABABBBAABBAAABABABABBBAAABABBBBAAABBAABBABABBAABBAABBBAABBAAABBAABAABBBABAABABBABABABABABABABAAABBBABAAABBABBAABABBABABBAABBAABBAA
*A15.23 BABAABABABBABABABAABBBAABAABAABBBAABAABBBABABBAABAABAABBAABBAABBABBAABABAABBBBAAAABABBAABBAABAABBAABAABBABABAABBABBABBAAAABBABBAAABBBABAABBAABBAABABAABBAABBAABBABABAABBABABABBAABABBBAABABAAABBAABBBBAAABABABABABABBBAABBAAABABABABBBAAABABABBAAABBAABBABABBAABBAABBBAAABABABBAABAABBBABAABABBABABABABABABABAAABBBABAAABBABBAABABBABABBAABBAABBAA
*A15.24 BABAABABABBABAABBAABBABABAABAABBBBAAAABBBABABABABAABAABBAABBAABBABBAABABAABBBBAAAABBBBAABBAAABABBAABBAABABABAABBABBAABABBAABABBABABABABAABBABBAAAABBAABBAABBAABBABABAABBAABBABBAABABBBAABBAAAABBAABBBBAAABABABABABABBBAABBAAABABABABBBAAABABABBAAABBAABBBBAABABABAABBBAAABABABBBAABAABBABABAABBBAABABABABAAABBABBABAABAABBABBAABBABABAABAABBAABBAA
*A15.25 BABAABABABBABAABBAABBABABAABAABBBBAAAABBBABABABABAABAABBAABBAABBABBAABABAABBBBAAAABBBBAABBAAABABBAABBAABABABAABBABBAABABBAABABBABABABABAABBABBAAAABBAABBAABBAABBABABAABBAABBABBAABABBBAABBAAAAABAABBBBAAABABABABABABBAAAABABABABABABBBAAABABABBAAABBAABBBBAABABABAABBBAAABABABBBAABAABBABABAABBBAABABABABAAABBABBABAABAABBABBAABBABABAABABBBAABBAA
*A15.26 AABBABABABBAABABBAABBABABAABAABBBBAAAABBAABBABBABBAABAABAABBAABBABBAABABAABBBBAAAABBBBAABBAAABABBAABBAABABAABABAABBAABABBAABAABBBABAAABBBBAABBAAAABBAABBABABAABBABABAABBAABBABAAAABBBBAABBAAAABBAABBBBAAABABABABABABBBAAABABABABBAABBBAAABABABBAAABBAABBBBAABABABAABBBAAABABBABBAABAABBBAABAABBBAABABABABAAABBAABBBAABAABBABBAABBABABAABABBBAABBAA
*A15.27 AABBABABABBAABABBAABBABABAAAAABBBBAAABBAAABBABABBAABBAABAABBAABBABBAABABAABBBBAAABBBBBAABBAAABABBAABBAABABABBABAABABABABBAABAABBBABAAABBBBAABBAAAABBAABBABABAABBABABABABAABBABABAABBBBAABBBBAABBAABBBBAAABABABABABABBBBAABABABABBAABBBAAABABABBAAABBAABBABABBABAABABBAABABBABABBAABAABBBAABAABBBAABABABABAAABBAABBBAABAABBABBAABABBAABAABBBBAABBAA
*A15.28 AABBABABABBAABABBAABAABBBAABAABBBBAAABBAAABBABABBBAABAABAABBAABBABBAABABAABBBBAABBAABBAABBAABAABBABABABAABABBABAABABAABBBBAAAABBBABABAABBBAABBAAAABBBABAABABAABBABABABABABABAABBAABBABABABBAAABBAABBABABABABABABBBAAABBAABABABABBAABBBAAAABBABBAAABBAABBABABBABAABABBAABABBABABBAABABABBAABAABBBAABABAAABBAABBAABBBABAAABBABBAABABBAABAABBBBAAABAB
*A15.29 AABBABABABABABABBAABAABBBAABAABBBBAAABBAAABBABABABBABAABAABBAABBABBAABABAABBBBAABBAABBAABABABAABABBAAABBABABAABBAABBAABBBBAAABABBABABAABABABABBABAABBAABABABAABBABABABABABABAABBAABBABABABBAAABBAABBABABABABABABBBAAA-BABAABABABBAABABABAABBABBAAABBABBAABABBABAABABBBABABBABBABABBABABBAABAABABBABABAAABBAABBBABABABAAABBABABABABBAABAABBBBAAABAB
*A15.30 AABBABABABABABABBAABAABBBAABAABBBBAAABBAAABBABABABBABAABAABBAABBABBAABABAABBABBABBAABBAABABABAABABBAAABBABABAABBAABBAABBBBAAABABBABABAABABABABBABAABBABAABABBAABABABABABABABAABBAABBABABBBAAAABBAABBABABAABBABABABBAABBABAABABABBAABABABABABABBAAABBABBAABABBABAABABBBAAABBABBABABBABABBAABAABABBABABAAABBAABBBAABBABAAABBABABABABBAABAABBBBAAABAB
*A15.31 AABBBBABABABABABBAABBAAABAABAABBBBAAABBAAABBABABABBABAABAABBAABBABBAABABAABBAABBABABBBAABBAABAABABBAAABBABABAABBAABBAABBBBAAABABBABABAABABABABBBBAABBBAAABABBAABABABABABABABAABBAABBABABBBAAAABBAABBABABABBABAABABBAABBABAABABABBAABABABABABABBAAABBABBAABABBABAABABBBAAABBABBABABBABABBAABAABABBABABAAABBAABBBAABBABAAABBABABABABBAABAABBBBAAABAB
*A15.32 AABBBAABABABABABBAABABBABAABAABBBBAAABBAAABBABABABBABAABABABAABBABBAABABAABBAABBABABBBAABBAABAABABBAAABBABBAAABBAABBAABBBBAAABABBABABAABABABABABAABBBBAAABABBAABABABABABABABAABBAABBABABBBAAAABBAABBABABABBABAABABBAABBAABABBBAABAABABABABABABBAAABBABBAABABBABAABABBBAABABABBABABBBAABBAABAABABBABABAAABBAABBABABBABAABABABABABABAABBAABBBAABBAAB
*A15.33 AABBBAABABABABABBAABABBABAABAABBBBAAABBAAABBABABABBABAABABABAABBABBAABABAABBAABBABABBBAABBAABAABABBAABBAABBABAABAABBAABBBBAAABABBABABAABABABBBABAABBBBAAABABBAABABABABABABABAABBAABBABABBBAAAABBABBAABABABBABAABABBAABBAABABBBAAAABBBAABABABABAAAABBABBAABABBABAABABBBAABABABBABABBBAABBABBAABABBABABAAABBAABBABABABBAABABAABBABABAABBBBBBBAABBAAB
*A15.34 BABABAABABABABABBAABABBAAABBAABBBBAAABBAAABBABABABBABAABABABBAABABBAAABBAABBAABBABABBBAABBAABAABABBAABBAABBABAABAABBAABBBBAAABABBABABAABABABBAABAABBBBAABBABBAABABABABABABABAABBAABBABABBBAAAABBABBAABABABBABAABABBAABBAABABBBAAAABBBAABABABABABAABBABBABBABBABAABABBBAABABABBABABBBAABAABBAABABBABABAAABBAABBABABABBAABABAABBABABAABBBBBBBAABBAAB
*A15.35 BABAABABBBAAABABBAABABBABAABBABAABABABBAAABBAABBBABABAABBAABABABABABABABBAABAABBABABBBAABBAABBAABABAABBABAABBBAAAABBAABBBBAAABABBABABAABABBABAABAABBBABAABABABABABABABBABAABAABBAABBAABBBBAAABABABBAABABABBABABAABBAABBABBAAABBAAABBBAABABABABABAABBABBABBAABABAABABBBAABABAABAABBBBAABAABBAABABBAAABBAABBBABAAABBABBABAABAABBBBAAAABBBBBBBABABAAB
*A15.36 BABAABABBBAAABABABABBABABBAABABABBABBABAABBAAABBAABBBBAABAABABABBBAAABBABAABAABBABABBBAABBAABBAABAABBBAABAABBBAAAABBAABBBBAAABBABBAABAABABBABAABAABBBABAABABBBAAAABBBBAABABAABABABBAAABBBBAAABBAABBAABABABBABABAABBAABABABBAABBAAABBABBAABABABABAABBABBABBAAAABBABABBBAABABABAAABBBBAABAABAABBABABAABBBABABABAAABBBBAABAABAABBBABABAABBBBBBABABAAB
*A15.37 BAABABABBBAAABABABABBABABBAABABABBAABABAABBAABABAABBBBAABAABABABBBAAABBABAABAABBABABBBAABBAABBAABAABBBAABAABBBAAAABBAABBBBAAABBAABABBAABABBABAABAABBBABAABABBBAAAABBBABABABAABABABBAAABBBBAAABBAABBAABBAABBAAABBABBAABBBABBABABABABAABBAABABABABAABBABBABAABAABBABABBBAABABABABAABBBAABABAAABBABABBBAABABABAABAABBBBAABAABABBABABABAABBBBBBABABAAB
*A15.38 BAABABABBBAAABABABABBABABBAABABABBAABABAABBAABABAABBBBAABAABABABBBAAABBABAABAABBABABBBAABBAABBAABAABBBAABAABBBAAAABBAABBBBAAABBAABABBAABABBABAABAABBBABAABABBBAAAABBBABABABAABABABBAAABBBBAAABBAABBAABBAABBAABABABBAABABABBABABABABAABBAABABABABAABBABBABAABAABBABABBBAAABBABABAABBBAABABAAABBABABBBAABABABAABAABBBBAABAABABBABABABAABBBBBAABBBAAB
*A15.39 BAABABABBAABBBAAABABBABABBAABABABBAABABAABBAABABBAABBBAABAABABABBBAAABBABAABAABBABABBABABAABBBAABAABBBAABAABBBAAAABBAABBBBAAABBAABABABABABBABAABABBABABAABABBBAAAABBBABABABAAABBABBAAABBBABAABBAABBAABBAABBAABAAABBAABABABBABABAAABBABBAABABABABABABABBABAABBAABABABBBAABABABABAABBBAABABAAABBABABBBAAABBABAABAABBBBAABAABABBABABABAABBBBBAABBBAAB
*A15.40 BAABABABBAABBBAABBABBABABB-ABABABBAABABAABBAABBBBABABBAABAABABABBBAAABBABAABAABBABABBABABAABBBAABAABBBAABAABBBAAAABBAABBBBAAABBAABABABABABBABAABABABBABAABABBBAAAABBBABABABAAABBABAAAABBBABAABBAABBAABAAABBBABBAABBAABABABBABABAAABBABBABAABABABABABABBABAABBAABABABBBAABABABABAABBBAABABAAABBABABBBAAABBABAABAABBBBAAAABBABBABABABABABBBBAABBBAAB
*A15.41 BBAAABABBAABBBAABAABBABABBAABABABBAABBAAABBAABABBABABBAABAABB-ABBBAAABBABAABAABBABABBABABAABBBAABAABBBAABAABBBAAAABBAABBBBAAABBAABABAABBABBBBAABABABBABAABABBABAAABBBABABABAAABBBBAAAABBBABAAABBABBAABBAABABABBAABBAAAABABBAAAABAABBAB-ABAABBBAABBAAABBABAABBAABABABBBAABABABABAABBBAABABAAABBABABABBAABBABAABAABBBBAAAABBABBABABABABABBBBAABBBAAB
*A15.42 BBAAABABBAABBBAABAAABABABBAABABAABBABBAAABBAABABBABAABBABAABBAABBBAAABBABAABAABBABABBABABAABBBAABAABBBAABAABBBAAAABBAABBBBAAABABABABAABBABABBAABABABBAABBAABBABAAABBBABABABAAABBBBAAAABBBABAAABBABBAABBAABABABBAABBABAABABBABAABAABBABBABAABBBAABBAAABBABAABBAABABABBAAAABBABABAABBBAABABAAABBAAABABBAABBABAABAABBBBAAAABBABBABABABABABBBBAABBBAAB
*A15.43 BBAAABABBAABBBAABABABABABBAABABAABBABBAAABBAABABBABAABBABAABBAABBBAAABBABAABAABBABABBABABAABABABBAABBBAABAABBBAAAABBAABBBBAAABABABABAABBABABBAABABABBAABBAABBABAABABBABABABAAABBBBAAAABBBABAAABBABBAABBAABABABBAABBABAABABBABAABAABBABBABAABBBAABBAAABBABAABBAABABABBAABABBABABAABBBAABABAAABBAABBABBAABBABAABAABBBBAAAABBABBABABABABABBBBAABBBAAB
*A16.01 ABBABAABABABBAABBAABABABBAABABABBAABABABABABAABBABABAABBAABBBABABAABAABBAABBBBAAABBAABBABABABAABAABBBABABAABBBAABAABBBAABABABABAABBAAABBABBAABABBBAAAABBBBAAABBABBAAABBAAABBBBAABABAABBAABABBAABBAABAABBBBAAABABBBAAABABAABBABBAABBABAABAABBAAAAAABBBAABBBAAABBAAABBAABBBBAABAAABBAABBBAABBABABABAABBAABABABBAAABBBABABABABAABABBABABAABBABAABABBA
*A16.02 ABABBAABABABBAABBAABABABBAABABABBAABABABABABAABBABABAABBAABBBABABAABAABBAABBBBAAABBAABBABABABAABAABBBABABAABBBAABAABBBAABABABABAABBAAABBABBAABABBBAAAABBBBAAABBABBAAABBAAABBBBAABABAAABBABABBAABBAABAABBBBAAABABABABABABAABBBABAABBABAABAABBBAABAABBBAABBBAAABBAAABBAABBBBAABAAABBAABBBAABBABABABAABBAABABABBAAABBBABABABABAABABBABABAABBABAABABBA
*A16.03 ABABBAABBBABBAABBAABBAABBAABABABBAABABABABABAABBABABAABBAABBBABABAABAABBAABBBBAAABBAABBABABABBAAAABBBABABAABBBAAABABBBAABABABABAABBAAABBABBAABABBBAAAABBBBAAABBABBAAABBAAABBBBAABABAAABBABABBAABBABBAABBBBAABBAAABABABABAABBBABAABBABAABABBABB-ABABABBAAABABABBAAABBAABBBABABAAABBAABBBAABBABABABAABBAABABBBAAAABBBABABABABAABABBABABABABABAABABBA
*A16.04 ABBABAABABABBAABAABBBAABBAABBAABBAABABABABABAABBABABABBAAABBBABABAABAABBAABBBBAAABBAABBABABABBAAAABBBABABAABBBAAABABBBAABABABABAABBAAABBABBAABBABBAAAABBBAABABBABBAAABBABAABBBAABABAAABBABABBAABAABBABABBBAABBAAABBAABABAABBBABAABBABBABBBAABBAABABAABBAABBAABBABAABAABBBABABAABABAABBBAABBABAAABBABBAABABBBAAAABBBABABABABAABABABBBAABABABAABABBA
*A16.05 BABABAABABAABAABAABBBAABBAABBAABBAABABBABAABAABBABABABBAAABBBABABAABAABBAAABABABBBAAABBABBAABBAAAABBBABABAABBBAAABABBBAABABAAABBABBAAABBABBAABBABBAAAABBBAABABABBBAAABBABAABBBAABABAABABABABBAABAABBABABBBAABBAAABBAABABAABBBABAABBABBAABBAABBAABAABABBAABBAABBABAABAABBBABABAABABAABBBAABBABAAABBABBAABABBBAAAABBBABABABABAABABABBBAABBBABAABBBAA
*A16.06 BABABAABABABBAABAABBBAABBAABBAABBAABABBABAABAABBABABABBAAABBBABABAABAABBAABBABABBBAAABBABBAABBAAAABBBABABAABBBAAABABBBAABAAAAABBABBAAABBABBAABBABBAAAABBBAABABABBBAAABBABAABBBAABABAABABABABBAABAABBABABBBAABBAAABBAABABAABBAABBABBABBAABBAABBAABAABABABABAAAABBBAABABABBABABAABABAABBBAABBABAAABBABBAABABBBAAAABBBABABABABAABABABBBAABBAABAABBBAA
*A16.07 BABABAABABABBAABABBABABAAAABBAABBAABABBABAABBABBABABABBAAABBBABAABABAABBAABBABABBBAAABBBBBABBBAAABBABABABAABBBAAABABBBAABBAAAABBABBAAABBAABAABBABBAAAABBABABABABBBAABBAABAABBBAABABAABBBABABBAABAABBABABBBAABBAAABBAABBBAABBAABBABBABBAABBAABBAABAABABABABABAABBBAABABABAABABAABABAABBBBABBABAAABBABBAABABBAAAABABBABABBAABAABABABBBAABBAABAABABBA
*A16.08 BABABAABABABBAABABBABABABAABBAABBAABABBABAABBABAABABABBAAABBAABBAABBAABBAABBABABBBAAABBAABABBBAAABBAAABBBAABBBAAABABBBAABBAAAABBABABAABBAABBABBABBAAABABABABABABBBAABBAABAABBABABABAAABBABABBAABAABBABABBBAABBAAABBAABBABABBAABBABBABBAABBAABBAAAABBABABABABAABBBAABABABAABBBABBAAAABBBAABBABAAABBABBAABBABBAAABABBABABBAABAABABABBBAABBAABAABABBA
*A16.09 AABBBAABBAABBABAABABBBAAAABBBAABBAABABBABAABAABBABABABBAABABAABBAABBABABABABBBAABABAABBABBAABABAABBAAABBBAABBAABABABBAABBAABAABBABABBAABBAABABBABBAAAABBABABABABBABABBAAAABBBABABBAAABBAABABBBAAAABBBBAABBAABBAABBAAABBABAABAABBABBABBAABBAAAABBAABBABABABABBABABAABABABAABBBABAABBAABABABBABAAABBABBAABBABBAAABABBABABAABBAABABABBABABAABAABBABAB
*A16.10 AABBBBAABAABBABAABABABABAABBBAABBAABBABABAABAABBABABABBAABABBABAAABBABABABABABBABABAABBABBAAAABBABBABBAAAABBBAABABABBAABBAABAABBABABBAABABABABBABBAAAABBABABABABABBABBAAAABBBABABBAAABBAABABBBAAAABBBBAABBAABBAABBAAABABAABBAABBABBAABBAABABBABAABABABABABABABBABAABAABBBAABBABAABBAABABBABABAAABBAABBABBBBBAAABABBABABAABBAABABABAABBBAABAABBAABB
*A16.11 BAABBBAABAABBABAAABBABBABA-ABBAABABAABBABAABAABBABAAABBAABABABBAAAABABABABABABBABBAAABABABBAABABABBABBAAABBABAABBABAABABABABAABBABABBBAAABBAAABBBBAAAABBABABBBAAABABABBAABBAABBAABBABAABAABBABBAABBABABABBAABABABBAABABAABBAABBABBABABBAABBABABABAABABAB-BAAAABBABABBAABBABABABABABABAABABABABBBAAAABBAABBBABAABABAABBAABABAABBAAAAABBAABBBABBABBA
*A16.12 BAABBBAABAABBABAAABBABBABABABBAABABAAABBBABAAABBBBAAABBAABABABBAAABBABABABABABBABBAAABABABBAABABABBABAABBABABAABBABAABABABABBAABABABBBAAABBAAABBBBAAAABBABABBBAAABABAABBABBAABBAABBABAABAABBAB-AABBABABABAABBABABBAAB-AAABBAABBABAABABABBABABABABAABABABBBAAABBAAABBBABABABABABABABABAABABABABBBAABAABAABBBAABABABAABBBBAABAABBBAAAABBAABBBBAAABBA
*A16.13 BABABBAABAABBABAABABABBABABABBAABABAAABBBABAABABBBAAABBABAABABBAAABBABBABAABABBABBAAABABABBABAABABBABBAABABABAABBAABABABABABBAABBAABBBAAABBAAABBBBAAABABABABBBAAABABAABBABBAABBABABABAABAABBABBAABBABABABAABBAABBBAABBAAABBAABBABAABABABBABAABBABABAABABBBAAABBAAABBBABABABABABABABBAABBAABAABBBAABAABAABBBAABAABBAABBBBAABAABBBAABABAAABBBBAAABBA
*A16.14 BABABBAABAABBABAABABABBAAABBBBAABABAAABBBABAABA-BBAAABBABAABABBAAABBABBABAABABBABBAAABABABBABAABBABABBAABABAAABBBAABABABABABBABBBAABBBAAABBAAABBBBAAABABABABBBAAABABAABBABBAABBABABABAABAABBABABABBABABABAABBAABBBAAB-AAABBABABABAABABABBABAABBABABAABABBBAABBAAAABBBBAABABABABABABBAABBABBBAABBAABAABAABBBAABAABBBAABBBAABBAABBAABABAAABBBBAAABBA
*A16.15 BABAABABBAABBAABABABBABAAABBBBAABABAABABBABAABABBBAAABABBAABABBAAABBABBABAABABBABBAAABABABBABAABBABABBAABABAAABBBAABABABABABAABBBAABBBAAABBAAABBBABAABABABABBBAAABABAABBABBAABBABABABAABAABBABABABBABABABAABABABBBAABBAAABBABABABAABABABBABAABBABABAABABBBAAABABAABBBBAABABABABABAABBAABABBBAABBAAABABAABBBAABAABBBAABBBAABBAABBAABABAAABBBBAAABBA
*A16.16 BABAABABBAABBAABABABBABAAABBBBAABABAABABBABAABABBBAAABABBAABABBAAABBABBABAABABBABBAAABABABBABAABBABABBAABABAAABBBAABABABABABBAABBAABBBAAABBAAABBBABAABABABABBBAABAABBAABBABAABBABABABAABAABBABABABBABABABAABABABBBAABBAAABBABABABAABABABABBAABBABABAABABBBAAABABAABBBBAABABABABABABBAAABABABBABAABABABAABBBABBAABBBAABBBAABBAABBAABABAAABBBBAAABBA
*A16.17 BABAABABBAABBAABABBABABAAABBBBAABABAABABBABAABBABBAAAABBABABAABBBAABABBABAABBBAABBAABAABABBABAABBABAABABBAABAABBBAABA-BBABABAABBBAABBBAAABBABABAABBAABABABABBBAABAABBAABBABAABBABABABABAAABBABABABAAABBABBABABABBABABBAAABBABAABBAABABABABBAAABABABAABABBBAAABABAABBBBAABABABABABABBAAABABABBABAABABABABABAABBABBABAABBAABABBABBAABAABAABBBBAAABBA
*A16.18 BABABAABABABBAABABBABABAAABBBBAABABAABABBABAABBABBAAABABABABAABBBAABABAABAABBAABBAABBAABABBABAABBABAABABBAABAABBBAAAAABBABABAABBBBAABBAAABBABABAABBAABABABABBBAABAABBAABBABBABBAABBABABAABABAABBABABABBABBAAABABBABABBAAABBBBAABBAABABABABBABABBBABAABABBAAAABABAABBABABBABABABABAABABABABABBABAABABABABABAABBABBABAABBAABABBABABABAABAAABBBAAABBA
*A16.19 BABABAABABABBAABABBAAABBAABBBBAABABAABABBABAABBABBAAABABABABAABBBABAABBABAABBAABBAABBAABABABBAABBABAABABBAABAABBBAABAABBABABAABBBBAABBAAABBABABAAABBABABABABABABBAABBAABBAABABBAABBABABAABABAABBABABABBABAAAABABBABABBAABAABBAABBAABABABABBABAABBABAABABBAABABABAABBABABBABABABABAABABAABBABBABAABABABABABAABBABBABAABBAABABBABABAAAABABABBBAAABBA
*A16.20 BABABAABABABAABBABBAAABBAABBBBAABABAABABBABAABBABBAAABABABABAABBBAABABBAAABBBAABBBABBAABABABBAABBABAABABBAABAAABBAABAABBABABAABBABBABBAAABBABABAAABBABABABABABABBAABBAABBAABABBAABBABABAABABAABBABABABBABAABABABBABAB-AABAABBAABBBAAABABABBABAABBBBAABAB-BABABABABBABAABBABABBBABAABABAABBABBABAABABABABBAAABBABBABAABBAABABBABABAAABBABABBBAAABBA
*A16.21 BABABAABABABAABBABBAAABBAABBBBAABABAABABBABAABBABBAAABABAABBAABBBAABAABBBAABBAABBAABBAABABABBABAAABBABABBAABABABBAABAABBAABBAABBABBABBAAABBABABAAABBBBAAABABABABBAABBAABBAABABBAAABBBABAABABAABBABABBABABAABABABBABAB-AABABABAABBBAABBAAABBABAABABB-ABABABBAABBAABB-BAABAABBBBABBABAABAABBABBABAABBAABABBAAABBAABBAABBBAABAABBBABAAABBABABABABABBA
*A16.22 AABBBAABABABAABBABBAAABBAABBBABABABAABABBABABBAABBAAABABAABBAABBBAABAABBBAABBAABBAABBAABABABBABAAABBABABBAABABABBAABAABBAABBAABBABBABBAAAABBBAABAABBBBAAABABABABBAABBAABBAABABBAAABBBABAABABAABBABABBABABAABABABBABABBAABABABAABBBAABBAAABBABAABABBAABABABBAABBAABBABAABAABBBBABBABAABAABBABBABAABBAABABBAAABBAABBAABBBAAAAABBAABAAABBABABABABABBA
*A16.23 AABBBBAAABABAABBABBAABABAABBBABABABAABABBABABBAABBAAABABAABBAABBBABAAABBBAABBAABBAABBAABABABBABAAABBAABBABABABABBAABAABBAABBAABBABBABAABAABBBAABAABBBBAAABABABABBAABBAABBAABBABAAABBBABAABABBABABAABBABABAABABABBABABAABBABABAABBBAABBAABBAABAABABBAABABABBABABAABBABAABABBAAAABBABAABAABBABBAABABBAABABBABABAAABBAABBBBAAAABBABBAAABBABABABABABBA
*A16.24 AABBBBAAABABAABBABBAABA-AABBBABABABAABABBABABBAABBAAABABABBAAABBBABAAABBBAABBAABBAABBAABBAABBABAAABBABABABABABABBAABAABBABBAAABBABBAABABBABAABABAABBABBAABABABABAAABAABBABAABABAAABBBABAABABBABABBAABABABAABABABBABABAABBABABAABBBAABBAABBAAABABABBAABABABBABABAABBABAABABBAAAABBABAABAABBABBAABABBAABABBABABAAABBAABBBBAABAABABBAAABBABABABABABBA
*A16.25 AABBBBAAABABAABBBABABBAAAABBBABABABAABABBABABBAABBAAABABABBAAABBBBAAAABBBAABBAABBAABBAABBBAABABAAABBABABABABABABBAABAABBABBAAABBBBAAABABBAABABABAABBABBAABABABABAABBAABBABAABABAAABBBABABBAABABABBAABABABAABABABBABABAABBABABAABBBAABBAABBAAABABABBAABABABBABABAABBABAABAABBAAABBABAABAABBAABBABABABABABBABABAAABBABBABBAABAABABBAAABBABABABABAABB
*A16.26 ABABABABABABAABBBABABBAAAABBBBAABABAABBABABABABAAABBABABABBABAABBBAAAABBBAABBAABBAABBAABBBAABBAABABBABABABABABABBAABAABBABAAAABBBBAABAABBABAABABAABBABBAABABABABAABBAABBABABBABAAABBBABABBAABABABBAAABBABAABABABAABBAABBBABABABABBAABAABBBAAABABABBAABABABBABABABABABAABAABBAAABBAABABABBAAABBABABABABABBABABAAABBABBABABABAABAABAAABBBBAAABABAABB
*A16.27 ABABABABABABAABBBABABAABAABBBBAAABBAABBAABBABABAAABBBAABABBABAABBBAAAABBBAABBAABBAABBAABBBAABBAABAABABABABABABABBBAAAABBABABAABBBBAABAABBABAABABAABBABBAABABABABAABBAABBABBABAB-AABBBABABBAABABABBAAAB-BBAABABABAABBA-BBBABABABABABABAABBBAAABABABBAABABA-BABABABABABAABAABBAAABBABAABABBAAABBABABABABABBABABAABABABBABABABAABABBAAABBBBAAABABAABB
*A16.28 ABABABAAABABABBAAABBBABAAABBBBAAABABABBABBAABABAAABBAABBABBAAAABBBAAABBAABABBAABBAABBAABBBAABBAABAABABABABABABABBBAAAABBABABAABBBBAABAABBABABAABBAABABBAABABABABBAABAABBABBABBAAAABBBAABBAABBABABBAAABABBAABAABBAABBAAABBABABABAABBABAABBBAAABABAABBAABBBABABABABABABAABAAABAAABBAAABBBBAAAABBABBAAABBABBABABAABABABBABBAAAABBABBAABABBAABABABAAAB
*SE_avg	0.982346492	0.387418575	0.9482635	0.673637765	0.837568191	0.361642383	0.900182042	0.268759885	0.652822452	0.466188962	0.837223296	0.695173038	0.992383258	0.60544515	0.989968999	0.282081416	0.933981513	0.493612317	0.861850318	0.601710263	0.938780958	0.890912704	0.444524977	0.726280409	0.944323306	0.92706133	0.637904463	0.524181813	0.996028344	0.922768269	0.22072901	0.26834828	0.99384906	0.790399521	0.383577438	0.420020659	0.963143746	0.332668041	0.91730151	0.928756881	0.618314823	0.475996755	0.784569105	0.783751947	0.598272617	0.815399599	0.650639448	0.607726587	0.408280389	0.633100297	0.947207343	0.537391107	0.428119409	0.645932207	0.301853372	0.956510828	0.50960958	0.904263412	0.995201632	0.368734591	0.490069861	0.92039752	0.989507249	0.377578126	0.888064138	0.204575457	0.647001812	0.984015405	0.430028541	0.540148257	0.968379614	0.841822164	0.696122538	0.984758921	0.847018437	0.435022107	0.785006902	0.994503101	0.801864468	0.513975663	0.487927953	0.503717038	0.96727626	0.733176815	0.592494408	0.840902996	0.668353752	0.850492668	0.94054278	0.39794938	0.326465295	0.965316096	0.379982753	0.964748884	0.854788069	0.286106613	0.643723459	0.984862981	0.249965948	0.637000684	0.225781825	0.459086621	0.998587855	0.900679061	0.873591548	0.324708374	0.91649978	0.722122448	0.875504172	0.944659973	0.438413388	0.367807595	0.410470851	0.943890941	0.958646733	0.497507012	0.413610836	0.974052305	0.373750842	0.966420649	0.483577831	0.953858035	0.33052835	0.977967571	0.27768898	0.623877015	0.830601571	0.824281455 0.991111189	0.302641087	0.484751532	0.930408256	0.995472576	0.718159662	0.275316705	0.8133218	0.84066085	0.348449919	0.414054194	0.961210482	0.415012762	0.712159719	0.314164691	0.986638519	0.577784669	0.873238798	0.500582276	0.91885606	0.471344489	0.496777419	0.95711968	0.363825465	0.510935578	0.414245478	0.987728998	0.563831958	0.456916666	0.942658241	0.851293107	0.470104159	0.863066814	0.350364115	0.885174408	0.566653389	0.265737253	0.450582708	0.985407521	0.964807173	0.914826703	0.3421191	0.662898774	0.859110361	0.760714317	0.843003804	0.724834524	0.416579571	0.968542523	0.965976201	0.455468129	0.327464319	0.876127305	0.355167063	0.80622664	0.985935344	0.718247016	0.2227503	0.520530098	0.962237209	0.988676841	0.505128267	0.228333461	0.975303775	0.309561502	0.908406828	0.849051239	0.417072913	0.425789471	0.976347646	0.405000452	0.965094287	0.93999	0.504706894	0.245333999	0.99111889	0.516224185	0.979518815	0.928550303	0.527528232	0.808873299	0.979659525	0.532931636	0.293234902	0.955530068	0.811239422	0.578414645	0.559442114	0.811990099	0.977553603	0.2903149	0.492011483	0.970844164	0.35375375	0.712954803	0.357467845	0.993698199	0.246930597	0.545633115	0.799067938	0.915775807	0.424662008	0.732091458	0.886190753	0.973272359	0.662426079	0.469646267	0.551664342	0.34501171	0.938557628	0.609236041	0.863669181	0.790656329	0.434221752	0.675852356	0.7549956	0.891092003	0.391091805	0.985354325	0.225488271	0.268714901	0.369467408	0.971843395	0.995403447	0.379843681	0.519083461	0.747212983	0.764885396	0.38271809	0.404229882	0.923017312	0.905047133	0.942994834	0.424495311	0.699583775	0.788492014	0.773491249	0.488796423	0.840941778	0.404220527	0.903733571	0.557833467	0.923336303	0.330243142	0.851680562	0.655517985	0.879960223	0.883527903	0.370659941	0.606812268	0.236498282	0.991419544	0.780794987	0.719290352	0.61837722	0.553488959	0.714126504	0.869162527	0.925797306	0.993102933	0.425653374	0.337789953	0.24652179	0.701357481	0.881481074	0.946363123	0.995594257	0.38403805	0.837160293	0.343370561	0.447964476	0.891442047	0.937314	0.564612655	0.88501538	0.811265405	0.524535685	0.386225782	0.997090468	0.533534477	0.258182881	0.96439178	0.721439209	0.393278496	0.826196972	0.959470635	0.990158132	0.997450735	0.436683431	0.145478982	0.986201632	0.985480226	0.215657344	0.579881031	0.977896862	0.36709532	0.977500243	0.383443418	0.801397494	0.964373204	0.549137926	0.454739389	0.957664928	0.602151166	0.722198786	0.412783073	0.335890101	0.700986049	0.98864334	0.517661047
