# Supplementary material for: Causal Variation in Yeast Sporulation Tends to Reside in a Pathway Bottleneck
Source: PLoS Genet. 2014 Sep 11;10(9):e1004634. doi: 10.1371/journal.pgen.1004634 (PMC4161353; doi:10.1371/journal.pgen.1004634)
Supplement: Table S4 — Secondary QTL SNP survey. Table contains reference, oak, and vineyard sequences and polymorphism counts for 27 candidate sporulation genes and an equal number of controls, drawn from the 99% confidence intervals for the QTL on chromosomes 2, 4, 7, and 15. (XLSX) [file pgen.1004634.s004.xlsx]

## Sheet: Sheet1
Systematic Name	Standard Name	Group	Chromosome	Reference Gene Length	Reference Sequence	Oak (YPS606) Sequence	Vineyard Sequence (UCD51 for Chr 2, 4, 15, M5 for Chr 7)	Aligned Length	Number of SNPs	SNPs per KB	Number of Indels	Was the Alignment Gapped?
YBR138C		Control	chrII	1575	ATGGAGAAAGATCAAATCCAGCCTAGGGTGTTGGAGTCAGTAGACACAAACTCATTATCCTTGCTTTCGTCCAATACCAGCTCAAATATGAATAGCAACACCAACAATAAACTCAGTATAATTGCCAGTGATATTTCTACAGGATCCGTACTTTCCAGGCCCTTGACTCCTCCAGTCGTCCAGGATATAGAGAATAACTCCATGTTACAATGGCAATTTGAAAAGAAGGAATTTATCTTCGATAGTAACAGCACTCCTTCGAAGCAGGCAAAACCATTGCAGAGAAATTCTCCATACCAAGGCAATAGTCAAAGTGAAAATCAGAACCAACAGTTATTGAATGTAAGAAAGCGTCGCTCACAATTGATAGGTGCCAAGCCTAAAATTCCATCCAAATTG…	ATGGAGAAAGATCAAATCCACCCTAGGGTGTTGGAGTCAGTAGACACAAACTCATTATCCTTGCTTTCGTCCAATACCAGCTCAAATATGAATAGCAACACCAACAATAAACTCAGTATAATTGCCAGTGATATTTCTACAGGATCCGTACTTTCCAGGCCCTTGACTCCTCCAGTCGTCCAGGATATAGAGAATAACTCCATGTTACAATGGCAATTTGAAAAGAAGGAATTTATCTTCGATAGTAACAGCACTCCTTCGAAGCAGGCAAAACCATTGCAGAGAAATTCTCCATACCAAGGCAATAGTCAAAGTGAAAATCAGAACCAACAGTTATTGAATGTAAGAAAGCGTCGCTCACAATTGATAGGTGCCAAGCCTAAAATTCCATCCAAATTG…	ATGGAGAAAGATCAAATCCACCCTAGGGTGTTGGAGTCAGTAGACACAAACTCATTATCCTTGCTTTCGTCCAATACCAGCTCAAATATGAATAGCAACACCAACAATAAACTCAGTATAATTGCTAGTGATATTTCTACAGGATCCGTACTTTCCAGGCCCTTGACTCCTCCAGTCGTTCAGGATATAGAGAATAACTCCATGTTGCAATGGCAATTTGAAAAGAAGGAATTTATCTTCGATAGTAACAGCACTCCTTCGAAGCAGGCAAAACCATTGCAGAGAACTTCTCCATACCAAGGCAATAGTCAAAGTGAAAATCAGAACCAACAGTTATTGAATGTAAGAAAGCGTCGCTCACAATTGATAGGTGCCAAGCCTAAAATTCCATCCAAATTG…	1575	11	6.98413
YBR145W	ADH5	Control	chrII	1056	ATGCCTTCGCAAGTCATTCCTGAAAAACAAAAGGCTATTGTCTTTTATGAGACAGATGGAAAATTGGAATATAAAGACGTCACAGTTCCGGAACCTAAGCCTAACGAAATTTTAGTCCACGTTAAATATTCTGGTGTTTGTCATAGTGACTTGCACGCGTGGCACGGTGATTGGCCATTTCAATTGAAATTTCCATTAATCGGTGGTCACGAAGGTGCTGGTGTTGTTGTTAAGTTGGGATCTAACGTTAAGGGCTGGAAAGTCGGTGATTTTGCAGGTATAAAATGGTTGAATGGGACTTGCATGTCCTGTGAATATTGTGAAGTAGGTAATGAATCTCAATGTCCTTATTTGGATGGTACTGGCTTCACACATGATGGTACTTTTCAAGAATACGCA…	ATGCCTTCGCAAGTCATTCCTGAAAAACAAAAGGCTATTGTCTTTTATGAGACAGATGGAAAATTGGAATATAAAGACGTCACAGTTCCGGAACCTAAGCCTAACGAAATTTTAGTCCACGTTAAATATTCTGGTGTTTGTCATAGTGACTTGCACGCGTGGCACGGTGATTGGCCATTTCAATTGAAATTTCCATTAATCGGTGGTCACGAAGGTGCTGGTGTTGTTGTTAAGTTGGGATCTAACGTTAAGGGCTGGAAAGTCGGTGATTTTGCAGGTATAAAATGGTTGAATGGGACTTGCATGTCCTGTGAATATTGTGAAGTAGGTAATGAATCTCAATGTCCTTATTTGGATGGTACTGGCTTCACACATGATGGTACTTTTCAAGAATACGCA…	ATGCCCTCGCAAGTCATTCCTGAAAAACAAAAGGCTATTGTCTTTTATGAGACAGATGGAAAATTGGAATATAAAGACGTCACAGTTCCGGAACCTAAGCCTAACGAAATTTTAGTCCACGTTAAATATTCTGGTGTTTGTCATAGTGACTTGCACGCGTGGCACGGTGATTGGCCATTTCAATTGAAATTTCCATTAATCGGTGGTCACGAAGGTGCTGGTGTTGTTGTTAAGTTGGGATCTAACGTTAAGGGCTGGAAAGTCGGTGATTTTGCAGGTATAAAATGGTTGAATGGGACTTGCATGTCCTGTGAATATTGTGAAGTAGGTAATGAATCTCAATGTCCTTATTTGGATGGTACTGGCTTCACACATGATGGTACTTTTCAAGAATACGCA…	1056	2	1.89394
YBR157C	ICS2	Control	chrII	768	ATGGGCAAATTTGAGCAAAAAGAAAGAGAAAGAATAAGCACATTTAGTTTTCCTACTACGGGCAGTCAATCTAGTACATCCATTAAATCACTTGGCAGCCCACTCTATGGACGTTTCAGCTCTCTCTCTTCAACAGAATCTCAGTTCGATAGCAGCAAACAACCCCATGAGTACGAAAAGAGCTTTTATTTTGAAGAGTCTCAAGGCGAAGCTCTGTTCAACAAGCTGAAGACCTACTCTTTCCCTGGAGACAAGGATGGTGTGAAAACGAGGAGAAATTCCTCCATATGTCCAAGAAAGCCTAATGCGGTATCACCTTTAAGGGTAGAAAGTAATGAATTATCATCACATTCGCATTCACGTTCATTATCACACGAACTTACAAAGCCTTCAGGGCGA…	ATGGGCAAATTTGAGCAAAAAGAAAGAGAAAGAATAAGCACATTTAGTTTTCCTACTACGGGCAGTCAATCTAGTACATCCATTAAATCACTTGGCAGCCCACTCTATGGACGTTTCAGCTCTCTCTCTTCAACAGAATCTCAGTTCGATAGCAGCAAACAACCCCATGAGTACGAAAAGAGCTTTTATTTTGAAGAGTCTCAAGGCGAAGCTCTGTTCAACAAGCTGAAGACCTACTCTTTCCCTGGAGACAAGGATGGTGTTAAAACGAGGAGAAATTCCTCCATATGTCCAAGAAAGCCTAATGCGGTATCACCTTTAAGGGTAGAAAGTAATGAATTATCATCACATTCGCATTCACGTTCATTATCACACGAACTTACAAAGCCTTCAGGGCGA…	ATGGGCAAATTTGAGCAAAAAGAAAGAGAAAGAATAAGCACATTTAGTTTTCCTACTACGGGCAGTCAATCTAGTACATCCATTAAATCACTTGGCAGCCCACTCTATGGACGTTTCAGCTCTCTCTCTTCAACAGAATCTCAGTTCGATAGCAGCAAACAACCCCATGAGTACGAAAAGAGCTTTTATTTTGAAGAGTCTCAAGGCGAAGCTCTGTTCAACAAGCTGAAGACCTACTCTTTCCCTGGAGACAAGGATGGTGTGAAAACGAGGAGAAATTCCTCCATATGTCCAAGAAAGCCTAATGCGGTATCACCTTTAAGGGTAGAAAGTAATGAATTATCATCACATTCGCATTCACGTTCATTATCACACGAACTTACAAAGCCTTCAGGGCGA…	768	5	6.51042
YBR172C	SMY2	Control	chrII	2223	ATGATAGCACCAGACTCGCAAAGATTATTCGGTTCCTTTGATGAACAGTTTAAGGACTTAAAACTAGATTCAGTCGATACAGAAAACAATAACACACACGGTGTTTCTACTATCCTGGATTCCTCCCCTGCGAGCGTTAATAACAATACAAACGGTGCTGTTGCTGCAAGCGTGAATACAGTCCCTGGATCGACGTTTAGATCCAATACACCTCTTTTAGGAGGTCGACATCCACTCAGTAGGACGTCTTCCTTAATCGATTCTATTGGTATACAGCGTGCTGCGTCACCATTTTCTTCTATGAAAGAGCCTTTTATTCCTCAAAGTTCGGGAGTAATGAGTTCCTCTTTTTGGCACGGCGACCATCCTGAATCACGGGTTAGTACGCCTGTTCAGCAG…	ATGATAGCACCAGACTCGCAAAGATTATTCGGTTCCTTTGATGAACAGTTTAAGGACTTAAAACTAGATTCAGTCGATACAGAAAACAATAACACACACGGTGTTTCTACTATCCTGGATTCCTCCCCTGCGAGCGTTAATAACAATACAAACGGTGCTGTTGCTGCAAGCGTGAATACAGTCCCTGGATCTACGTTTAGATCCAATACACCTCTTTTAGGAGGTCGACATCCACTCAGTAGGACGTCTTCCTTAATCGATTCCATTGGTATACAGCGTGCGGCGTCACCATTTTCTTCTATGAAAGAGCCTTTTATTCCTCAAAGTTCGGGAGTAATGAGTTCCTCTTTTTGGCACGGCGACCATCCTGAATCACGGGTTAGTACGCCTGTTCAGCAG…	ATGATAGCACCAGACTCACAAAGATTATTCGGTTCCTTTGATGAACAGTTCAAGGACTTAAAACTAGATTCAGTCGATACAGAAAACAATAACACACACGGTGTTTCTACTATCCTGGATTCCTCCCCTGCGAGCGTTAATAACAATACAAACGGTACTGTTGCTGCAAGCGTGAATACAGTCCCTGGATCTACGTTTAGATCCAATACACCTCTTTTAGGAGGTCGACATCCACTCAGTAGGACGTCTTCCTTAATCGATTCTATTGGTATACAGCGTGCGGCGTCACCATTTTCTTCTATGAAAGAGCCTTTTATTCCTCAAAGTTCGGGAGTAATGAGTTCCTCTTTTTGGCACGGCGACCATCCTGAATCACGGGTTAGTACGCCTGTTCAGCAG…	2223	15	6.74764				Control Genes:
YBR120C	CBP6	Control	chrII	489	ATGTCTTCTTCCCAGGTCGTCAGGGATTCTGCCAAAAAATTAGTTAATTTACTGGAAAAATATCCAAAGGATCGTATACACCACTTGGTCTCATTCAGGGATGTACAAATAGCAAGATTTAGACGTGTAGCGGGTCTGCCAAATGTAGATGACAAAGGAAAATCTATAAAAGAGAAAAAACCCTCATTAGATGAAATAAAAAGTATAATTAACAGAACTTCCGGTCCATTAGGACTGAATAAGGAGATGTTAACCAAAATTCAAAATAAAATGGTAGATGAGAAATTCACGGAAGAAAGCATCAACGAGCAAATTCGTGCCTTGAGCACTATAATGAATAATAAATTCAGAAACTATTACGATATTGGCGATAAGCTCTATAAACCTGCAGGAAATCCC…	ATGTCTTCTTCCCAGGTCGTCAGGGATTCTGCCAAAAAATTAGTTAATTTACTGGAAAAATATCCAAAGGATCGTATACACCACTTGGTCTCATTCAGGGATGTACAAATAGCAAGATTTAGACGTGTAGCGGGTCTGCCAAATGTAGATGACAAAGGAAAATCTATAAAAGAGAAAAAACCCTCATTAGATGAAATAAAAAGTATAATTAACAGAACTTCCGGTCCATTAGGACTGAATAAGGAGATGTTAACCAAAATTCAAAATAAAATGGTAGATGAGAAATTCACGGAAGAAAGCATCAACGAGCAAATCCGTGCCTTGAGCACTATAATGAATAATAAATTCAGAAACTATTACGATATTGGCGATAAGCTCTATAAACCTGCAGGAAATCCC…	ATGTCTTCTTCCCAGGTCGTCAGGGATTCTGCCAAAAAATTAGTTAATTTACTGGAAAAATATCCAAAGGATCGTATACACCACTTGGTCTCATTCAGGGATGTACAAATAGCAAGATTTAGACGTGTAGCGGGTCTGCCAAATGTAGATGACAAAGGAAAATCTATAAAAGAGAAAAAACCCTCATTAGATGAAATAAAAAGTATAATTAACAGAACTTCCGGTCCATTAGGACTGAATAAGGAGATGCTAACCAAAATTCAAAATAAAATGGTAGATGAGAAATTCACGGAAGAAAGCATCAACGAGCAAATTCGTGCCTTGAGCACTATAATGAATAATAAATTCAGAAACTATTACGATATTGGCGATAAGCTCTATAAACCTGCAGGAAATCCC…	489	3	6.13497				Changes per kb	5.40749
YBR188C	NTC20	Control	chrII	423	ATGCCCTCTCTGCGAGATTTATCACTAGAAAGGGACCAAGAATTAAATCAGTTACGTGCCCGTATCAACCAGCTGGGCAAAACAGGCAAAGAAGAAGCCAATGATTTTGTTGGTTTAAATATTTCAAATGAACCTGTATATGACACGGTGATTCAAACAGGACAGAGCTCTAACGCAACGAATAGTTTTGTACAAGAAACTATTCAGAAGACGAAACAAAAAGAGAGTGGTCAGCCATATATTATCCCCCAAAAAAACGAACATCAGCGTTACATCGATAAGGTTTGCGAAACCAGCGATCTCAAAGCCAAATTAGCGCCTATTATGGAAGTGCTCGAGAAGAAAACGAATGAAAAAATTAAGGGAATAATAAGGAAAAGGGTATTACAGGAACCCGAC…	ATGCCCTCTCTGCGAGATTTATCACTAGAAAGGGACCAAGAATTAAATCAGTTACGAGCCCGTATCAACCAGCTGGGCAAAACAGGCAAAGAAGAAGCCAATGATTTTGTTGGTTTAAATATTTCAAATGAACCTGTATATGACACGGTGATTCAAACAGGACAGAGCTCTAACGCAACGAATAGTTTTGTACAAGAAACTATTCAGAAGACGAAACAAAAAGAGAGTGGTCAGCCATATATTATCCCCCAAAAAAACGAACATCAGCGTAACATCGATAAGGTTTGCGAAACCAGCGATCTCAAAGCCAAATTAGCGCCTATTATGGAAGTGCTCGAGAAGAAAACGAATGAAAAAATTAAGGGAATAATAAGGAAAAGGGTATTACAGGAACCCGAC…	ATGCCCTCTCTGCGAGATTTATCACTAGAAAGGGACCAAGAATTAAATCAGTTACGAGCCCGTATCAACCAGCTGGGCAAAACAGGCAAAAAAGAAGCCAATGATTTTGTTGGTTCAAATATTTCAAGTGAACCTGTATATGACACGGTGATTCAAACAGGACAGAGCTCTAACGCAACGAATAGTTTTGTGCAAGAAACTATTCAGAAGACGAAACAAAAAGAGAGTGGTCAGCCATATATCATCCCCCAAAAAAACGAACATCAGCGTAACATCGATAAGATTTGCGAAACCAGCGATCTCAAAGCCAAATTAGCGCCTATTATGGAAGTGCTCGAGAAGAAAACGAATGAAAAAATTAAGGGAATAATAAGGAAAAGGGTATTACAGGAACCCGAC…	423	7	16.5485
YBR129C	OPY1	Control	chrII	987	ATGATAGCAGGTGCGACTGCTCCGTCAAGTCAGCATGAAATTTTGATCGCATCGAATCTCATCAAGAAGCCATCAACGTCTCAAAATAAAACGCCGACAGCTCAATCCAGTTCAGGTAACAATGGAGCTGCTGATGGTGCACCGCAGGGTTACCATCATCACCATCATCACCATCGTCATTTATGGTGGCCTCGGACAACAGACCATCAATATTGGTGTGTCTTGAGGAAAAACCAATTTGCCTATTACAAAACTCGGGATGAAAGAGAGGCTATAAGTGTCATACCGAGATTTGACATACTTAATTTTAAGATAAGCGAGCTCGATGGTATATTAACTGTTTATACTCCATCCAAGGATTTAATATTCAAATTTCCACGAGGGCAAAATGAGAAGGTT…	ATGATAGCAGGTGCGACTGCTCCGTCAAGTCAGCATGAAATTTTGATCGCATCGAATCTCATCAAGAAGCCATCAACGTCTCAAAATAAAACGCCGACAGCTCAATCCAGTTCAGGTAACAATGGAGCTGCTGATGGTGCACCGCAGGGTTACCATCATCACCATCATCACCATCGTCATTTATGGTGGCCTCGGACAACAGACCATCAATATTGGTGTGTCTTGAGGAAAAACCAATTTGCCTATTACAAAACCCGGGATGAAAGAGAGGCTATAAGTGTCATACCGAGATTTGACATACTTAATTTTAAGATAAGCGAGCTCGATGGTATATTAACTGTTTATACCCCATCCAAGGATTTAATATTCAAATTTCCACGAGGGCAAAATGAGAAGGTT…	ATGATAGCAGGTGCGACTGCTCCGTCAAGTCAGCATGAAATTTTGATCGCATCGAATCTCATCAAGAAGCCATCAACGTCTCAAAATAAAACGCCGACAGCTCAATCCAGTTCAGGTAACAATGGAGCTGCTGATGGTGCACCGCAGGGTTACCATCATCACCATCATCACCATCGTCATTTATGGTGGCCTCGGACAACAGACCATCAATATTGGTGTGTCTTGAGGAAAAACCAATTTGCCTATTACAAAACTCGGGATGAAAGAGAGGCTATAAGTGTCATACCGAGATTTGACATACTTAATTTTAAGATAAGCGAGCTCGATGGTATATTAACTGTTTATACTCCATCCAAGGATTTAATATTCAAATTTCCACGAGGGCAAAATGAGAAGGTT…	987	2	2.02634				Sporulation Genes:
YBR162C	TOS1	Control	chrII	1368	ATGTTACAAAAGCTTTCCATGACCGCATTAGTCGGTTTGTTTTCTTCAGTTGTGTCACTCGTGAACGCTGATTGTACTTACTCTGGCGGTAATTACTATTGTGCTCAAACCGATGCCATCATTTACTCTAACGTCGGTTTATCTGCTACCTACCAAGATGTCACCAATATGGATGAATCTTCTTGTGCTTGTACCCAAGCTGATTTCACTGCTTCTGGTAGCTTGGCTCCCTTCAACGAGGAACTATCTGTTCATTTCAGGGGTCCGATCGAGTTACTACAATTTGGTGTTTACTACCCAAATGGTGAATCTAATGCTTTGAAGAAAAGATCAGAGAAACAATCAATCGAGTCCTGTAAGGAAGGTGAAGCTGTTGTCTCCAGACATAAGCATCAGCAC…	ATGTTACAAAAGCTTTCCATGACCGCATTAGTCGGTTTGTTTTCTTCAGTTGTGTCACTCGTGAACGCTGATTGTACTTACTCTGGCGGTAATTACTATTGTGCTCAAACCGATGCCATCATTTACTCTAACGTCGGTTTATCTGCTACCTACCAAGATGTCACCAATATGGATGAATCTTCTTGTGCTTGTACCCAAGCTGATTTCACTGCTTCTGGTAGCTTGGCTCCCTTCAACGAGGAACTATCTGTTCATTTCAGGGGTCCGATCGAGTTACTACAATTTGGTGTTTACTACCCAAATGGTGAATCTAATGCTTTGAAGAAAAGATCAGAAAAACAATCAATCGAGTCCTGTAAGGAAGGTGAAGCTGTTGTCTCCAGACATAAGCATCAGCAC…	ATGTTACAAAAGCTTTCCATCACCGCATTAGTCGGTTTGTTTTCTTCAGTTGTGTCACTCGTGAACGCTGATTGTACTTACTCTGGCGGTAATTACTATTGTGCTCAAACCGATGCCATCATTTACTCTAACGTCGGTTTATCTGCTACCTACCAAGATGTCACCAATATGGATGAATCTTCTTGTGCTTGTACCCAAGCTGATTTCACTGCTTCTGGTAGCTTGGCTCCCTTCAACGAGGAACTATCTGTTCATTTCAGGGGTCCGATCGAGTTACTACAATTTGGTGTTTACTACCCAAATGGTGAATCTAATGCTTTGAAGAAAAGATCAGAGAAACAATCAATCGAGTCCTGTAAGGAAGGTGAAGCTGTTGTCTCCAGACATAAGCATCAGCAC…	1367	8	5.85223				Changes per kb	5.09148
YBR215W	HPC2	Control	chrII	1962	ATGGACCAAAAAGGTATGTTCTGGCTTTATTTTCAATTATCCGCCCTTCGTTAGGGGTGTTTTAGATCATTTTGATTAACAATTCTATTTATGATAGCAATTGTCCTTGATAACTCTAAAAGTGGTAGTAAACAGACAAAATCGAGTGGCAAAATGCAAACGCAAACAGATACTAATGCTGAAGTTCTAAACACCGATAACAGTATCAAAAAAGAAACAGGAAGTGATTCTGAGGATCTTTTCAATAAATTTTCAAACAAAAAAACGAACAGGAAAATACCCAACATCGCTGAAGAATTAGCGAAAAACAGAAACTACGTAAAAGGTGCGTCTCCGTCTCCCATTATAATTTCTGGTTCCTCTTCAACTTCTCCATCAGGACCCTCTTCCTCCAGTACA…	ATGGACCAAAAAGGTATGTTCTGGCTTTATTTTCAATTATCCGCCCTTCGTTAGGGGTGTTTTAGATCATTTTGATTAACAATTATATTTATGATAGCAATTGTCCTTGATAACTCTAAAAGTGGTAGTAAACAGACAAAATCGAGTGGCAAAATGCAAACGCAAACAGATACTAATGCTGAAGTTCTAAACACCGATAACAGTATCAAAAAAGAAACAGGAAGTGATTCTGAGGATCTTTTCAATAAATTTTCAAACAAAAAAACGAACAGGAAAATACCCAACATCGCTGAAGAATTAGCGAAAAACAGAAACTACGTAAAAGGTGCGTCTCCGTCTCCCATTATAATTTCTGGTTCCTCTTCAACTTCTCCATCAGGACCCTCTTCCTCCAGTACA…	ATGGACCAAAAAGGTATGTTCTGGCTTTATTTTCAATTATCCGCCCTTCGTTAGGGGTGTTTTAGATCATTCTCATTAACAATTATATTTATGATAGCAATTGTCCTTGATAACTCTAAAAGTGGTAGTAAACAGNNNAAATCGAGTGGCAAAATGCAAACGCAAACAGATACTAATGCTGAAGTTCTAAACACCGATAACAGTATCAAAAAAGAAACAGGAAGTGATTCTGAGGATCTTTTCAATAAATTTTCAAACAAAAAAACGAACAGGAAAATACCCAACATCGCTGAAGAATTAGCGAAAAACAGAAACTACGTAAAAGGTGCGTCTCCGTCTCCCATTATAATTTCTGGTTCCTCTTCAACTTCTCCGTCAGGACCCTCTTCCTCCAGTACA…	1959	18	9.18836		y
YDL019C	OSH2	Control	chrIV	3852	ATGTCTAGGGAAGACTTGTCCATTGCTGAAGATCTCAACCAAGTGAGCAAACCTTTACTCAAAGTGAAGCTGCTGGAAGTTTTGGGTCAGGGGGATTTCAAACATTTAAAGGCGCTTGTGGACAATGAATTTCAACCTAAAGACGACCCATCTGTACAGCAAGTTCTTAATTTAATTTTACATTATGCTGTCCAGGTGGCCCCTATTCTTCTTATCAAGGAAATTGTTGCTCATTGGGTGGACCAAGTAGGTGATGAGAAGAGTTCGAGTAAAAGCGATGATGGTATCCATCTAGATTTGAATTATCAGGATGAAAATGGCAATACTCCATTGCACTTGGCTGCTGCTCAATCTCGGTCGGATGTGATCAGTTTCCTTCTTAGCCAGAAGTCTATCAAT…	ATGTCTAGGGAAGACTTGTCCATTGCTGAAGATCTCAACCAAGTGAGCAAACCTTTACTTAAAGTGAAGCTGCTGGAAGTTTTGGGTCAGGGGGATTTCAAACATTTAAAGGCGCTTGTGGACAATGAATTTCAGCCTAAAGACGATCCATCTGTACAGCAAGTTCTTAATTTAATTTTACATTATGCTGTCCAGGTGGCCCCTATTCTTCTTATCAAGGAAATTGTTGCTCATTGGGTGGACCAAGTAGGTGATGAGAAGAGTTCGAGTAAAAGCGATGATGGTATCCATCTAGATTTGAATTATCAGGATGAAAATGGCAATACTCCATTGCACTTGGCTGCTGCTCAATCTCGGTCGGATGTGATCAGTTTCCTTCTTAGCCAGAAGTCTATCAAT…	ATGTCTAGGGAAGACTTGTCCATTGCTGAAGATCTCAACCAAGTGAGCAAACCTTTACTCAAAGTGAAGCTGCTGGAAGTTTTGGGTCAGGGGGATTTCAAACATTTAAAGGCGCTTGTGGACAATGAATTTCAACCTAAAGACGACCCATCTGTACAGCAAGTTCTTAATTTAATTTTACATTATGCTGTCCAGGTGGCCCCTATTCTTCTTATCAAGGAAATTGTTGCTCATTGGGTGGACCAAGTAGGTGATGAGAAGAGTTCGAGTAAAAGCGATGATGGTATCCATCTAGATTTGAATTATCAGGATGAAAATGGCAATACTCCATTGCACTTGGCTGCTGCTCAATCTCGGTCGGATGTGATCAGTTTCCTTCTTAGCCAGAAGTCTATCAAT…	3841	16	4.16558		y
YDL010W	GRX6	Control	chrIV	696	ATGATACCTTCCAATAAGAGAAATGCTAGAATTTTAAGCATTACAACGCTATTATTGTTGTTAGTGTTTTTCGTAGCGCAAAATGCGAACTTCTTGACGGTAGAGATAAAAGAGGAAACTTCTAAAGCATTTAGTACTAATATGGACAATATGGCTGGAGGATCTTCCAGGGAATATGCTGCTATGCCGACTTCTACCACGAATAAGGGGAGCTCTGAAGTAGACGAAGAAATTAATGAAATAAAACAGAAGGTGGGACTCCAACAGCCCATAGCATCGGTTGATGATAGTTTGTCGGCCATTAAAAACGATAAAGGGTCGCGAATAACCAAAGCTTTTAATGTTCAAAAAGAATACTCCCTCATACTAGACTTGTCTCCGATTATAATATTTAGTAAA…	ATGATACCTTCCAATAAGAGAAATGCTAGAATTTTAAGCATTACAACGCTATTATTGTTGTTAGTGTTTTTCGTAGCGCAAAATGCGAACTTCTTGACGGTAGAGATAAAAGAGGAAACTTCTAAAGCATTTAGTACTAATATGGACAATATGGCTGCAGGATCTTCCAGGGAATATGCTGCTATGCCGACTTCTACCACGAATAAGGGGAGCTCTGAAGTAGACGAAGAAATTAATGAAATAAAACAGAAGGTGGGACTCCAACAGCCCATAGCATCGGTTGATGATAGTTTGTCGGCCATTAAAAACGATAAAGGGTCGCGAATAACCAAAGCTTTTAATGTTCAAAAAGAATACTCCCTCATACTAGACTTGTCTCCGATTATAATATTTAGTAAA…	ATGATACCTTCCAATAAGAGAAATGCTAGAATTTTAAGCATTACAACGCTATTATTGTTGTTAGTGTTTTTCGTAGCGCAAAATGCGAACTTCTTGACGGTAGAGATAAAAGAGGAAACTTCTAAAGCATTTAATACTAATATGGACAATATGGCTGCAGGATCTTCCAGGGAATATGCTGCTATGCCGACTTCTACCACGAATAAGGGGAGCTCTGAAGTAGACGAAGAAATTAATGAAATAAAACAGAAGGTGGGACTCCAACAGCCCATAGCAACGGTTGATGATAGTTTGTCAGCCATTAAAAACGATAAAGGGTCGCGAATAACCAAAGCTTTTAATGTTCAAAAAGAATACTCCCTCATACTAGACTTGTCTCCGATTATAATATTTAGTAAA…	696	6	8.62069
YDR001C	NTH1	Control	chrIV	2256	ATGAGTCAAGTTAATACAAGCCAAGGACCGGTAGCCCAAGGCCGTCAAAGAAGATTATCATCACTAAGTGAATTCAATGATCCATTTTCGAACGCAGAAGTCTACTATGGCCCCCCAACAGACCCAAGAAAGCAGAAGCAGGCAAAGCCCGCTAAGATCAACCGTACGAGGACTATGAGTGTTTTCGATAATGTATCTCCTTTCAAGAAAACTGGTTTTGGTAAACTTCAACAGACTAGACGTGGTTCTGAGGATGACACCTATTCAAGTAGTCAAGGTAATCGTCGTTTCTTTATCGAAGATGTCGATAAAACACTTAATGAACTACTGGCTGCTGAGGATACCGATAAAAATTATCAGATCACCATCGAGGATACCGGTCCAAAAGTTTTGAAAGTC…	ATGAGTCAAGTTAATACAAGCCAAGGACCGGTAGCCCAAGGCCGTCAAAGAAGATTATCATCACTAAGTGAATTCAATGATCCATTTTCGAACGCAGAAGTCTACTATGGCCCCCCAACAGACCCAAGAAAGCAGAAGCAGGCAAAGCCCGCTAAGATCAACCGTACGAGGACTATGAGTGTTTTCGATAATGTATCTCCTTTCAAGAAAACTGGTTTTGGTAAACTTCAACAGACTAGGCGTGGTTCTGAGGATGACACCTATTCAAGTAGTCAAGGTAATCGTCGTTTCTTTATCGAAGATGTCGATAAAACACTTAATGAACTACTGGCTGCTGAGGATACCGATAAAAATTATCAGATCACCATCGAGGATACCGGTCCAAAAGTTTTGAAAGTC…	ATGAGTCAAGTTAATACAAGCCAAGGACCGGTAGCCCAAGGCCGTCAAAGAAGATTATCATCACTAAGTGAATTCAATGATCCATTTTCGAACGCAGAAGTCTACTATGGCCCCCCAACAGACCCAAGAAAGCAGAAGCAGGCAAAGCCCGCTAAGATCAACCGTACGAGGACTATGAGTGTTTTCGATAATGTATCTCCTTTCAAGAAAACTGGTTTTGGTAAACTTCAACAGACTAGGCGTGGTTCTGAGGATGACACCTATTCAAGTAGTCAAGGTAATCGTCGTTTCTTTATCGAAGATGTCGATAAAACACTTAATGAACTACTGGCTGCTGAGGATACCGATAAAAATTATCAGATCACCATCGAGGATACCGGTCCAAAAGTTTTGAAAGTC…	2256	2	0.886525
YDR014W	RAD61	Control	chrIV	1944	ATGAGAGCATATGGAAAGAGGGGCCCAGTTCTCAGAACTCCTTTTAGATCTAATAAAGGCTTGCCATCTTCTTCCGATGTTGAATTTAGTGATGACGATGTAAACTCCGTGATTCCTGATGTAAGTTCTACCATTTCGAGCAGTATTGCAGACCACCCGATAGAGGGATTATTGGACGAGCCTAGAAAGGCTCAGGACAGCTCGTCGTCATTTGATGGTGCAAATGAGAAGCCCTCTTCACAACTGGACTCAAAAAGGAATGACCAAAACGTCAAAATTATCACTAGCAGTGATACCTCAATGGCATTTATGAAAGATGAAAAGTTAAGTGCCTTTAATTTCCTTGATGGTTCAAAGGCATCTAAGAGAAAAAGAAGAAGAACTTACCAAAAGCATGAT…	ATGAGAGCATATGGAAAGAGGGGCCCAGTTCTCAGAACTCCTTTTAGATCTAATAAAGGCTTGCCATCTTCTTCCGATGTTGAATTTAGTGATGACGATGTAAACTCCGTGATTCCTGATGTAAGTTCTACCATTTCGAGCAGTATTGCAGATCACCCGATAGAGGGATTATTGGACGAGCCTAGAAAGGCTCAGGACAGCTCGTCGTCATTTGATGGTACAAATGAGAAGCCCTCTTCACAACTGGACTCAAAAAGGAATGACCAAAACGTCAGGATTATCACTAGCAGTGATACCTCAATGGCATTTATGAAAGATGAAAAGTTAAGTGCCTTTAATTTCCTTGATGGTTCAAAGGCATCTAAGAGAAAAAGAAGAAGAACTTACCAAAAGCATGAT…	ATGAGAGCATATGGAAAGAGGGGCCCAGTTCTCAGAACTCCTTTTAGATCTAATAAAGGCTTGCCATCTTCTTCCGATGTTGAATTTAGTGATGACGATGTAAACTCCGTGATTCCTGATGTAAGTTCTACCATTTCGAGCAGTATTGCAGACCACCCGATAGAGGGATTATTGGACGAGCCTAGAAAGGCTCAGGACAGCTCGTCGTCATTTGATGGTGCAAATGAGAAGCCCTCTTCACAACTGGACTCAAAAAGGAATGACCAAAACGTCAAAATTATCACTAGCAGTGATACCTCAATGGCATTTATGAAAGATGAAAAGTTAAGTGCCTTTAATTTCCTTGATGGTTCAAAGGCATCTAAGAGAAAAAGAAGAAGAACTTACCAAAAGCATGAT…	1859	15	8.06885		y
YDR019C	GCV1	Control	chrIV	1203	ATGTCTATAATCAAAAAAATTGTGTTTAAGAGATTCAACTCAACTTTGAAAAAAACTGCTCTTCATGACCTTCATGTGTCATTAGGCGGTACAATGGTACCATACGCAGGATATTCCATGCCCGTACTATACAAGGGACAGACTCATATTGAATCACATAATTGGACCAGGACAAACGCTGGTTTATTTGATGTTTCTCATATGTTACAAAGTAAGTTATCTGGTCCTCATTCTGTTAAGTTTCTGCAACGTGTAACGCCCACAGATTTCAATGCCTTGCCTGTTGGGTCAGGGACCTTAAGTGTTCTATTAAATCCACAGGGAGGCGTGGTAGACGATACCATCATCACTAAAGAAAACGATGACAATGAGTTCTATATTGTGACCAATGCTGGCTGT…	ATGTCTATAATCAAAAAAATTGTGTTTAAGAGACTCAACTCAACTTTGAAAAAAACTGCTCTTCATGACCTTCATGTGTCATTAGGCGGTACAATGGTACCATACGCAGGATATTCCATGCCCGTACTATACAAGGGACAGACTCATATTGAATCACATAATTGGACCAGGACAAACGCTGGTTTATTTGATGTTTCTCATATGTTACAAAGTAAGTTATCTGGTCCTCATTCTGTTAAGTTTCTGCAACGTGTAACGCCCACAGATTTCAATGCCTTGCCTGTTGGGTCAGGGACCTTAAGTGTTCTATTAAATCCACAGGGAGGCGTGGTAGACGATACCATCATCACTAAAGAAAACGATGACAATGAGTTCTATATTGTGACCAATGCTGGCTGT…	ATGTCTATAATCAAAAAAATTGTGTTTAAGAGATTCAACTCAACTTTGAAAAAAACTGCTCTTCATGACCTTCATGTGTCATTAGGCGGTACAATGGTACCATACGCAGGATATTCCATGCCCGTACTATACAAGGGACAGACTCATATTGAATCACATAATTGGACCAGGACAAACGCTGGTTTATTTGATGTTTCTCATATGTTACAAAGTAAGTTATCTGGTCCTCATTCTGTTAAGTTTCTGCAACGTGTAACGCCCACAGATTTCAATGCCTTGCCTGTTGGGTCAGGGACCTTAAGTGTTCTATTAAATCCACAGGGAGGCGTGGTAGACGATACCATCATCACTAAAGAAAACGATGACAATGAGTTCTATATTGTGACCAATGCTGGCTGT…	1203	3	2.49377
YDL035C	GPR1	Control	chrIV	2886	ATGATAACTGAGGGATTTCCCCCGAATTTAAACGCGTTGAAAGGGTCATCCTTACTAGAAAAGAGAGTTGATTCTCTCCGACAGCTTAACACTACCACGGTTAACCAGCTGCTGGGGTTGCCGGGGATGACCTCTACATTCACGGCTCCGCAACTGTTGCAGTTAAGAATAATAGCTATAACTGCGTCTGCCGTGTCCCTTATTGCCGGTTGCCTCGGAATGTTCTTCCTTTCTAAAATGGATAAGAGACGAAAAGTCTTCAGACATGATCTCATCGCATTTTTGATAATTTGCGACTTTCTTAAAGCTTTTATTCTGATGATTTATCCCATGATTATCCTTATTAATAATAGTGTGTATGCAACACCTGCATTTTTTAATACCTTGGGTTGGTTTACG…	ATGATAACTGAGGGATTTCCCCCGAATTTAAACGCGTCGAAAGGGTCATCCTTACTAGAAAAGAGAGTTGATTCTCTCCGACAGCTTAACACTACCACGGTTAACCAGCTGCTGGGGTTGCCGGGGATGACCTCTACATTCACGGCTCCGCAACTGTTGCAGTTAAGAATAATAGCTATAACTGCGTCTGCCGTGTCCCTTATTGCCGGTTGCCTCGGAATGTTCTTCCTTTCTAAAATGGATAAGAGACGAAAAGTCTTCAGACATGATCTCATCGCATTTTTGATAATTTGCGACTTTCTTAAAGCTTTTATTCTGATGATTTATCCCATGATTATCCTTATTGATAATAGTGTGTATGCAACACCTGCATTTTTTAATACCTTGGGTTGGTTTACG…	ATGATAACTGAGGGATTTCCCCCGAATTTAAACGCGTTGAAAGGGTCATCCTTACTAGAAAAGAGAGTTGATTCTCTCCGACAGCTTAACACTACCACGGTTAACCAGCTGCTGGGGTTGCCGGGGATGACCTCTACATTCACGGCTCCGCAACTGTTGCAGTTAAGAATAATAGCTATAACTGCGTCTGCCGTGTCCCTTATTGCCGGTTGCCTCGGAATGTTCTTCCTTTCTAAAATGGATAAGAGACGAAAAGTCTTCAGACATGATCTCATCGCATTTTTGATAATTTGCGACTTTCTTAAAGCTTTTATTCTGATGATTTATCCCATGATTATCCTTATTGATAATAGTGTGTATGCAACACCTGCATTTTTTAATACCTTGGGTTGGTTTACG…	2791	20	7.16589	1	y
YDL002C	NHP10	Control	chrIV	612	ATGTCAGTTGAAGAAAAAAAGCGCAGACTTGAAGAATTGAAAGATCAGAATGTGGTGCTTGGACTTGCAATCCAAAGGTCACGACTTTCGGTGAAAAGACTCAAATTAGAATACGGTGTTTTACTGGAGAGGTTGGAATCCAGGATAGAACTTGATCCTGAGTTAAACTGTGAGGATCCATTGCCGACTCTGGCCTCCTTCAAACAGGAACTATTGACGAAGCCATTTCGAAAATCTAAAACTAAAAGACACAAAGTAAAGGAAAGAGATCCGAATATGCCCAAGAGGCCCACAAATGCATACTTATTGTACTGTGAAATGAATAAGGAAAGGATTAGGCAGAATGGCTCTCTGGACGTGACAAGAGATCTGGCAGAAGGTTGGAAAAATCTTAACGAA…	ATGTCAGTTGAAGAAAAAAAGCGCAGACTTGAAGAATTGAAAGATCAGAATGTGGTGCTTGGACTTGCAATCCAAAGGTCACGACTTTCGGTGAAAAGACTCAAATTAGAATACGGTGTTTTACTGGAGAGGTTGGAATCCAGGATAGAACTTGATCCTGAGTTAAACTGTGAGGATCCATTGCCGACTCTGGCCTCCTTCAAACAGGAACTATTGACGAAACCATTTCGAAAATCTAAAACTAAAAGACACAAAGTAAAGGAAAGAGATCCGAATATGCCCAAGAGGCCCACAAATGCATACTTATTGTACTGTGAAATGAATAAGGAAAGGATTAGGCAGAATGGCTCTCTGGACGTGACAAGAGATCTGGCAGAAGGTTGGAAAAATCTTAACGAA…	ATGTCAGTTGAAGAAAAAAAGCGCAGACTTGAAGAATTGAAAGATCAGAATGTGGTGCTTGGACTTGCAATCCAAAGGTCACGACTTTCGGTGAAAAGACTCAAATTAGAATACGGTGTTTTACTGGAGAGGTTGGAATCCAGGATAGAACTTGATCCTGAGTTAAACTGTGAGGATCCATTGCCGACTCTGGCCTCCTTCAAACAGGAACTATTGACGAAACCATTTCGAAAATCTAAAACTAAAAGACACAAAGTAAAGGAAAGAGATCCGAATATGCCCAAGAGGCCCACAAATGCATACTTATTGTACTGTGAAATGAATAAGGAAAGGATTAGGCAGAATGGCTCTCTGGACGTGACAAGAGATCTGGCAGAAGGTTGGAAAAATCTTAACGAA…	612	0	0
YDR007W	TRP1	Control	chrIV	675	ATGTCTGTTATTAATTTCACAGGTAGTTCTGGTCCATTGGTGAAAGTTTGCGGCTTGCAGAGCACAGAGGCCGCAGAATGTGCTCTAGATTCCGATGCTGACTTGCTGGGTATTATATGTGTGCCCAATAGAAAGAGAACAATTGACCCGGTTATTGCAAGGAAAATTTCAAGTCTTGTAAAAGCATATAAAAATAGTTCAGGCACTCCGAAATACTTGGTTGGCGTGTTTCGTAATCAACCTAAGGAGGATGTTTTGGCTCTGGTCAATGATTACGGCATTGATATCGTCCAACTGCATGGAGATGAGTCGTGGCAAGAATACCAAGAGTTCCTCGGTTTGCCAGTTATTAAAAGACTCGTATTTCCAAAAGACTGCAACATACTACTCAGTGCAGCT…	ATGTCTGTTATTAATTTCACAGGTAGTTCTGGTCCATTGGTGAAAGTTTGCGGCTTGCAGAGCACAGAGGCCGCAGAATGTGCTCTAGATTCCGATGCTGACTTGCTGGGTATTATATGTGTGCCCAATAGAAAGAGAACAATTGACCCGGTTATTGCAAGGAAAATTTCAAGTCTTGTAAAAGCATATAAAAATAGTTCAGGCACTCCGAAATACTTGGTGGGCGTGTTTCGTAATCAACCTAAGGAGGATGTTCTGGCTCTGGTCAATGATTACGGCATTGATATCGTCCAACTGCATGGAGATGAGTCGTGGCAAGAATACCAAGAGTTCCTCGGTTTGCCAGTTATTAAAAGACTCGTATTTCCAAAAGACTGCAACATACTACTCAGTGCAGCT…	ATGTCTGTTATTAATTTCACAGGTAGTTCTGGTCCATTGGTGAAAGTTTGCGGCTTGCAGAGCACAGAGGCCGCAGAATGTGCTCTAGATTCCGATGCTGACTTGCTGGGTATTATATGTGTGCCCAATAGAAAGAGAACAATTGACCCGGTTATTGCAAGGAAAATTTCAAGTCTTGTAAAAGCATATAAAAATAGTTCAGGCACTCCGAAATACTTGGTTGGCGTGTTTCGTAATCAACCTAAGGAGGATGTTCTGGCTCTGGTCAATGATTACGGCATTGATATCGTCCAACTGCATGGAGATGAGTCGTGGCAAGAATACCAAGAGTTCCTCGGTTTGCCAGTTATTAAAAGACTCGTATTTCCAAAAGACTGCAACATACTACTCAGTGCAGCT…	675	3	4.44444
YDR043C	NRG1	Control	chrIV	696	ATGTTTTACCCATATAACTATAGTAACCTCAATGTTTCTACTATGCCCGCACTGCCGGGAATCTCCGCATTTGATGGAATGCAAGATGAAGAAAACGTTGAAATAAGCCCGGAAAGAAAATATCAGACGCTACTACCAGTTCTAACTAATTCTCATGTGGTAGAGAATGAACTAAAACACAAATTAAATAAGACTGCTTTTGATTTCCGATACCAAACCAAATCAGAAAATGGCTCTGAAAAGTGGGAGCCAAAATACTTAATAACGCCTAATTTACAAACAAGAAGCGTCTCTTTTGACAATTCATCGGTACAATATAATTCAGATTCATCCGAAAAAAGCTCGCTATCACAACTAACTTGTAATTCATCAATAATACAACAGCCTGAGAACGGAATA…	ATGTTTTACCCATATAACTATAGTAACCTCAATGTTTCTACTATGCCCGCACTGCCGGGAATCTCCGCATTTGATGGAATGCAAGATGAAGAAAACGTTGAAATAAGCCCGGAAAGAAAATATCAGACGCTACTACCAGTTCTAACTAATTCTCATGTGGTAGAGAATGAACTAAAACACAAATTAAATAAGACTGCTTTTGATTTCCGATACCAAACCAAATCAGAAAATGGCTCTGAAAAGTGGGAGCCAAAATACTTAATAACGCCTAATTTACAAACAAGAAGCGTCTCTTTTGACAATTCATCGGTACAATATAATTCAGATTCATCCGAAAAAAGCTCGCTATCACAACTAACTTGTAATTCATCAATAATACAGCAGCCTGAGAACGGAATA…	ATGTTTTACCCATATAACTATAGTAACCTCAATGTTTCTACTATGCCCGCACTGCCGGGAATCTCCGCATTTGATGGAATGCAAGATGAAGAAAACGTTGAAATAAGCCCGGAAAGAAAATATCAGACGCTACTACCAGTTCTAACTAATTCTCATGTGGTAGAGAATGAACTAAAACACAAATTAAATAAGACTGCTTTTGATTTCCGATACCAAACCAAATCAGAAAATGGCTCTGAAAAGTGGGAGCCAAAATACTTAATAACGCCTAATTTACAAACAAGAAGCGTCTCTTTTGACAATTCATCGGTACAATATAATTCAGATTCATCCGAAAAAAGCTCGCTATCACAACTAACTTGTAATTCATCAATAATACAACAGCCTGAGAACGGAATA…	696	2	2.87356
YDR025W	RPS11A	Control	chrIV	810	ATGTCCACTGAATTAACCGTTCAATCCGAGAGAGCTTTCCAAAAGGTATGAATTTAGCGATAATGTCTCAAGGGATTTAAAGAAATTTTACCTAAAGTAACTTTGCTGATATATATCGTCTGAGGAATTGTTTAGAATAGATGAAAACTTAGCAGGTATCCTATTGAATTCTTAGCATGTTTATTGTTACGACTAATAGAATTTGCCAGTCAAAATTTACAATATTTGCGTTAATTAACTACAAAACCGGCGGTGCCGAAGGCTTGATAAAGGTAGCACATTTTTATACTGATTCATTACGTTTACGATAGTTGATTGGGTAAAATTTCTTTTTATTTCACTTATGCGAATAACTTACTAACCTTTGTATCATCCTTTTTTTAGCAACCACACATCTTC…	ATGTCCACTGAATTAACCGTTCAATCCGAGAGAGCTTTCCAAAAGGTATGAATTTAGCGATAATGTCTCAAGGGATTTAAAGAAATTTTACCTAAAGTAACTTTGCTGATATATATCGTCTGAGGAATTGTTTAGAATAGATGAAAACTTAGCAGGTATCCTATTGAATTCTTAGCATGTTTATTGTTACGACTAATAGAATTTGCCAGTCAAAATTTACAATATTTGCGTTAATTAACTACAAAACCGGCGGTGCCGAAGGCTTGATAAAGGTAGCACATTTTTATACAGATTCATTACGTTTACGATAGTTGATTGGGTAAAATTTCTTTTTATTTCACTTATGCGAATAACTTACTAACCTTTGTATCATCCTTTTTTTAGCAACCACACATCTTC…	ATGTCCACTGAATTAACCGTTCAATCCGAGAGAGCTTTCCAAAAGGTATGAATTTAGCGATAATGTCTCAAGGGATTTAAAGAAATTTTACCTAAAGTAACTTTGCTGATATATATCGTCTGAGGAATTGTTTAGAATAGATGAAAACTTAGCAGGTATCCTATTGAATTCTTAGCATGTTTATTGTTACGACTAATAGAATTTGCCAGTCAAAATTTACAATATTTGCGTTAATTAACTACAAAACCGGCGGTGCCGAAGGCTTGATAAAGGTACCACATTTTTATACAGATTCATTACGTTTACGATAGTTGATTGGGTAAAATTTCTTTTTATTTCACTTATGCGAATAACTTACTAACCTTTGTATCATCCTTTTTTTAGCAACCACACATCTTC…	810	7	8.64198
YDL022W	GPD1	Control	chrIV	1176	ATGTCTGCTGCTGCTGATAGATTAAACTTAACTTCCGGCCACTTGAATGCTGGTAGAAAGAGAAGTTCCTCTTCTGTTTCTTTGAAGGCTGCCGAAAAGCCTTTCAAGGTTACTGTGATTGGATCTGGTAACTGGGGTACTACTATTGCCAAGGTGGTTGCCGAAAATTGTAAGGGATACCCAGAAGTTTTCGCTCCAATAGTACAAATGTGGGTGTTCGAAGAAGAGATCAATGGTGAAAAATTGACTGAAATCATAAATACTAGACATCAAAACGTGAAATACTTGCCTGGCATCACTCTACCCGACAATTTGGTTGCTAATCCAGACTTGATTGATTCAGTCAAGGATGTCGACATCATCGTTTTCAACATTCCACATCAATTTTTGCCCCGTATC…	ATGTCTGCTGCTGCTGATAGATTAAACTTAACTTCCGGCCACTTGAATGCTGGTAGAAAGAGAAGTTCCTCTTCTGTTTCTTTGAAGGCTGCCGAAAAGCCTTTCAAGGTTACTGTGATTGGATCTGGTAACTGGGGTACTACTATTGCCAAGGTGGTTGCCGAAAATTGTAAGGGATACCCAGAAGTTTTCGCTCCAATAGTACAAATGTGGGTGTTCGAAGAAGAGATCAATGGTGAAAAATTGACTGAAATTATAAATACTAGACATCAAAACGTGAAATACTTGCCTGGCATCACTCTACCCGACAATTTGGTTGCTAATCCAGACTTGATTGATTCAGTCAAGGATGTCGACATCATCGTTTTCAACATTCCACATCAATTTTTGCCCCGTATC…	ATGTCTGCTGCTGCTGATAGATTAAACTTAACTTCCGGCCACTTGAATGCTGGTAGAAAGAGAAGTTCCTCTTCTGTTTCTTTGAAGGCTGCCGAAAAGCCTTTCAAGGTTACTGTGATTGGATCTGGTAACTGGGGTACTACTATTGCCAAGGTGGTTGCCGAAAATTGTAAGGGATACCCAGAAGTTTTCGCTCCAATAGTACAAATGTGGGTGTTCGAAGAAGAGATCAATGGTGAAAAATTGACTGAAATCATAAATACTAGACATCAAAACGTGAAATACTTGCCTGGCATCACTCTACCCGACAATTTGGTTGCTAATCCAGACTTGATTGATTCAGTCAAGGATGTCGACATCATCGTTTTCAACATTCCACATCAATTTTTGCCCCGTATC…	1164	2	1.71821		y
YGR159C	NSR1	Control	chrVII	1245	ATGGCTAAGACTACTAAAGTAAAAGGTAACAAGAAGGAAGTTAAGGCTTCCAAACAAGCCAAAGAAGAAAAAGCTAAGGCCGTCTCTTCCTCTTCCTCCGAATCTTCATCCTCATCTTCATCTTCATCTGAATCTGAATCTGAGTCTGAGTCTGAATCTGAATCTTCATCTTCATCTTCATCCTCTGATTCTGAATCCTCTTCTTCATCGTCTTCTGACAGCGAAAGTGAAGCTGAAACCAAGAAGGAAGAATCCAAGGATTCCTCTTCCTCTTCCTCTGACTCTTCTTCCGACGAAGAAGAAGAAGAAGAAAAAGAAGAAACCAAGAAGGAAGAATCAAAAGAATCTTCTAGCTCTGATTCATCCTCATCTTCATCTTCTGATAGCGAAAGCGAAAAG…	ATGGCTAAGACTACTAAAGTAAAAGGTAACAAGAAGGAAGTTAAGGCTTCCAAACAAGCCAAAGAAGAAAAAGCTAAGGCCGTCTCTTCCTCTTCCTCCGAATCTTCATCCTCATCTTCATCTGAATCTGAATCTGAATCTGAGTCTGAGTCTGAATCTGAATCTTCATCTTCATCTTCATCTTCATCCTCTGATTCTGAATCCTCTTCTTCATCGTCTTCTGACAGCGAAAGTGAAGCTGAAACCAAGAAGGAAGAATCCAAGGATTCCTCTTCCTCTTCCTCTGACTCTTCTTCCGACGAAGAAGAAGAAGAAGAAAAAGAAGAAACCAAGAAGGAAGAATCAAAAGAATCTTCTAGCTCTGATTCATCCTCATCTTCATCTTCTGATAGCGAAAGC…	ATGGCTAAGACTACTAAAGTAAAAGGTAACAAGAAGGAAGTTAAGGCTTCCAAACAAGCCAAAGAAGAAAAAGCTAAGGCCGCCTCTTCCTCTTCCTCCGAATCTTCATCCTCATCTTCATCTTNNNNNNNNNNNNNNNNNNNNNNNNNNNNNNNNNNNNNNNNNNNNNNNNNNNNNNNNNNNNNNNNNNNNNNNNNNNNNNNNNNNNNNNNNNNNNNNNNNNNNNNNNNNNNNNNNNNNNNNNNNNNNNNNNNNNNNNNNNNNNNNNNNNNNNNNNNNNNNNNNNNNNNNNNNNNNNNNNNNNNNNNNNNNNNNNNNNNNNNNNNNNNNNNNNNNNNNNNNNNNNNNNNNNNNNNNNNNNNNNNNTCATCCTCATCTTCATCTTCTGATAGCGAAAGC…	1009	5	4.9554		y
YGR165W	MRPS35	Control	chrVII	1038	ATGAGTTACGGCTTAACAGGTACCTCTTCTAAGCTAAGAGGAACTAGTTCAATATTTTCATGGACTCAGGTGAGGCACTTTTCTCGTAGAAGAATAGCCTATCCATTTTATCCATTCAAGAAATTGGGAAGACAACACCCGAAGAAGCATGATACAAACTTAAAGACTGCTATGAGACAGTTTTTAGGTCCAAAAAATTACAAAGGAGAATATGTCATGAACAAGTATTTTACGGTTCCGACGAATCATGTACCTAACTACATTAAGCCAGATTTGGAAAGGGGACAAAGTTTAGAACACCCGGTAACCAAGAAGCCATTGCAACTAAGGTATGATGGGACATTAGGTCCTCCTCCTGTAGAAAATAAAAGGTTACAAAACATTTTCAAGGATAGATTG…	ATGAGTTACGGCTTAACAGGTACCTCTTCTAAGCTAAGAGGAACTAGTTCAATATTTTCATGGACTCAGGTGAGGCACGTTTCTCGTAGAAGAATAGCCTATCCATTTTATCCATTCAAGAAATTGGGAAGACAACACCCGAAGAAGCATGATACAAACTTAAAGACTGCTATGAGACAGTTTTTAGGTCCAAAAAATTACAAAGGAGAATATGTCATGAACAAGTATTTTACGGTTCCGACGAATCATGTACCTAACTACATTAAGCCAGATTTGGAAAGGGGACAAAGTTTAGAACACCCGGTAACCAAGAAGCCATTGCAACTAAGGTATGATGGGACATTAGGTCCTCCTCCTGTAGAAAATAAAAGGTTACAAAACATTTTCAAGGATAGATTG…	ATGAGTTACGGCTTAACAGGTACCTCTTCTAAGCTAAGAGGAACTAGTTCAATATTTTCATGGACTCAGGTGAGGCACTTTTCTCGTAGAAGAATAGCCTATCCATTTTATCCATTCAAGAAATTGGGAAGACAACACCCGAAGAAGCATGATACAAACTTAAAGACTGCTATGAGACAGTTTTTAGGTCCAAAAAATTACAAAGGAGAATATGTCATGAACAAGTATTTTACGGTTCCGACGAATCATGTACCTAACTACATTAAGCCAGATTTGGAAAGGGGACAAAGTTTAGAACACCCGGTAACCAAGAAGCCATTGCAACTAAGGTATGATGGGACATTAGGTCCTCCTCCTGTAGAAAATAAAAGGTTACAAAACATTTTCAAGGATAGATTG…	1038	6	5.78035
YGR169C	PUS6	Control	chrVII	1215	ATGTCAACTATCAAAGTTATTGAGGTATATACACAGAATGGACTGAGAAAGGTACGGCCCTATTATAACAGAAGATCAGCGTTCGTGAAGGGGCGCTGGTTGGGTAAGTTACTAATAGACGTTCTCGTTAGTGAATTTAAACTTCGCCCAAGAGCTTATTATTTGGACCAAATAAGGAAAGGCACATATAGGTTGATCCGAGATGGTGTGCCGCTGGTACCAGATCATCTCATGACTACCATAATCAAGAATCATGATGTTTTAGAAACAACTACGCATAAGCACGAACCGCCGGTAAAACAATGGTGTAGCCAGGAAGTTGAAGCGGAGGATTTACCTGGCAGAATAGCGGGATTCAATATTGTTTTTGAAGATGAGAGTATCCTCGTCATTGATAAA…	ATGTCAACTCTCAAAGTTATTGAGGTATATACACAGAATGGACTGAGAAAGGTACGGCCCTATTATAACAGAAGATCAGCGTTCGTGAAGGGGCGCTGGTTGGGTAAGTTACTAATAGACGTTCTCGTTAGTGAATTTAAACTTCGCCCAAGAGCTTATTATTTGGACCAAATAAGGAAAGGCACATATAGGTTGATCCGAGATGGTGTGCCGCTGGTACCAGATCATCTCATGACTACCATAATCAAGAATCATGATGTTTTAGAAACAACTACGCATAAGCACGAACCGCCGGTAAAACAATGGTGTAGCCAGGAAGTTGAAGCGGAGGATTTACCTGGCAGAATAGCGGGATTCAATATTGTTTTTGAAGATGAGAGTATCCTCGTCATTGATAAA…	ATGTCAACTATCAAAGTTATTGAGGTATATACACAGAATGGACTGAGAAAGGTACGGCCCTATTATAACAGAAGATCAGCGTTCGTGAAGGGGCGCTGGTTGGGTAAGTTACTAATAGACGTTCTCGTTAGTGAATTTAAACTTCGCCCAAGAGCTTATTATTTGGACCAAATAAGGAAAGGCACATATAGGTTGATCCGAGATGGTGTGCCGCTGGTACCAGATCATCTCATGACTACCATAATCAAGAATCATGATGTTTTAGAAACAACTACGCATAAGCACGAACCGCCGGTAAAACAATGGTGTAGCCAGGAAGTTGAAGCGGAGGATTTACCTGGCAGAATAGCGGGATTCAATATTGTTTTTGAAGATGAGAGTATCCTCGTCATTGATAAA…	1215	5	4.11523
YGR177C	ATF2	Control	chrVII	1608	ATGGAAGATATAGAAGGATACGAACCACATATCACTCAAGAGTTGATAGACCGTGGCCATGCAAGACGTATGGGCCACTTGGAAAACTACTTTGCTGTTTTGAGTAGGCAGAAAATGTACTCGAATTTTACTGTTTACGCGGAATTGAATAAAGGTGTTAATAAGAGACAACTAATGCTTGTCTTGAAAGTATTACTTCAAAAATACTCAACTCTTGCGCATACAATCATTCCTAAGCATTATCCTCATCATGAAGCGTACTACTCTAGCGAAGAGTACCTTAGTAAACCTTTTCCACAGCATGATTTCATAAAGGTGATTTCTCATCTTGAATTCGATGACTTGATTATGAATAATCAACCAGAATACAGAGAAGTCATGGAGAAAATCTCAGAACAG…	ATGGAAGATATAGAAGGATACGAACCACATATCACTCAAGAGTTGATAGACCGTGGCCATGCAAGACGTATGGGCCACTTGGAAAACTACTTTGCTGTTTTGAGTAGGCAGAAAATGTACTCGAATTTTACTGTTTACGCGGAATTGAATAAAGGTGTTAATAAGAGACAACTAATGCTTGTCTTGAAACTATTACTTCAGAAATACTCAACTCTTGCGCATACAATCATTCCTAAGCATTATCCTCATCATGAAGCGTACTACTCTAGCGAAGAGTACCTTAGTAAACCTTTTCCACAGCATGATTTCATAAAGGTGATTTCTCATCTTGAATTCGATGACTTGATTATGAATAATCAACCAGAATACAGAGAAGTCATGGAGAAAATCTCAGAACAG…	ATGGAAGATATAGAAGGATACGAACCACATATCACTCAAGAGTTGATAGACCGTGGCCATGCAAGACGTATGGGCCACTTGGAAAACTACTTTGCTGTTTTGAGTAGGCAGAAAATGTACTCGAATTTTACTGTTTACGCGGAATTGAATAAAGGTGTTAATAAGAGACAACTAATGCTTGTCTTGAAAGTATTACTTCAAAAATACTCAACTCTTGCGCATACAATCATTCCTAAGCATTATCCTCATCATGAAGCGTACTACTCTAGCGAAGAGTACCTTAGTAAACCTTTTCCACAGCATGATTTCATAAAGGTGATTTCTCATCTTGAATTCGATGACTTGATTATGAATAATCAACCAGAATACAGAGAAGTCATGGAGAAAATCTCAGAACAG…	1608	9	5.59701
YGR221C	TOS2	Control	chrVII	1869	ATGTTTAGTCACTACCGCTATAAAGAAAATTCTTGCCAAAAAAGAGAGGCTATACCAGACAAATCTCGCGTATCACTGACATTTCTTCAGAAAAGAACCGATTCATCTAACGTCACTGTTGCAGTGGCCGTTGCTGTTCCCATTGGTGCTATTATTATAGTACTATCCGTCGTTTTAATAGTAGTATATAGGAGATGCAAAAAAGAACCTTCTATGCAGGATTTTGACCCAAATTTTGAGGGCGATTTATACTATTTACCGAAGATGGATTCTTCTATGAATTCTGCAAACTCAGACAGCAATGCCACAGAAAAGAGGTTTATTTATGGTGGTTATGACGATTTTTTGCAACCGTCAATCGAAAACTCACAATCTTTCAAAGATTATGTGAGGCGTATC…	ATGTTTAGTCACTACCGCTATAAAGAAAATTCTTGCCAAAAAAGAGAGGCTATACCAGACAAATCTCGCGTATCACTGACATTTCTTCAGAAAAGAACCGATTCATCTAACGTCACTGTTGCAGTGGCCGTTGCTGTTCCCATTGGTGCTATTATTATAGTACTATCCGTCGTTTTAATAGTAGTATATAGGAGATGCAAAAAGGAACCTTCTATGCAGGATTTGGACCCAAATTTTGAGGGCGATTTATACTATTTACCGAAGATGGATTCTTCTATGAATTCTGCAAACTCAGACAGCAATGCCACAGAAAAGAGGTTTATTTATGGTGGTTATGACGATTTTTTGCAACCGTCAATCGAAAACTCACAATCTTTCAAAGATTATGTGAGGCGTATC…	ATGTTTAGTCACTACCGCTATAAAGAAAATTCTTGCCAAAAAAGAGAGGCTATACCAGACAAATCTCGCGTATCACTGACATTTCTTCAGAAAAGAACCGATTCATCTAACGTCACTGTTGCAGTGGCCGTTGCTGTTCCCATTGGTGCTATTATTATAGTACTATCCGTCGTTTTAATAGTAGTATATAGGAGATGCAAAAAGGAACCTTCTATGCAGGATTTGGACCCAAATTTTGAGGGCGATTTATACTATTTACCGAAGATGGATTCTTCTATGAATTCTGCAAACTCAGACAGCAATGCCACAGAAAAGAGGTTTATTTATGGTGGTTATGACGATTTTTTGCAACCGTCAATCGAAAACTCACAATCTTTCAAAGATTATGTGAGGCGTATC…	1869	13	6.95559
YOL151W	GRE2	Control	chrXV	1029	ATGTCAGTTTTCGTTTCAGGTGCTAACGGGTTCATTGCCCAACACATTGTCGATCTCCTGTTGAAGGAAGACTATAAGGTCATCGGTTCTGCCAGAAGTCAAGAAAAGGCCGAGAATTTAACGGAGGCCTTTGGTAACAACCCAAAATTCTCCATGGAAGTTGTCCCAGACATATCTAAGCTGGACGCATTTGACCATGTTTTCCAAAAGCACGGCAAGGATATCAAGATAGTTCTACATACGGCCTCTCCATTCTGCTTTGATATCACTGACAGTGAACGCGATTTATTAATTCCTGCTGTGAACGGTGTTAAGGGAATTCTCCACTCAATTAAAAAATACGCCGCTGATTCTGTAGAACGTGTAGTTCTCACCTCTTCTTATGCAGCTGTGTTCGAT…	ATGTCAGTTTTTGTTTCAGGTGCTAACGGGTTCATTGCCCAACACATTGTCGATCTCCTATTGAAGGAAGACTATAAGGTCATCGGTTCTGCTAGAAGTCAAGAAAAGGCCGAGAATTTAACGGAGGCCTTTGGTAACAATCCAAACTTCTCCATGGAAATTGTCCCAGACATATCTAAGCTGGACGCATTTGACCATGTTTTCCAAAAGCACGGCAAGGAGATCAAGATAGTTCTACATACGGCCTCTCCATTCTGCTTTGATATCACTGACAGTGAACGCGATTTATTAATTCCTGCTGTGAACGGTGTTAAGGGAATTCTCCACTCAATTAAAAAATACGCCGCTGATTCTGTAGAACGTGTAGTTCTCACCTCTTCTTATGCAGCTGTGTTCGAC…	ATGTCAGTTTTTGTTTCAGGTGCTAACGGGTTCATTGCCCAACACATTGTCGATCTCCTATTGAAGGAAGACTATAAGGTCATCGGTTCTGCTAGAAGTCAAGAAAAGGCCGAGAATTTAACGGAGGCCTTTGGTAACAATCCAAACTTCTCCATGGAAATTGTCCCAGACATATCTAAACTGGACGCATTTGACCATGTTTTCCAAAAGCACGGCAAGGAGATCAAGATAGTTCTACATACGGCCTCTCCATTCTGCTTTGATATCACTGACAGTGAACGCGATTTATTAATTCCTGCTGTGAACGGTGTTAAGGGAATTCTCCACTCAATTAAAAAATACGCCGCTGATTCTGTAGAACGTGTAGTTCTGACCTCTTCTTATGCAGCTGTGTTCGAC…	1029	6	5.8309
YOL129W	VPS68	Control	chrXV	555	ATGGAGGCAGATGATCATGTTAGCTTATTTCGCTTCCCCTTCAAGATTCCCACCTTTCGTGGTATAAGAAAAGGTGGGGTCTATCTTTCAGGTGCTCTCTATGCTCTAGGCTTTTGGATATTTCTAGACGCAGTGCTCTATTCTAGATATTCCAATGCATCAGATGTTCATGTTACGTTCATTGACTGGATTCCTTTTCTTTGCAGCACACTGGGAACATTGATTGTGAATTCTATTGAAAAGAATAGATTATTGCAGGGAGCTTTATCGTCAGATGGTGGTGCCTTCGGTAGTGGTGTAGGCGATTTAGATTCAAGCATGGCATGGCAAGCTCGAACCGTTTTATTTTTTGGCTTTGCTTTATTAGCTGGTGGGCTATCAGGCTCCATTGTCGTGTTG…	ATGGAGGCAGATGATCATGTTAGCTTATTTCGCTTCCCCTTCAAGATTCCCACCTTTCGTGGTATAAGAAAAGGTGGGGTCTATCTTTCAGGTGCTCTCTATGCTCTAGGCTTTTGGATATTTCTAGACGCAGTGCTTTATTCTAGATATTCCAATGCATCAGATGTTCATGTTACGTTCATTGACTGGATTCCTTTTCTTTGCAGCACACTGGGAACATTGATTGTGAATTCTATTGAAAAGAATAGATTATTGCAGGGAGCTTTATCGTCAGATGGTGGTGCCTTCGGTAGTGGTGTAGGCGATTTAGATTCAAGCATGGCATGGCAAGCTCGAACCGTTTTATTTTTTGGCTTTGCTTTATTAGCTGGTGGGCTATCAGGCTCCATTGTCGTGTTG…	ATGGAGGCAGATGATCATGTTAGCTTATTTCGCTTCCCCTTCAAGATTCCCACCTTTCGTGGTATAAGAAAAGGTGGGGTCTATCTTTCAGGTGCTCTCTATGCTCTAGGCTTTTGGATATTTCTAGACGCAGTGCTCTATTCTAGATATTCCAATGCATCAGATGTTCATGTTACGTTCATTGACTGGATTCCTTTTCTTTGCAGCACACTGGGAACATTGATTGTGAATTCTATTGAAAAGAATAGATTATTGCAGGGAGCTTTATCGTCAGATGGTGGTGCCTTCGGTAGTGGTGTAGGCGATTTAGATTCAAGCATGGCATGGCAAGCTCGAACCGTTTTATTTTTTGGCTTTGCTTTATTAGCTGGTGGGCTATCAGGCTCCATTGTCGTGTTG…	555	1	1.8018
YBR133C	HSL7	Sporulation	chrII	2484	ATGCATAGCAACGTATTTGTTGGTGTCAAACCAGGCTTTAATCATAAACAGCACAGCAAAAAGTCACGTTTCCTAGAAAATGTCTCTAGTCATTCACCAGAACTGCCTAGTAACTATGATTACGTTTTGCTTCCTATAACAACGCCAAGATATAAGGAAATAGTTGGGCAAGTTTTCAAAGATTTCCAAAGACAATCCATACAGAACTGGAAACCGCTTCAAATTCCTGAACCGCAGTTGCAGGATATCTGTATACCCCCGTTCAACGTCAAGAAGCTAGACAATGACGATACGCCGTCTTACATAGGGCTGTTATCCTCTTGGCTGGAGCTGGAGAGTCGCGATCCAAATGTAAGAGATCTTGGCTTAAAGGTCCTTCTAAACGAATGTAAGTACGCG…	ATGCATAGCAACGTATTTGTTGGTGTCAAACCAGGCTTTAATCATAAACAGCACAGCAAAAAGTCACGTTTCCTAGAAAATGTCTCTAGTCATTCACCAGAACTGCCTAGTAACTATGATTACGTTTTGCTTCCTATAACAACGCCAAGATATAAGGAAATAGTTGGGCAAGTTTTCAAAGATTTCCAAAGACAATCCATACAGAACTGGAAACCGCTTCAAATTCCTGAACCGCAGTTGCAGGATATCTGTATACCCCCGTTCAACGTCAAGAAGCTAGACAATGACGATACGCCGTCTTACATAGGGCTGTTATCCTCTTGGCTGGAGCTGGAGAGTCGCGATCCAAATGTAAGAGATCTTGGCTTAAAGGTCCTTCTAAACGAATGTAAGTACGCG…	ATGCATAGCAACGTATTTGTTGGTGTCAAACCAGGCTTTAATCATAAACAGCACAGCAAAAAGTCACGTTTCCTAGAAAATGTCTCTAGTCATTCACCAGAACTGCCTAGTAACTATGATTACGTTTTGCTTCCTATAACAACGCCAAGATATAAGGAAATAGTTGGGCAAGTTTTCAAAGATTTCCAAAGACAATCCATACAGAACTGGAAACCGCTTCAAATTCCTGAACCGCAGTTGCAGGATATCTGTATACCCCCGTTCAACGTCAAGAAGCTAGACAATGACGATACGCCGTCTTACATAGGGCTGTTATCCTCCTGGCTGGAGCTGGAGAGTCGCGATCCAAATGTAAGAGATCTTGGCTTAAAGGTCCTTCTAAACGAATGTAAGTACGCG…	2484	12	4.83092
YBR146W	MRPS9	Sporulation	chrII	837	ATGTTTTCAAGGCTTTCTTTGTTTCGAAGGGCAGCTCTGGCTCCTGCCCCTATGAGAATGTCTTTTAGGACTATTTATCAAAAAACCGAGGATGAATTGCCCAGAAGGATCGTCCCAAAGCTAGCCACATTTTATTCGGCGAATCCTAACCATGAAGATCGTATTAATCGACTCGAAAGACTTCTAAGGAAATACATAAAACTGCCATCTCAGAACAACAATGAAGCACAACAAACAAAAGCTCCTTGGATTTCTTTCGATGAGTACGCTTTAATCGGCGGTGGTACGAAATTAAAGCCTACGCAATATACTCAGCTACTGTATATGTTGAATAAACTTCACAACATTGATCCTCAACTTACTAATGATGAAATCACATCCGAACTATCCCAATATTAT…	ATGTTTTCAAGGCTTTCTTTGTTTCGAAGGGCAGCTCTGGCTCCTGCCCCTATGAGAATGTCTTTTAGGACTATTTATCAAAAAACCGAGGATGAATTGCCCAGAAGGATCGTCCCAAAGCTAGCCACATTTTATTCGGCGAATCCTAACCATGAAGATCGTATTAATCGACTCGAAAGACTTCTAAGGAAATACATAAAACTGCCATCTCAGAACAACAATGAAGCACAACAAACAAAAGCTCCTTGGATTTCTTTTGATGAGTACGCTTTAATCGGCGGTGGTACGAGATTAAAGCCTACGCAATATACTCAGCTACTGTATATGTTGAATAAACTTCACAACATTGATCCTCAACTTACTAATGATGAAATCACATCCGAACTATCCCAATATTAT…	ATGTTTTCAAGGCTTTCTTTGTTTCGAAGGGCAGCTCTGGCTCCTGCCCCTATGAGAATGTCTTTTAGGACTATTTATCAAAAAACCGAGGATGAATTGCCCAGAAGGATCGTCCCAAAGCTAGCCACATTTTATTCGGCGAATCCTAACCATGAAGATCGTATTAATCGACTCGAAAGACTTCTAAGGAAATACATAAAACTGCCATCTCAGAACAACAATGAAGCACAACAAACAAAAGCTCCTTGGATTTCTTTTGATGAGTACGCTTTAATTGGCGGTGGTACGAGATTAAAGCCTACGCAATATACTCAGCTACTGTATATGTTGAATAAACTTCACAACATTGATCCTCAACTTACTAATGATGAAATCACATCCGAACTATCCCAATATTAT…	837	6	7.16846
YBR159W	IFA38	Sporulation	chrII	1044	ATGACTTTTATGCAACAGCTTCAAGAGGCTGGGGAAAGATTTAGGTGTATCAATGGTCTTTTATGGGTTGTTTTTGGGCTTGGTGTCTTAAAATGTACAACGTTATCACTTAGATTTTTAGCTCTTATTTTTGATCTTTTTTTACTACCAGCAGTCAATTTCGACAAGTATGGTGCTAAAACTGGTAAATACTGTGCTATCACTGGTGCAAGTGACGGTATTGGTAAAGAATTTGCTAGACAAATGGCGAAACGTGGCTTCAACTTGGTATTGATCTCGAGAACGCAATCTAAATTGGAGGCTTTACAAAAAGAACTAGAAGATCAACATCATGTCGTTGTAAAGATTCTAGCCATTGACATTGCGGAGGATAAAGAATCCAACTATGAATCCATTAAG…	ATGACTTTTATGCAACAGCTTCAAGAGGCTGGGGAAAGATTTAGGTGTATCAATGGTCTTTTATGGGTTGTTTTTGGGCTTGGTGTCTTAAAATGTACAACGTTATCACTTAGATTTTTAGCTCTTATTTTTGATCTTTTTTTACTACCAGCAGTCAATTTCGACAAGTATGGTGCTAAAACTGGTAAATACTGTGCTATCACTGGTGCAAGTGACGGTATTGGTAAAGAATTTGCTAGACAAATGGCGAAACGTGGCTTCAACTTGGTATTGATCTCGAGAACGCAATCTAAATTGGAGGCTTTACAAAAAGAACTAGAAGATCAACATCATGTCGTTGTAAAGATTCTAGCCATTGACATTGCGGAGGATAAAGAATCCAACTATGAATCCATTAAG…	ATGACTTTTATGCAACAGCTTCAAGAGGCTGGGGAAAGATTTAGGTGTATCAATGGTCTTTTATGGGTTGTTTTTGGGCTTGGTGTCTTAAAATGTACAACGTTATCACTTAGATTTTTAGCTCTTATTTTTGATCTTTTTTTACTACCAGCAGTCAATTTCGACAAGTATGGTGCTAAAAGTGGTAAATACTGTGTTATCACTGGTGCAAGTGACGGTATTGGTAAAGAATTTGCTAGACAAATGGCGAAACGTGGCTTCAACTTGGTATTGATCTCGAGAACGCAATCTAAATTGGAGGCTTTACAAAAAGAATTAGAAGATCAACATCATGTCGTTGTAAAGATTCTAGCCATTGACATTGCGGAGGATAAAGAATCCAACTATGAATCCATTAAG…	1027	11	10.7108
YBR174C		Sporulation	chrII	315	ATGATTTCCACAGAAAAATCATCCGATGCAGTAGCTATGCACTGTCCATCTGGAGACCAGCATAACTCTGAGAAAGGCCTGGCATGTGATGTGACTAGTGTTTGTGATACAGTTCGTCTGTTAATGTCGTATATCAGGATGTTAAGTCCTTGTGTTATAGCAAGAAACTGCCCATCAGGAGATATTTTCGCACAAGTAGCTTTCAATCCATTCTGTGTTCCCACAGGAGTAACAAACTGGAACATGTTAGCATATAATGGCCACTTGCAAATGAATGAGCCTACGCTCAAACTTTCCAATATCTACCGCCAGTGA	ATGATTTCCACAGAAAAATCATCCGATGCAGTAGCTATGCACTGTCCATCTGGAGACCAGCATAACTCTGAGAAAGGCCTGGCATGTGATGTGACTAGTGTTTGTGATACAGTTCGTCTGTTAATGTCGTATATCAGGATGTTAAGTCCTTGTGTTATAGCAAGAAACTGCCCATCAGGAGAAATTTTCGCACAAGTAGCTTTCAATCCATTCTGTGTTCCCACAGGAGTAACAAACTGGAACATGTTAGCATATAATGGCCACTTGCAAATGAATGAGCCTACGCTCAAACTTTCCAATATCTACCGCCAGTGA	ATGATTTCCACAGAAAAATCATCCGATGCAGTAGCTATGCACTGTCCATCTGGAGACCAGCATAACTCTGAGAAAGGCCTGGCATGTGATGTGACTAGTGTTTGTGATACAGTTCGTCTGTTAATGTCGTATATCAGGATGTTAAGTCCTTGTGTTATAGCAAGAAACTGCCCATCAGGAGAAATTTTCGCACAGGTAGCTTTCAATCCATTCTGTGTTTCCACAGGAGTAACAAACTGGAACATGCTAGCATATAATGGCCACTTGCAAATGAATGTGCCTACGCTCAAACTTTCCAATATCTACCGCCAGTGA	315	4	12.6984
YBR126C	TPS1	Sporulation	chrII	1488	ATGACTACGGATAACGCTAAGGCGCAACTGACCTCGTCTTCAGGGGGTAACATTATTGTGGTGTCCAACAGGCTTCCCGTGACAATCACTAAAAACAGCAGTACGGGACAGTACGAGTACGCAATGTCGTCCGGAGGGCTGGTCACGGCGTTGGAAGGGTTGAAGAAGACGTACACTTTCAAGTGGTTCGGATGGCCTGGGCTAGAGATTCCTGACGATGAGAAGGATCAGGTGAGGAAGGACTTGCTGGAAAAGTTTAATGCCGTACCCATCTTCCTGAGCGATGAAATCGCAGACTTACACTACAACGGGTTCAGTAATTCTATTCTATGGCCGTTATTCCATTACCATCCTGGTGAGATCAATTTCGACGAGAATGCGTGGTTGGCATACAACGAG…	ATGACTACGGATAACGCTAAGGCGCAACTGACCTCGTCTTCAGGGGGTAACATTATTGTGGTGTCCAACAGGCTTCCCGTGACAATCACTAAAAACAGCAGTACGGGACAGTACGAGTACGCAATGTCGTCCGGAGGGCTGGTCACGGCGTTGGAAGGGTTGAAGAAGACGTACACTTTCAAGTGGTTCGGATGGCCTGGGCTAGAGATTCCTGACGATGAGAAGGATCAGGTGAGGAAGGACTTGCTGGAAAAGTTTAATGCCGTACCCATCTTCCTGAGCGATGAAATCGCAGACTTACACTACAACGGGTTCAGTAATTCTATTCTATGGCCGTTATTCCATTACCATCCTGGTGAGATCAATTTCGACGAGAATGCGTGGTTGGCATACAACGAG…	ATGACTACGGATAACGCTAAGGCGCAACTGACCTCGTCTTCAGGGGGTAACATTATTGTGGTGTCCAACAGGCTTCCCGTGACAATCACTAAAAACAGCAGTACGGGACAGTACGAGTACGCAATGTCATCCGGAGGGCTGGTCACGGCGTTGGAAGGGTTGAAGAAGACGTACACTTTCAAGTGGTTCGGATGGCCTGGGCTAGAGATTCCTGACGATGAGAAGGATCAGGTGAGGAAGGACTTGCTGGAAAAGTTTAATGCCGTACCCATCTTCCTGAGCGATGAAATCGCAGACTTACACTACAACGGGTTCAGTAATTCTATTCTATGGCCGTTATTCCATTACCATCCTGGTGAGATCAATTTCGACGAGAATGCGTGGTTGGCATACAACGAG…	1488	10	6.72043
YBR127C	VMA2	Sporulation	chrII	1554	ATGGTTTTGTCTGATAAGGAGTTGTTTGCCATAAATAAGAAAGCCGTCGAACAAGGTTTCAATGTGAAGCCTAGATTGAACTATAATACGGTCAGTGGTGTGAACGGTCCATTAGTCATTTTGGAAAAGGTCAAGTTCCCACGTTACAACGAAATTGTTAATTTGACATTGCCAGATGGAACCGTGAGACAAGGTCAAGTTTTGGAAATTAGAGGAGATAGAGCCATTGTGCAAGTGTTTGAAGGTACATCTGGTATTGATGTCAAGAAGACTACCGTGGAATTCACTGGTGAGAGTTTGAGAATTCCTGTGTCTGAAGACATGTTGGGTAGAATTTTTGACGGTTCTGGTAGACCCATTGACAACGGTCCTAAAGTTTTCGCAGAGGATTACTTGGAC…	ATGGTTTTGTCTGATAAGGAGTTGTTTGCCATAAATAAGAAAGCCGTCGAACAAGGTTTCAATGTGAAGCCTAGATTGAACTATAATACGGTCAGTGGTGTGAACGGTCCATTAGTCATTTTGGAAAAGGTCAAGTTCCCACGTTACAACGAAATTGTTAATTTGACATTGCCAGATGGAACCGTGAGACAAGGTCAAGTTTTGGAAATTAGAGGAGATAGAGCCATTGTGCAAGTGTTTGAAGGTACATCTGGTATTGATGTCAAGAAGACTACCGTGGAATTCACTGGTGAGAGTTTGAGAATTCCTGTGTCTGAAGACATGTTGGGTAGAATTTTTGACGGTTCTGGTAGACCCATTGACAACGGTCCTAAAGTTTTCGCAGAGGATTACTTGGAC…	ATGGTTTTGTCTGATAAGGAGTTGTTTGCCATAAATAAGAAAGCCGTCGAACAAGGTTTCAATGTGAAGCCTAGATTGAACTATAATACGGTCAGTGGTGTGAACGGTCCATTAGTCATTTTGGAAAAGGTCAAGTTCCCACGTTACAACGAAATTGTTAATTTGACATTGCCAGATGGAACCGTGAGACAAGGTCAAGTTTTGGAAATTAGAGGAGATAGAGCCATTGTGCAAGTGTTTGAAGGTACATCTGGTATTGATGTCAAGAAGACTACCGTGGAATTCACTGGTGAGAGTTTGAGAATTCCTGTGTCTGAAGACATGTTGGGTAGAATTTTTGACGGTTCTGGTAGACCCATTGACAACGGTCCTAAAGTTTTCGCAGAGGATTACTTGGAC…	1554	1	0.643501
YBR131W	CCZ1	Sporulation	chrII	2115	ATGAGACTACACTATATTACGGTTTTTGATCCATCAAGATCTACCAACGAAAATGACACTTTCAAGCAGTTGCTGCTGTTCCATTATTTTGGCACTACTGATTCAATACCCTCTTTAAACGAAAAACTGTCCATCATAGGAGTAATACAGGGCATTTGGTCACTTACGAGTTCATGCGTAAACAAGGACGGCGAAGATTTAGAGAAAATTATTGAGCTGAACAATGATATTATTTTTTGTATTAAGGTGGAATCAAGATTTTTCATCAGTCTAGCAATTTCGAATATCAGCGACGATCAGAGTGCCATACCTTTACAGTATCTCAGTGCTTACTTATGGCTTAGTTACAGGTTCTTCAAGCTACTCAATGGGTCATTCAGCGGATTTAACAAGGACTTC…	ATGAGACTACACTATATTACGGTTTTTGATCCATCAAGATCTACCAACGAAAATGACACTTTCAAGCAGTTGCTGCTGTTCCATTATTTTGGCACTACTGATTCAATACCCTCTTTAAACGAAAAACTGTCCATCATAGGAGTAATACAGGGCATTTGGTCACTTACGAGTTCATGCGTAAACAAGGACGGCGAAGATTTAGAGAAAATTATTGAGCTGAACAATGATATTATTTTTTGTATTAAGGTGGAATCAAGATTTTTCATCAGTCTAGCAATTTCGAATACCAGCGACGATCAGAGTGCCATACCTTTTCAGTATCTCAGTGCTTACTTATGGCTTAGTTACAGGTTCTTCAAGCTACTCAATGGGTCATTCAGCGGATTTAACAAGGACTTC…	ATGAGACTACACTATATTACGGTTTTTGATCCATCAAGATCTACCAACGAAAATGACACTTTCAAGCAGTTGCTGCTGTTCCATTATTTTGGCACTACTGATTCAATACCCTCTTTAAACGAAAAACTGTCCATCATAGGAGTAATACAGGGCATTTGGTCACTTACGAGTTCATGCGTAAACAAGGACGGCGAAGATTTAGAGAAAATTATTGAGCTGAACAATGATATTATTTTTTGTATTAAGGTGGAATCAAGATTTTTCATCAGTCTAGCAATTTCGAATATCAGCGACGATCAGAGTGCCATACCTTTACAGTATCTCAGTGCTTACTTATGGCTTAGTTACAGGTTCTTCAAGCTACTCAATGGGTCATTCAGCGGATTTAACAAGGACTTC…	2115	16	7.56501
YBR163W	EXO5	Sporulation	chrII	1758	ATGCTGGGCCGGGCACTAATCAACAAGTATGGATTTTTAATTCATCCTAGGAGATTTGTACATTTAAACGATAAGTCCCTTGATGGAACATTTATACTACCTTCGAAGAAAAATCATATGTATGATGTTCCAACTAATGATCCAAGCGGTATCCTGAATGCCTCGGATATCGATAGAATCAATAATTTGCCATTTTTCGATAACACCAGTCCGACAAAAGAGACAAATACTAAGGAAGGAGCATTGTTGAGCGAAAAATTGGCCAGCGTTAAAGAATTATTTGGAGAAGACCCTGAAAATCCTTCGTTTATCAATTACAGATTCCCCAGAGGTTTAGAGAATCCCTATTTTGACATTCAAGTAAATCAGCTAAAGAAAAAACGATTATCCGTCACACAA…	ATGCTGGGCCGGGCACTAATCAACAAGTATGGATTTTTAATTCATCCTAGGAGATTTGTACATTTAAACGATAAGTCCCTTGATGGAACATTTATACTACCTTCGAAGAAAAATCATATGTATGATGTTCCAACTAATGACCCAAGCGGTATCCTGAATGCCTTGGATATCGATAGAATCAATAATTTGCCATTTTTCGATAACACCAGTCCGACAAAAGAGACAAGTACTAAGGAAGGAGCATTGTTGAGCGAAAAATTGGCCAGCGTTAAAGAATTATTTGGAGAAGACCCTGAAAATCCTTCGTTTATCAATTACAGATTCCCCAGAGGTCTAGAGAATCCCTATTTTGACATTCAAGTAAATCAGCTAAAGAAAAAACGATTATCCGTCACACAA…	ATGCTGGGCCGGACACTAATCAACAAGCATGGATTTTTAATTCATCCTAGGAGATTTGTACATTTAAACGATAAGTCCCTTGATGGAACATTTATACTACCTTCGAAGAAAAATCATATGTATGATGTTCCAACTAATGATCCAAGCGGTATCCTGAATGCCTCGGATATCGATAGAATCAATAATTTGCCATTTTTCGATAACACCAGTCCGACAAAAGAGACAAATACTAAGGAAGGAGCATTGTTGAGCGAAAAATTGGCCAGCGTTAAAGAATTATTTGGAGAAGACCCTGAAAATCCTTCGTTTATCAATTACAGATTCCCCAGAGGTCTAGAAAATCCCTATTTTGACATTCAAGTAAATCAGCTAAAGAAAAAACGATTATCCGTCACACAA…	1753	18	10.2681
YBR217W	ATG12	Sporulation	chrII	561	ATGAGTAGGATCCTAGAGAGCGAAAATGAAACAGAAAGTGACGAAAGCTCCATCATATCCACAAATAATGGAACGGCAATGGAAAGATCCAGAAATAATCAAGAATTAAGATCATCTCCTCATACCGTTCAAAATAGATTGGAACTTTTTAGCAGGAGATTGTCTCAGCTTGGTTTGGCGAGTGACATTTCTGTCGACCAGCAAGTTGAAGATTCCTCTAGTGGCACTTATGAACAGGAAGAGACAATCAAAACGAATGCACAAACAAGCAAACAAAAAAGCCATAAAGACGAAAAAAACATACAAAAGATACAGATAAAATTTCAGCCCATTGGTTCTATTGGGCAGTTAAAACCATCTGTTTGTAAAATATCAATGTCACAGTCTTTTGCAATGGTT…	ATGAGTAGGATCCTAGAGAGCGAAAATGAAACAGAAAGTGACGAAAGCTCCATCATATCCACAAATAATGGAACGGCAATGGAAAGATCCAGAAATAATCAAGAATTAAGATCATCTCCTCATACCGTTCAAAATAGATTGGAACTTTTTAGCAGGAGATTGTCTCAGCTTGGTTTGGCGAGTGACATTTCTGTCGACCAGCAAGTTGAAGATTCCTCTAGTGGCACTTATGAACAGGAAGAGACAATCAAAACGAATGCACAAACAAGCAAACAAAAAAGCCATAAAGACGAAAAAAACATACAAAAGATACAGATAAAATTTCAGCCCATTGGTTCTATTGGGCAGTTAAAACCATCTGTTTGTAAAATATCAATGTCACAGTCTTTTGCAATGGTT…	ATGAGTAGGATCCTAGAGAGCGAAAATGAAACAGAAAGTGACGAAAGCTCCATCATATCCACAAATAATGGAACGGCAATGGAAAGATCCAGAAATAATCAAGAATTAAGATCATCTCCTCATACCGTTCAAAATAGATTGGAACTTTTTAGCAGGAGATTGTCTCAGCTTGGTTTGGCGAGTGACATTTCTGTCGACCAGCAAGTTGAAGATTCCTCTAGTGGCACTTATGAACAGGAAGAGACAATCAAAACGAATGCACAAACAAGCAAACAAAAAAGCCATAAAGACGAAAAAAACATACAAAAGATACAGATAAAATTTCAGCCCATTGGTTCTATTGGGCAGTTAAAACCATCTGTTTGTAAAATATCAATGTCACAGTCTTTTGCAATGGTT…	561	0	0
YDL013W	SLX5	Sporulation	chrIV	1860	ATGCATAGCGATACTAACGGTCGAACAAAGAGCAATAATAGCCCATCAGACAATAATCCAAATGAGACAGTTATATTAATAGATAGTGATAAGGAAGAAGACGCTTCTATTCGCGAGGCTAACCTTCCTGTGAGGTTGTACCCAGACAGACGGGTAGGGAGACGACGTGATGCTTTAAATAGGTTTGTGAGGTCAGATTCAAGGAGCAGGAATTCTCAACGGACTCACATAACAGCAAGCTCTGAGCGCCCTGATTTTCAAGCTAATAACGACGATATCACTATAATACGAGAAGTTGGACGGTTTTTTGGAGACGATGGACCTATTGATCCTTCTGCACATTACGTCGATCTTGATCAGGAGCCAGGTTCTGAAACGTTAGAAACTCCAAGAACAATA…	ATGCATAGCGATACTAACGGTCGAACAAAGAGCAATAATAGCCCATCAGACAATAATCCAAATGAGACAGTTATATTAATAGATAGTGATAAGGAAGAAGACGCTTCTATTCGCGAGGCTAACCTTCCTGTGAGGTTGTACCCAGACAGACGGGTAGGGAGACGACGTGATGCTTTAAATAGGTTTGTGAGGTCAGATTCAAGGAGCAGGAATTCTCAACGGACTCACATAACAGCAAGCTCTGAGCGCCCTGATTTTCAAGCTAATAACGACGATATCACTATAATACGAGAAGTTGGACGGTTTTTTGGAGACGATGGACCTATTGATCCTTCTGCACATTACGTCGATCTTGATCAGGAGCCAGGTTCTGAAACGTTAGAAACTCCAAGAACAATA…	ATGCATAGCGATACTAACGGTCGAACAAAGAGCAATAATAGCCCATCAGACAATAATCCAAATGAGACAGTTATATTAATAGATAGTGATAAGGAAGAAGACGCTTCTATTCGCGAGGCTAACCTTCCTGTGAGGTTGTACCCAGACAGACGGGTAGGGAGACGACGTGATGCTTTAAATAGGTTTGTGAGGTCAGATTCAAGGAGCAGGAATTCTCAACGGACTCACATAACAGCAAGCTCTGAGCGCCCTGATTTTCAAGCTAATAACGACGATATCACTATAATACGAGAAGTTGGACGGTTTTTTGGAGACGATGGACCTATTGATCCTTCTGCACATTACGTCGATCTTGATCAGGAGCCAGGTTCTGAAACGTTAGAAACTCCAAGAACAATA…	1860	2	1.07527
YDL006W	PTC1	Sporulation	chrIV	846	ATGAGTAATCATTCTGAAATCTTAGAAAGGCCAGAAACACCATATGACATAACTTATAGAGTAGGTGTGGCGGAAAATAAAAACTCGAAATTTCGGAGGACAATGGAAGATGTTCATACGTATGTTAAAAACTTTGCTTCAAGATTAGATTGGGGATATTTCGCGGTGTTTGATGGACATGCTGGGATTCAGGCCTCCAAATGGTGTGGTAAACATCTTCATACAATTATAGAGCAAAACATTTTGGCAGATGAAACACGAGATGTTAGAGATGTATTGAACGATTCATTCCTAGCCATTGACGAAGAAATTAATACAAAACTTGTAGGAAATAGTGGATGTACTGCTGCTGTTTGCGTATTACGTTGGGAGCTTCCGGATTCAGTTTCTGATGATTCA…	ATGAGTAATCATTCTGAAATCTTAGAAAGGCCAGAAACACCATATGACATAACTTATAGAGTAGGTGTGGCGGAAAATAAAAACTCGAAATTTCGGAGGACAATGGAAGATGTTCATACGTATGTTAAAAACTTTGCTTCAAGATTAGATTGGGGATATTTCGCGGTGTTTGATGGACATGCTGGGATTCAGGCCTCCAAATGGTGTGGTAAACATCTTCATACAATTATAGAGCAAAACATTTTGGCAGATGAAACACGAGATGTTAGAGATGTATTGAACGATTCATTCCTAGCCATTGACGAAGAAATTAATACAAAACTTGTAGGAAATAGTGGATGTACTGCTGCTGTTTGCGTATTACGTTGGGAGCTTCCGGATTCAGTTTCTGATGATTCA…	ATGAGTAATCATTCTGAAATCTTAGAAAGGCCAGAAACACCATATGACATAACTTATAGAGTAGGTGTGGCGGAAAATAAAAACTCGAAATTTCGGAGGACAATGGAAGATGTTCATACGTATGTTAAAAACTTTGCTTCAAGATTAGATTGGGGATATTTCGCGGTGTTTGATGGACATGCTGGGATTCAGGCCTCCAAATGGTGTGGTAAACATCTTCATACAATTATAGAGCAAAACATTTTGGCAGATGAAACACGAGATGTTAGAGATGTATTGAACGATTCATTCCTAGCCATTGACGAAGAAATTAATACAAAACTTGTAGGAAATAGTGGATGTACTGCTGCTGTTTGCGTATTACGTTGGGAGCTTCCGGATTCAGTTTCTGATGATTCA…	846	0	0
YDR004W	RAD57	Sporulation	chrIV	1383	ATGCCTAGGGCCTTATCAATAAAATTTGACAATACGTATATGGACCTTTACGATGAATTACCGGAAAGTAAACTCCTTTATGATGAAGAATTTTCATATCTTTTGGATGCAGTAAGGCAAAATGGTGTCTGCGTCGTAGATTTTTTAACACTCACTCCGAAGGAATTGGCAAGGCTAATACAAAGGTCGATAAATGAGGTTTTCAGATTTCAGCAATTGCTTGTTCATGAATATAATGAAAAGTACTTAGAAATCTGTGAAAAAAACTCTATCAGCCCAGATAACGGTCCTGAGTGTTTCACGACTGCTGATGTAGCTATGGATGAATTATTAGGTGGAGGCATATTCACGCATGGCATTACAGAAATATTCGGAGAGAGCTCTACTGGTAAATCTCAA…	ATGCCTAGGGCCTTATCAATAAAATTTGACAATACGTATATGGACCTTTACGATGAATTACCGGAAAGTAAACTCCTTTATGATGAAGAATTTTCATATCTTTTGGATGCAGTAAAGCAAAATGGTGTCTGCGTCGTAGATTTTTTAACACTCACTCCGAAGGAATTGGCAAGGCTAATACAAAGGTCGATAAATGAGGTTTTCAGATTTCAGCAATTGCTTGTTCATGAATATAATGAAAAGTACTTAGAAATTTGTGAAAAAAACTCTATCAGCCCAGATAACGGTCCTGAGTGTTTCACGACTGCTGATGTAGCTATGGATGAATTATTAGGTGGAGGCATTTTCACGCATGGCATTACAGAAATATTCGGAGAGAGCTCTACTGGTAAATCTCAA…	ATGCCTAGGGCCTTATCAATAAAATTTGACAATACGTATATGGACCTTTACGATGAATTACCGGAAAGTAAACTCCTTTATGATGAAGAATTTTCATATCTTTTGGATGCAGTAAAGCAAAATGGTGTCTGCGTCGTAGATTTTTTAACACTCACTCCGAAGGAATTGGCAAGGCTAATACAAAGGTCGATAAATGAGGTTTTCAGATTTCAGCAATTGCTTGTTCATGAATATAATGAAAAGTACTTAGAAATCTGTGAAAAAAACTCTATCAGCCCAGATAACGGTCCTGAGTGTTTCACGACCGCTGATGTAGCTATGGATGAATTATTAGGTGGAGGCATTTTCACGCATGGCATTACAGAAATATTCGGAGAGAGCTCTACTGGTAAATCTCAA…	1383	6	4.33839
YDR017C	KCS1	Sporulation	chrIV	3153	ATGGATACCTCTCACGAAATTCATGATAAAATACCCGATACATTAAGAGAGCAGCAGCAGCATTTGCGCCAAAAAGAGTCGGAAGGGTGCATAACAACATTGAAAGATCTTAATGTACCTGAGACGAAGAAACTTTCCTCCGTCTTACATGGCAGAAAGGCGAGTACATATTTAAGAATTTTTAGAGATGATGAATGTTTAGCCGATAACAACAATGGTGTAGATAGCAATAATGGCGGGTCCGTGACATGCGCGGACAAAATAACAAGGTCAGAAGCAACTCCCAAATCGGTACCAGAAGGACTACAAGTTTCTGAAAAAAAGAATAACCCAGATACTTTGTCCTCTTCATTGTCAAGTTTCATTTTATCTAACCACGAGGAGCCGGCAATTAAGCCC…	ATGGATACCTCTCACGAAATTCATGATAAAATACCCGATACATTAAGAGAGCAGCAGCAGCATTTGCGCCAAAAAGAGTCGGAAGGGTGCATAACAACATTGAAAGATCTTAATGTACCCGAGACGAAGAAACTTTCCTCCGTCTTACATGGCAGAAAGGCGAGTACATATTTAAGAATTTTTAGAGATGATGAATGTTTAGCCGATAACAACAATGGTGTAGATAGCAATAATGGCGGGTCCGTGACATGCGCGGACAAAATAACAAGGTCAGAAGCAACTCCCAAATCGGTACCAGAAGGACTACAAGTTTCTGAAAAAAAGAATAACCCAGATACTTTGTCCTCTTCATTGTCAAGTTTCATTTTATCTAACCACGAGGAGCCGGCAATTAAGCCC…	ATGGATACCTCTCACGAAATTCATGATAAAATACCCGATACATTAAGAGAGCAGCAGCAGCATTTGCGCCAAAAAGAGTCGGAAGGGTGCATAACAACATTGAAAGATCTTAATGTACCTGAGACGAAGAAACTTTCCTCCGTCTTACATGGCAGAAAGGCGAGTACATATTTAAGAATTTTTAGAGATGATGAATGTTTAGCCGATAACAACAATGGTGTAGATAGCAATAATGGCGGGTCCGTGACATGCGCGGACAAAATAACAAGGTCAGAAGCAACTCCCAAATCGGTACCAGAAGGACTACAAGTTTCTGAAAAAAAGAATAACCCAGATACTTTGTCCTCTTCATTGTCAAGTTTCATTTTATCTAACCACGAGGAGCCGGCAATTAAGCCC…	3153	11	3.48874
YDR022C	ATG31	Sporulation	chrIV	591	ATGAATGTTACAGTTACTGTTTATGATAAAAATGTCAAGTACAGATTAGAAGAGAATATCAAAAATAACAAGGGTCCCAGCAACGATGATCAACCAGCATACAATAATGAATCAAAGAGCACGGACGGAAGTGATTATGCAATGTTTCCCACTAACATTAAGTACATATTTGAGGACAACAATGATGAACTAGTAGATTCAAGTGATGCTGCTTTGACAGCAGGAATAGATAAGGTCGGAGATGAACTTGAAAATGTCATAATTGTCCAATTGGATGAATCGGGATCTCTTGAGGATATCACACTAATCAGCGACCAATATGAGCTTTTGTCACATAGGACAAATAGTCTCAGCTTGGAGGAAAACCAAATGAGAACATTATCATCACATGGTGATGAT…	ATGAATGTTACAGTTACTGTTTATGATAAAAATGTCAAGTACAGATTAGAAGAGAATATCAAAAATAACAAGGGTCACAGCAACGATGATCAACCAGCATACAATAATGAATCAAAGAGCACGGACGGAAGTGATTATGCAATGTTTCCCACTAACATTAAGTACATATTTGAAGACAACAATGATGAACTAGTAGATTCAAGTGATGCTGCTTTGACAGCAGGAATAGATAAGGTCGGAGATGAACTTGAAAATGTCATAATTGTCCAATTGGATGAATCGGGAGCTCTTGAGGATATCACACTAATCAGCGACCAATATGAGCTTTTGTCACATAGGACAAATAGTCTCAGCTTGGAGGAAAACCAAATGAGAACATTATCATCACATGGTGATGAT…	ATGAATGTTACAGTTACTGTTTATGATAAAAATGTCAAGTACAGATTAGAAGAGAATATCAAAAATAACAAGGGTCCCAGCAACGATGATCAACCAGCATACAATAATGAATCAAAGAGCACGGACGGAAGTGATTATGCAATGTTTCCCACTAACATTAAGTACATATTTGAGGACAACAATGATGAACTAGTAGATTCAAGTGATGCTGCTTTGACAGCAGGAATAGATAAGGTCGGAGATGAACTTGAAAATGTCATAATTGTCCAATTGGATGAATCGGGATCTCTTGAGGATATCACACTAATCAGCGACCAATATGAGCTTTTGTCACATAGGACAAATAGTCTCAGCTTGGAGGAAAACCAAATGAGAACATTATCATCACATGGTGATGAT…	591	5	8.46024
YDL033C	SLM3	Sporulation	chrIV	1254	ATGCTGGCAAGATATTTAAATTTAATAGGACGGAGGAGTGCTTCACCGTACAGACCACAGCGGCTACCGGCAAAGTTTGACAACGTGATAGTGGCAATGTCATCTGGGGTAGATTCCTCTGTGGCGGCAGCACTATTTGCCGGAGAATTTCCAAATACCCGAGGAGTATATATGCAGAACTGGTCTGAATCACAATCTTTGGACGACCCTGGCAAGGAGCCATGCTACGAGAGGGATTGGAGAGATGTGAACCGTGTCGCTAAGCATTTGAACATCCGAGTTGACAAAGTTAATTTTGAGCAAGATTATTGGATAGATGTATTTGAACCAATGTTGAGAGGCTACAGTGAAGGGTCGACACCCAATCCAGATATCGGTTGCAACAAGTTCGTCAAGTTC…	ATGCTGGCAAGATATTTAAATTTAATAGGACGGAGGAGTGCTTCACCGTACAGACCACAGCGGCTACCGGCAAAGTTTGACAACGTGATAGTGGCAATGTCATCTGGGGTAGATTCCTCTGTGGCGGCAGCACTATTTGCCGGAGAATTTCCAAATACCCGAGGAGTATATATGCAGAACTGGTCTGAATCACAATCTTTGGACGACCCTGGCAAGGAGCCATGCTACGAGAGGGATTGGAGAGATGTGAACCGTGTCGCTGAGCATTTGAACATCCGAGTTGACAAAGTTAATTTTGAGCAAGATTATTGGATAGATGTATTTGAACCAATGTTGAGAGGCTACAGTGAAGGGTCGACACCCAATCCAGATATCGGTTGCAACAAGTTCGTCAAGTTC…	ATGCTGGCAAGATATTTAAATTTAATAGGACGGAGGAGTGCTTCACCGTACAGACCACAGCGGCTACCGGCAAAGTTTGACAACGTGATAGTGGCAATGTCATCTGGGGTAGATTCCTCTGTGGCGGCAGCACTATTTGCCGGAGAATTTCCAAATACCCGAGGAGTATATATGCAGAACTGGTCTGAATCACAATCTTTGGACGACCCTGGCAAGGAGCCATGCTACGAGAGGGATTGGAGAGATGTGAACCGTGTCGCTAAGCATTTGAACATCCGAGTTGACAAAGTTAATTTTGAGCAAGATTATTGGATAGATGTATTTGAACCAATGTTGAGAGGCTACAGTGAAGGGTCGACACCCAATCCAGATATCGGTTGCAACAAGTTCGTCAAGTTC…	1254	5	3.98724
YDL001W	RMD1	Sporulation	chrIV	1293	ATGGTAGATAGTAATGATGATCAACCGGAACGCCATGCATTACTTCATAATGACATCCAAACATCAAATAACAGTAGGCCATCACTGGTCCAAAAAAAGTACTTACCTACCCCACAAGATACAAGAAAGTCTAGAGCATCGTATACAGGAAGTGCCATGATCAACCCGACAAGTAAACAAAGTCGTACAGGATCGGGCGCTCAAAGAACATCACGCACAGCACAGAAACTAAAACTTTTGCCAGAAGAACCATTCCAAAGAGATAGCGAAAGACTTACTGATTTAAAGAATCAGGAAGTATATTCTCAGGTAAACAGGATAAAAGATAAGCCTGCTAGAAGGGATGCTGAAAAGTTGGGAAAAGCTCACAGACATTTACTCCCCAGGTCAACTGCATAT…	ATGGTAGATAGTAATGATGATCAACCGGAACGCCATGCATTACTTCATAATGACATCCAAACATCAAATAACAGTAGGCCATCACTGGTCCAAAAAAAGTACTTACCTACCCCACAAGATACAAGAAAGTCTAGAGCATCGTATACAGGAAGTGCCATGATCAACCCGACAAGTAAACAAAGTCGTACAGGGTCGGGCGCTCAAAGAACATCACGCACAGCACAGAAACTAAAACTTTTGCCAGAAGAACCATTCCAAAGAGATAGCGAAAGACTTACTGATTTAAAGAATCAGGAAGTATATTCTCAGGTAAACAGGATAAAAGATAAGCCTGCTAGAAGGGATGCTGAAAAGTTGGGAAAAGCTCACAGACATTTACTCCCCAGGTCAACTGCATAT…	ATGGTAGATAGTAATGATGATCAACCGGAACGCCATGCATTACTTCATAATGACATCCAAACATCAAATAACAGTAGGCCATCACTGGTCCAAAAAAAGTACTTACCTACCCCACAAGATACAAGAAAGTCTAGAGCATCGTATACAGGAAGTGCCATGATCAACCCGACAAGTAAACAAAGTCGTACAGGGTCGGGCGCTCAAAGAACATCACGCACAGCACAGAAACTAAAACTTTTGCCAGAAGAACCATTCCAAAGAGATAGCGAAAGACTTACTGATTTAAAGAATCAGGAAGTATATTCTCAGGTAAACAGGATAAAAGATAAGCCTGCTAGAAGGGATGCTGAAAAGTTGGGAAAAGCTCACAGACATTTACTCCCCAGGTCAACTGCATAT…	1293	0	0
YDR005C	MAF1	Sporulation	chrIV	1268	ATGAAAGTATGTTATCACTCTAAAACTGCCATGCTCTTTATTCGAAATTACTAACATTGTACCTGAACCCTCCTTTTCTTCCTTAGTTTATTGATGAGCTAGATATAGAGAGAGTGAATCAAACTCTCAATTTCGAGACAAATGACTGTAAAATCGTGGGCAGTTGCGATATTTTCACAACAAAGGCGGTTGCATCAGATAGAAAATTATATAAAACTATTGATCAGCATTTGGATACTATTTTACAGGAAAATGAGAATTACAATGCTACCCTTCAGCAACAGCTAGCTGCTCCCGAAACAAACCAATCACCCTGCTCGTCGCCATTTTATTCTAATAGGAGGGATAGCAACTCTTTTTGGGAGCAAAAGAGAAGAATATCTTTTAGTGAATACAATA…	ATGAAAGTATGTTATCACTCTAAAACTGCCATGCTCTTTATTCGAAATTACTAACATTGTACCTGAATCCTCCTTTTCTTCCTTAGTTTATTGATGAGCTAGATATAGAGAGAGTGAATCAAACTCTCAATTTCGAGACAAATGACTGTAAAATCGTGGGCAGTTGCGATATTTTCACAACAAAGGCGGTTGCATCAGATAGAAAATTATATAAAACTATTGATCAGCATTTGGATACTATTTTACAGGAAAATGAGAATTACAATGCTACCCTTCAGCAACAGCTAGCTGCTCCCGAAACAAACCAATCACCCTGCTCGTCGCCATTTTATTCTAATAGGAGGGATAGCAACTCTTTTTGGGAGCAAAAGAGAAGAATATCTTTTAGTGAATACAATA…	ATGAAAGTATGTTATCACTCTAAAACTGCCATGCTCTTTATTCGAAATTACTAACATTGTACCTGAATCCTCCTTTTCTTCCTTAGTTTATTGATGAGCTAGATATAGAGAGAGTGAATCAAACTCTCAATTTCGAGACAAATGACTGTAAAATCGTGGGCAGTTGCGATATTTTCACAACAAAGGCGGTTGCATCAGATAGAAAATTATATAAAACTATTGATCAGCATTTGGATACTATTTTACAGGAAAATGAGAATTACAATGCTACCCTTCAGCAACAGCTAGCTGCTCCCGAAACAAACCAATCACCCTGCTCGTCGCCATTTTATTCTAATAGGAGGGATAGCAACTCTTTTTGGGAGCAAAAGAGAAGAATATCTTTTAGTGAATACAATA…	1268	4	3.15457
YDR048C		Sporulation	chrIV	315	ATGTCTTCTCTACTTCAACTTCTCGCAGTGTGGAGTCAAAGCTCATCAATTTCAATGAATTCAGAAGTTGCTCAGACAAATCAAAAATATAAAGATCATTCTTTTTTAGTGAGCCAGTCATTTTACTCGCCTTTTGTGAATTCATGCTATTGGAAGCTTGTCAACAGGCGTGCAGATCTTTTGAAAATCCTTTTTCTTCGAAGGAAAGGTGATATGCATTCTCATTTATTTTCATATACCTTCATCTTTTATTTTCTTCTATTTAAGATTTTGTCACTACATCCATTCAGAGAACCTGCAAAAATAAATATCTGA	ATGTCTTCTCTACTTCAACTTCTCGCAGTGTGGAGTCAAAGCTCATCAATTTCAATGAATTCAGAAGTTGCTCAGACAAATCAAAAATATAAAGATCATTCTTTTTTAGTGAGCCAGTCATTTTACTCGCCTTTTGTGAATTCATGCTATTGGAAGCTTGTCAACAGGCGTGCAGATCTTTTGAAAATCCTTTTACTTCGAAGGAAAGGTGATATGCATTCTCATTTATTTTCTTCTATTTAAGATTTTGTCACTACATCCATTCAGAGAACCTGCAAAAATAAATATCTGA	ATGTCTTCTCTACTTCAACTTCTCGCAGTGTGGAGTCAAAGCTCATCAATTTCAATGAATTCAGAAGTTGCTCAGACAAATCAAAAATATAAAGATCATTCTTTTTTAGTGAGCCAGTCATTTTACTCGCCTTTTGTGAATTCATGCTATTGGAAGCTTGTCAACAGGCGTGCAGATCTTTTGAAAATCCTTTTTCTTCGAAGGAAAGGTGATATGCATTCTCATTTATTTTCATATACCTTCATCTTTTATTTTCTTCTATTTAAGATTTTGTCACTACATCCATTCAGAGAACCTGCAAAAATAAATATCTGA	315	1	3.1746	1
YDR027C	VPS54	Sporulation	chrIV	2670	ATGTCAATAAGCGAAACACCTCATAATAAAAGCCAGGGACTGCAAAAAGCGGCTGGTCGTCCTAAAATTGTTGTTCCTGAGGGATCGCCTTCTCGTAATAGTGATAGTGGCTCTTTTACTATAGAGGGTGATACTTCCCTTAATGACGACTTGTTAAGTATATCTGGCAGTGTCACACCAAGAGCGAGAAGATCTTCGAGATTAAGTCTGGATTCAATAACGCCGCGAAGAAGTTTTGATTCTAGGACACTATCTGTTGCAAATAGTAGATCATTCGGTTTTGAAAATGAAACACATAGTGGGTCCATGGACTTTTCGCCATTGGGAAATAACTCCATCTATGAAATTGTGATGAACACAAGGAGGAAAAACTGGCTCAATTACCCCACTGTTGCTGAT…	ATGTCAATAAGCGAAACACCTCATAATAAAAGCCAGGGACTGCAAAAAGCGGCTGGTCGTCCTAAAATTGTTGTTCCTGAGGGATCGCCTTCTCGTAATAGTGATAGTGGCTCTTTTACTATAGAGGGTGATACTTCCCTTAATGACGACTTGTTAAGTATATCTGGCAGTGTCACACCAAGAGCGAGAAGATCTTCGAGATTAAGTCTGGATTCAATAACGCCGCGAAGAAGTTTTGATTCTAGGACACTATCTGTTGCAAATAGTAGATCATTCGGTTTTGAAAATGAAACACATAGTGGGTCCATGGACTTTTCGCCATTGGGAAATAACTCCATCTATGAAATTGTGATGAACACAAGGAGGAAAAACTGGCTCAATTACCCCACTGTTGCTGAT…	ATGTCAATAAGCGAAACACCTCATAATAAAAGCCAGGGACTGCAAAAAGCGGCTGGTCGTCCTAAAATTGTTGTTCCTGAGGGATCGCCTTCTCGTAATAGTGATAGTGGCTCTTTTACTATAGAGGGTGATACTTCCCTTAATGACGACTTGTTAAGTATATCTGGCAGTGTCACACCAAGAGCGAGAAGATCTTCGAGATTAAGTCTGGATTCAATAACGCCGCGAAGAAGTTTTGATTCTAGGACACTATCTGTTGCAAATAGTAGATCATTCGGTTTTGAAAATGAAACACATAGTGGGTCCATGGACTTTTCGCCATTGGGAAATAACTCCATCTATGAAATTGTGATGAACACAAGGAGGAAAAACTGGCTCAATTACCCCACTGTTGCTGAT…	2670	5	1.87266
YDL020C	RPN4	Sporulation	chrIV	1596	ATGGCTTCTACGGAACTTAGCCTAAAAAGAACCTTAACGGATATTTTAGAAGACGAGTTGTACCATACTAATCCAGGTCACAGTCAGTTTACGAGTCATTATCAAAACTATCATCCAAATGCTAGTATTACTCCATATAAGTTGGTGAATAAGAACAAGGAAAACAACACTTTTACGTGGAATCATTCATTACAACACCAGAATGAATCGAGTGCAGCTTCGATACCCCCACAACAAACCTACCATTTCCCGATATTCAACAAATACGCGGATCCTACTTTAACTACCACCACCTCTTTTACGACTAGTGAAGCAACGGCCAACGATAGACAGATTAATAATGTCCATCTCATACCAAACGAGATTAAGGGTGCTAGCGAAACCCCATTGCAGAAGACC…	ATGGCTTCTACGGAACTTAGCCTAAAAAGAACCCTAACGGATATTTTAGAAGACGAGTTGTACCATACTAATCCAGGTCATAGTCAGTTTACGAGTCATTATCAAAACTATCATCCAAATGCTAGTATTACTCCGTATAAGTTGGTGAATAAGAACAAGGAAAATAACACTTTTACGTGGAATCATTCATTACAACACCAGAATGAATCGAGTGCAGCTTCGATACCCCCACAACAAACCTACCATTTCCCGATATTCAACAAATACGCGGATCCTACTTTAACTACCACCACCTCTTTTACGACTAGTGAAGCAACGGCCAACGATAGACAGATTAATAATGTCCATCTCATACCAAACGAGATTAAGGGTGCTAGCGAAACCCCATTGCAGAAGACC…	ATGGCTTCTACGGAACTTAGCCTAAAAAGAACCTTAACGGATATTTTAGAAGACGAGTTGTACCATACTAATCCAGGTCACAGTCAGTTTACGAGTCATTATCAAAACTATCATCCAAATGCTAGTATTACTCCATATAAGTTGGTGAATAAGAACAAGGAAAACAACACTTTTACGTGGAATCATTCATTACAACACCAGAATGAATCGAGTGCAGCTTTGATACCCCCACAACAAACCTACCATTTCCCGATATTCAACAAATACGCGGATCCTACTTTAACTACCACCACCTCTTTTACGACTAGTGAAGCAACGGCCAACGATAGACAGATTAATAATGTCCATCTCATACCAAACGAGATTAAGGGTGCTAGCGAAACCCCATTGCAGAAGACC…	1596	13	8.14536
YGR162W	TIF4631	Sporulation	chrVII	2859	ATGACAGACGAAACTGCTCACCCGACACAATCTGCTTCAAAGCAGGAATCTGCTGCTCTGAAACAGACAGGCGATGACCAGCAGGAATCTCAGCAACAACGTGGCTACACCAACTACAACAATGGTAGCAACTATACCCAAAAGAAGCCTTACAACAGCAACAGACCTCATCAGCAAAGAGGTGGTAAATTTGGACCAAACAGATATAACAACCGTGGCAACTATAATGGTGGCGGTAGTTTCAGAGGTGGACACATGGGAGCCAACAGCTCAAACGTGCCATGGACTGGTTACTATAATAACTACCCCGTTTACTACCAGCCCCAGCAAATGGCGGCCGCTGGTAGTGCCCCTGCTAATCCAATTCCTGTCGAAGAGAAGTCACCTGTTCCAACTAAG…	ATGACAGACGAAACTGCTCAACCGACACAATCTGCTTCAAAGCAGGAATCTGCTGCTCTGAAACAGACAGGCGATGATCAGCAGGAATCTCAGCAACAACGTGGCTACAACAACTACAACAATGGTAGCAACTATACCCAAAAGAAGCCTTACAACAGCAACAGACCTCATCAGCAAAGAGGTGGTAAATTTGGACCAAACAGATATAACAACCGTGGCAACTATAATGGTGGCGGTAGTTTCAGAGGTGGACACATGGGAGCCAACAGCTCAAACGTGCCATGGACTGGTTACTATAATAACTACCCCGTTTACTACCAGCCCCAGCAAATGGCGGCCGCTGGTAGTGCCCCTGCTAATCCAATTCCTGTCGAAGAGAAGTCACCTGTTCCAACTAAG…	ATGACAGACGAAACTGCTCACCCGACACAATCTGCTTCAAAGCAGGAATCTGCTGCTCTGAAACAGACAGGCGATGACCAGCAGGAATCTCAGCAACAACGTGGCTACACCAACTACAACAATGGTAGCAACTATACCCAAAAGAAGCCTTACAACAGCAACAGACCTCATCAGCAAAGAGGTGGTAAATTTGGACCAAACAGATATAACAACCGTGGCAACTATAATGGTGGCGGTAGTTTCAGAGGTGGACACATGGGAGCCAACAGCTCAAACGTGCCATGGACTGGTTACTATAATAACTACCCCGTTTACTACCAGCCCCAGCAAATGGCGGCCGCTGGTAGTGCCCCTGCTAATCCAATTCCTGTCGAAGAGAAGTCACCTGTTCCAACTAAG…	2859	6	2.09864
YGR167W	CLC1	Sporulation	chrVII	702	ATGTCAGAGAAATTCCCTCCTTTGGAAGATCAAAACATTGATTTCACACCCAACGACAAAAAAGATGACGACACCGATTTTTTAAAAAGAGAAGCAGAGATACTTGGAGACGAGTTCAAGACTGAACAGGATGACATATTGGAAACGGAGGCTTCCCCCGCCAAAGATGATGACGAAATTAGGGATTTTGAAGAGCAATTTCCAGATATCAACTCCGCAAATGGCGCAGTCTCGAGCGATCAAAATGGTAGTGCTACTGTATCTAGTGGTAATGACAATGGCGAGGCAGATGATGATTTTTCCACATTCGAAGGTGCCAATCAGAGTACAGAATCCGTTAAAGAGGATCGTTCTGAAGTTGTAGACCAATGGAAACAACGTCGTGCTGTAGAGATTCAC…	ATGTCAGAGAAATTCCCTCCTTTGGAAGATCAAAACATTGATTTCACACCCAACGACAAAAAAGATGACGACACCGATTTTTTAAAAAGAGAAGCAGAGATACTTGGAGACGAGTTCAAGACTGAACAGGATGACATATTGGAAACGGAGGCTTCCCCCGCCAAAGATGATGACGAAATTAGGGATTTTGAAGAGCAATTTCCAGATATCAACTCCGCAAATGGCGCAGTCTCGAGCGATCAAAATGGTAGTGCTACTGTACCTAGTGGTAATGACAATGGCGAGGCAGATGATGATTTTTCCACATTCGAAGGGGCGCCTGCCAATCAGAGTACAGAATCCGTTAAAGAGGATCGTTCTGAAGTTGTAGACCAATGGAAACAACGTCGTGCTGTAGAG…	ATGTCAGAGAAATTCCCTCCTTTGGAAGATCAAAACATTGATTTCACACCCAACGACAAAAAAGATGACGACACCGATTNNNNNAAAAGAGAAGCAGAGATACTTGGAGACGAGTTCAAGACTGAACAGGATGACATATTGGAAACGGAGGCTTCCCCCGCCAAAGATGATGACGAAATTAGGGATTTTGAAGAGCAATTTCCAGATATCAACTCCGCAAATGGCGCAGTCTCGAGCGATCAAAATGGTAGTGCTACTGTATCTAGTGGTAATGACAATGGCGAGGCAGATGATGATTTTTCCACATTCGAAGGTGCCAATCAGAGTACAGAATCCGTTAAAGAGGATCGTTCTGAAGTTGTAGACCAATGGAAACAACGTCGTGCTGTAGAGATTCAC…	703	2	2.84495	1	y
YGR171C	MSM1	Sporulation	chrVII	1728	ATGCAATGTCGATCAATTGTGCATCGTCTGTACTCTAAGGTCTCCCACGTAACGACGCCAATTTTCTATCCCAATGCCAAACCGCACCTCGGCCATCTTTACTCCAGCTTATTAAGTGACGTTTACCATCGATGGCAATTATTTAAAGGTAATCTATCCTTCTTTACCACAGGTACTGATGAACATGGATTGAAAATCCAGTGTGCTAGTGAAAGCAATGGCTTCGATCAGCCAAAAAAGTTCGTCGATAAGCTATACCCAGAGTTTGTTCAATTAGACAAAATATATGGCATTAATTATACAAGATTTATAAGGACTACGGATCCTGACCACATTGAAAACGTGATGAAATTATGGGAACTTTGTTTGAAAAATGGCTATATTTACATGGGCGAACAT…	ATGCAATGTCGATCAATTGTGCATCGTCTGTACTCTAGGGTCTCCCACGTAACGACGCCAATTTTCTATCCCAATGCCAAACCGCACCTCGGCCATCTTTACTCCAGCTTATTAAGTGACGTTTACCATCGATGGCAATTATTTAAAGGTAATCTATCCTTCTTTACCACTGGTACTGATGAACATGGATTGAAAATCCAGTGTGCTAGTGAAAGCAATGGCTTCGATCAGCCAAAAAAGTTCGTCGATAAGCTATACCCAGAGTTTGTTCAATTAGACAAAATATATGGCATTAATTATACAAGATTTATAAGGACTACGGATCCTGACCACATTGAAAACGTGGTGAAATTATGGGAACTTTGTTTGAAAAATGGCTATATTTACATGGGCGAACAT…	ATGCAATGTCGATCAATTGTGCATCGTCTGTACTCTAAGGTCTCCCACGTAACGACGCCAATTTTCTATCCCAATGCCAAACCGCACCTCGGCCATCTTTACTCCAGCTTATTAAGTGACGTTTACCATCGATGGCAATTATTTAAAGGTAATCTATCCTTCTTTACCACAGGTACTGATGAACATGGATTGAAAATCCAGTGTGCTAGTGAAAGCAATGGCTTCGATCAGCCAAAAAAGTTCGTCGATAAGCTATACCCAGAGTTTGTTCAATTAGACAAAATATATGGCATTAATTATACAAGATTTATAAGGACTACGGATCCTGACCACATTGAAAACGTGGTGAAATTATGGGAACTTTGTTTGAAAAATGGCTATATTTACATGGGCGAACAT…	1728	9	5.20833
YGR174C	CBP4	Sporulation	chrVII	513	ATGCAGTGCGCGATAACTCCTAGAGAGGCAGTAATAGCAAAACAAAGACAGTATAAGCATTATTTGGGTATGGAAAGACCATTGTGGGTACGTTGGTTGAAAGTCTATGCAATTGGTGGCGCTATTATTGGAAGCGGGTTTCTGCTTTTCAAGTACACAACGCCAACAGATCAACAGTTAATCAGCCAGCTTTCCCCAGAATTACGTTTACAATATGAGAGGGAGAAAAAACTACGTCAGTCGGAGCAGCAGGCTTTGATGAAAATTGTTAAGGAAACTTCTCAAAGTGACGATCCAATTTGGAAGACGGGCCCCCTTCAATCACCTTGGGAAAGGAACGGTGATAACGTTCAAAGCAGAGATCACTTTGCTAAGGTGAGGGCGGAGGAGGTGCAAAAA…	ATGCAGTGCGCGATAACTCCTAGAGAGGTAGTAATAGCAAAACAAAGACAGTATAAGCATTATTTGGGTATGGAAAGACCATTGTGGGTACGTTGGTTGAAGGTCTATGCAATTGGTGGCGCTATTATTGGAAGCGGGTTTCTGCTTTTCAAGTACACAACGCCAACAGATCAACAGTTAATCAGCCAGCTTTCCCCAGAATTACGTTTACAATATGAGAGGGAGAAAAAACTACGTCAGTCGGAGCAGCAGGCTTTGATGAAAATTGTTAAGGAAACTTCTCAAAGTGACGATCCAATTTGGAAGACGGGCCCCCTTCAATCACCTTGGGAAAGGAACGGTGATAACGTTCAAAGCAGAGATCACTTTGCTAAGGTGAGAGCGGAGGAGGTGCAAAAA…	ATGCAGTGCGCGATAACTCCTAGAGAGGCAGTAATAGCAAAACAAAGACAGTATAAGCATTATTTGGGTATGGAAAGACCATTGTGGGTACGTTGGTTGAAAGTCTATGCAATTGGTGGCGCTATTATTGGAAGCGGGTTTCTGCTTTTCAAGTACACAACGCCAACAGATCAACAGTTAATCAGCCAGCTTTCCCCAGAATTACGTTTACAATATGAGAGGGAGAAAAAACTACGTCAGTCGGAGCAGCAGGCTTTGATGAAAATTGTTAAGGAAACTTCTCAAAGTGACGATCCAATTTGGAAGACGGGCCCCCTTCAATCACCTTGGGAAAGGAACGGTGATAACGTTCAAAGCAGAGATCACTTTGCTAAGGTGAGGGCGGAGGAGGTGCAAAAA…	513	4	7.79727
YGR225W	AMA1	Sporulation	chrVII	1875	ATGGCTACTCCCCATTTATATCACAGATATAACTCCAAAAGCTCTAACAAAAATATCAATTCGAGCGGAAATTCTACAGAGGTTGACCGTTTCATTCCAAAATCAGTTTCGAGAAATGCTTATAAGTCTATTCCAATGTTAAATGGGTTTGACATAAGTTACTCAGAACTTTGCGAGAAATCTCCTTCACCTGAGCGGCTATCATCCCCTGAATTCTTTAACGAACTGCGAAACACCGGGCATTACGAATCAATCAGTACAACAAATGAGTTTTCCATGTCAAGTATCTCTAGCTCTTCTGAGAGTCAAGTTACCAGAAGTGGAAGTGCAAGAGCTTCAAGAAACGATTATTCAAAATTAACTAAAGAGCAAAAGGACCATAGAAAGAATATTGCACAT…	ATGGCTACTCCCCATTTATATTACAGATATAACTCCAAAAGCTCTAACAAAAATATCAATTCTAGCGGAAATTCTACAGAGGTTGACCGTTTCATTCCAAAATCAGTTTCGAGAAATGCTTATAAGTCTATTCCAATGTTAAATGGGTTTGACATAAGTTACTCAGAACTTTGCGAGAAATCTCCTTCACCTGAGCGGCTATCATCCCCTGAATTCTTTAACGAACTGCGAAACACCGGGCATTACGAATCAATCAGTACAACAAATGAGTTTTCCATGTCAAGTATCTCTAGCTCTTCTGAGAGTCAAGTTACCAGAAGTGGAAGTGCAAGAGCTTCAAGAAACGATTATTCAAAATTAACTAAAGAGCAAAAGGACCATAGAAAGAATATTGCACAT…	ATGGCTACTCCCCATTTATATTACAGATATAACTCCAAAAGCTCTAACAAAAATATCAATTCTAGCGGAAATTCTACAGAGGTTGACCGTTTCATTCCAAAATCAGTTTCGAGAAATGCTTATAAGTCTATTCCAATGTTAAATGGGTTTGACATAAGTTACTCAGAACTTTGCGAGAAATCTCCTTCACCTGAGCGGCTATCATCCCCTGAATTCTTTAACGAACTGCGAAACACCGGGCATTACGAATCAATCAGTACAACAAATGAGTTTTCCATGTCAAGTATCTCTAGCTCTTCTGAGAGTCAAGTTACCAGAAGTGGAAGTGCAAGAGCTTCAAGAAACGATTATTCAAAATTAACTAAAGAGCAAAAGGACCATAGAAAGAATATTGCACAT…	1875	6	3.2
YOL148C	SPT20	Sporulation	chrXV	1815	ATGAGTGCCAATAGCCCGACAGGAAACGATCCCCATGTATTTGGTATTCCTGTGAACGCAACACCATCCAATATGGGTTCGCCAGGCAGTCCAGTTAATGTACCACCTCCTATGAACCCAGCGGTAGCAAATGTAAATCATCCTGTTATGAGGACAAACAGTAATAGTAATGCCAATGAAGGTACTAGGACTTTAACCAGGGAGCAAATACAGCAATTGCAGCAAAGACAACGATTATTACTACAGCAAAGACTACTCGAACAACAGAGAAAACAGCAAGCACTCCAAAACTATGAGGCTCAGTTTTATCAAATGCTTATGACCTTAAACAAAAGACCTAAAAGACTTTACAATTTTGTGGAAGATGCAGACTCAATTTTGAAAAAATATGAGCAATAT…	ATGAGTGCCAATAGCCCGACAGGAAACGATCCCCATGTATTTGGTATTCCTGTGAACGCAACACCATCCAATATGGGTTCGCCAGGCAGTCCAGTTAATGTACCACCTCCTATGAACCCAGCGGTAGCAAATGTAAATCATCCTGTTATGAGGACAAACAGTAATAGTAATGCCAATGAAGGTACTAGGACTTTAACCAGGGAGCAAATACAGCAATTGCAGCAAAGACAACGATTATTACTACAGCAAAGACTACTCGAACAACAGAGAAAACAGCAAGCACTCCAAAACTATGAGGCTCAGTTTTATCAAATGCTTATGACCTTAAACAAAAGACCTAAAAGACTTTACAATTTTGTGGAAGATGCAGACTCAATTTTGAAAAAATATGAGCAATAT…	ATGAGTGCCAATAGCCCGACAGGAAACGATCCCCATGTATTTGGTATTCCTGTGAACGCAACACCATCCAATATGGGTTCGCCAGGCAGTCCAGTTAATGTACCACCTCCTATGAACCCAGCGGTAGCAAATGTAAATCATCCTGTTATGAGGACAAACAGTAATAGTAATGCCAATGAAGGTACTAGGACTTTAACCAGGGAGCAAATACAGCAATTGCAGCAAAGACAACGATTATTACTGCAGCAAAGACTACTCGAACAACAGAGAAAACAGCAAGCACTCCAAAACTATGAGGCTCAATTTTATCAAATGCTTATGACCTTAAACAAAAGACCTAAAAGACTTTACAATTTTGTGGAAGATGCAGACTCAATTTTGAAAAAATATGAGCAATAT…	1670	8	4.79042
YOL126C	MDH2	Sporulation	chrXV	1134	ATGCCTCACTCAGTTACACCATCCATAGAACAAGATTCGTTAAAAATTGCCATTTTAGGTGCTGCCGGTGGTATCGGGCAGTCGTTATCGCTGCTTTTGAAAGCTCAGTTGCAATACCAGTTAAAGGAGAGCAACCGGAGCGTTACCCACATTCATCTGGCTCTTTACGATGTCAACCAAGAAGCCATCAACGGTGTTACCGCCGACTTGTCTCATATAGACACCCCCATTTCCGTGTCGAGCCACTCTCCTGCAGGTGGCATTGAGAACTGTTTGCATAACGCTTCTATTGTTGTCATTCCTGCAGGTGTTCCAAGAAAACCTGGCATGACTCGTGATGACTTATTTAACGTGAATGCTGGTATCATTAGCCAGCTCGGTGATTCTATTGCAGAATGT…	ATGCCTCACTCAGTTACACCATCCATAGAACAAGATTCGTTAAAAATTGCCATTTTAGGTGCTGCCGGTGGTATCGGGCAGTCGTTATCGCTGCTTTTGAAAGCTCAGTTGCAATACCAGTTAAAGGAGAGCAACCGGAGCGTTACCCACATTCATCTCGCCCTTTACGATGTCAACCAAGAAGCCATCAACGGTGTTACCGCCGACTTGTCTCATATAGACACCCCCATTTCCGTGTCAAGCCACTCCCCTGCGGGTGGCATTGAGAACTGTTTGCACAACGCTTCTATTGTTGTCATTCCTGCAGGTGTTCCAAGAAAACCTGGCATGACTCGTGATGACTTATTTAACGTGAATGCTGGTATCATTAGCCAGCTCGGTGATTCTATTGCAGAATGT…	ATGCCTCACTCAGTTATACCATCCATAGAACAAGATTCGTTAAAAATTGCCATTTTAGGTGCTGCCGGTGGTATCGGGCAGTCGTTATCGCTGCTTTTGAAAGCTCAGTTGCAATACCAGTTAAAGGAGAGCAACCGGAGCGTTACCCACATTCATCTGGCTCTTTACGATGTCAACCAAGAAGCCATCAACGGTGTTACCGCCGACTTGTCTCATATAGACACCCCCATTTCCGTGTCGAGCCACTCTCCTGCAGGTGGCATTGAGAACTGTTTGCATAACGCTTCTATTGTTGTCATTCCTGCAGGTGTTCCAAGAAAACCTGGCATGACTCGTGATGACTTATTTAACGTGAATGCTGGTATCATTAGCCAGCTCGGTGATTCTATCGCAGAATGT…	1134	15	13.2275
